# Supplementary material for: Focus on the spectra that matter by clustering of quantification data in shotgun proteomics
Source: Nat Commun. 2020 Jun 26;11:3234. doi: 10.1038/s41467-020-17037-3 (PMC7319958; doi:10.1038/s41467-020-17037-3)
Supplement: Supplementary file 3 — Supplementary Data 1 [file 41467_2020_17037_MOESM3_ESM.xlsx]

## Sheet: Overview
Overview of sheets in Supplementary Data 1
Name of Sheet	Description
Overview	This table
largest_clusters_UPS	The table lists the largest unidentified spectrum clusters with their tentative peptide identifications in the UPS/Yeast dataser.
FG_with_UPS_pattern	The table lists the feature groups with the smallest cosine distance to the UPS expression pattern with their tentative peptide identifications.
UPS_carbohydrate_frag	The table lists the fragment ions of 5 consensus spectra that seem to come from carbohydrates instead of amino acid oligomers.
Latosinska_Tide_q5	Significant enriched functional annotation terms for the Latosinska dataset at 5% differential expression FDR for Tide.
Latosinska_Tide_q10	Significant enriched functional annotation terms for the Latosinska dataset at 10% differential expression FDR for Tide.
Latosinska_Tide_q20	Significant enriched functional annotation terms for the Latosinska dataset at 20% differential expression FDR for Tide.
Latosinska_MODa_q5	Significant enriched functional annotation terms for the Latosinska dataset at 5% differential expression FDR for MODa.
Latosinska_MODa_q10	Significant enriched functional annotation terms for the Latosinska dataset at 10% differential expression FDR for MODa.
Latosinska_MODa_q20	Significant enriched functional annotation terms for the Latosinska dataset at 20% differential expression FDR for MODa.
Latosinska_cascad_q5	Significant enriched functional annotation terms for the Latosinska dataset at 5% differential expression FDR for a Tide followed by MODa cascade search.
Latosinska_cascad_q10	Significant enriched \1unctional annotation terms for the Latosinska dataset at 10% differential expression FDR for a Tide followed by MODa cascade search.
Latosinska_cascad_q20	Significant enriched \1unctional annotation terms for the Latosinska dataset at 20% differential expression FDR for a Tide followed by MODa cascade search.
Bracht_Tide_q5	Significant enriched functional annotation terms for the Bracht dataset at 5% differential expression FDR for Tide.
Bracht_Tide_q10	Significant enriched functional annotation terms for the Bracht dataset at 10% differential expression FDR for Tide.
Bracht_Tide_q20	Significant enriched functional annotation terms for the Bracht dataset at 20% differential expression FDR for Tide.
Bracht_MODa_q5	Significant enriched functional annotation terms for the Bracht dataset at 5% differential expression FDR for MODa.
Bracht_MODa_q10	Significant enriched functional annotation terms for the Bracht dataset at 10% differential expression FDR for MODa.
Bracht_MODa_q20	Significant enriched functional annotation terms for the Bracht dataset at 20% differential expression FDR for MODa.
Bracht_cascad_q5	Significant enriched functional annotation terms for the Bracht dataset at 5% differential expression FDR for a Tide followed by MODa cascade search.
Bracht_cascad_q10	Significant enriched functional annotation terms for the Bracht dataset at 10% differential expression FDR for a Tide followed by MODa cascade search.
Bracht_cascad_q20	Significant enriched functional annotation terms for the Bracht dataset at 20% differential expression FDR for a Tide followed by MODa cascade search.
Zhu_Tide_q5	Significant enriched functional annotation terms for the Zhu dataset at 5% differential expression FDR for Tide.
Zhu_Tide_q10	Significant enriched functional annotation terms for the Zhu dataset at 10% differential expression FDR for Tide.
Zhu_Tide_q20	Significant enriched functional annotation terms for the Zhu dataset at 20% differential expression FDR for Tide.
Zhu_MODa_q5	Significant enriched functional annotation terms for the Zhu dataset at 5% differential expression FDR for MODa.
Zhu_MODa_q10	Significant enriched functional annotation terms for the Zhu dataset at 10% differential expression FDR for MODa.
Zhu_MODa_q20	Significant enriched functional annotation terms for the Zhu dataset at 20% differential expression FDR for MODa.
Zhu_cascad_q5	Significant enriched functional annotation terms for the Zhu dataset at 5% differential expression FDR for a Tide followed by MODa cascade search.
Zhu_cascad_q10	Significant enriched functional annotation terms for the Zhu dataset at 10% differential expression FDR for a Tide followed by MODa cascade search.
Zhu_cascad_q20	Significant enriched functional annotation terms for the Zhu dataset at 20% differential expression FDR for a Tide followed by MODa cascade search.

## Sheet: Largest_clusters_UPS
clusterId	#spectra	peptideId	protein	reason for remaining unidentified	discovery method
26669	133	VDWPSAVVEGGSSGSGLLTVAGDGSYQLR	LYSC_PSEAE	not in db	Novor + Blast
28434	73	VDWPSAVVEGGSSGSGLLTVAGDGSYQLR	LYSC_PSEAE	not in db	Novor + Blast
13466	71	STCGIPGNAVASHAYNITSWR	GAG_SCVLA	not in db	Novor + Blast
29475	71	IVSTEGNVPQTLAPVPYETFI	RL21A_YEAST;RL21B_YEAST	chimeric	MODa
19045	66	LYQAGGAPEGAAPGGF[17]PGGAPPAPEAEGPTVEEVD	HSP72_YEAST	modification	MSFragger
26082	66	FTLVGNPTVCFNEGSSYLEGIAK	GAG_SCVLA	not in db	Novor + Blast
18629	62	LYQAGGAPGGAAGGAPGGFPGG[17]APPAPEAEGPTVEEVD	HSP72_YEAST	modification	MSFragger
11320	60	ISLGL[105]PVGAIM[-48]NCADNSGAR	RL23B_YEAST;RL23A_YEAST	modification	MSFragger
18372	60	M[114]IEIMLPVFDAPQNLVEQAK	PDC1_YEAST	modification	MSFragger
25151	60	LL[105]PWFDGM[-48]LEADEAYFK	ALF_YEAST	modification	MODa
5229	57	V[114]VITAPSSTAPMFVMGVNEEK	G3P2_YEAST;G3P3_YEAST	modification	meta cluster charge
18643	55	LYQAGGAPGGAAGG[17]APGGFPGG[17]APPAPEAEGPTVEEVD	HSP72_YEAST	modification	MSFragger
21989	54	LIDLTQFPAFVTPM[-48]GK	PDC1_YEAST	modification	MODa
26308	52	NDYFSDFSGVYSQISR	LYSC_PSEAE	not in db	Novor + Blast
21925	49	LIDL[105]TQFPAFVTPM[-48]GK	PDC1_YEAST	modification	meta cluster
31143	49	QSQPAVAVVADLPAYLANETFVTPVIVQSGKIDADFNATFYSMANK[178]	PDI_YEAST	modification	MODa
30079	48	S[57]TPFGLDLGNNN[1]SVLAVAR	HSP7F_YEAST	modification	MSFragger
20188	47	FATVPTGGASSAAAGAAGAAAGGDAAEEEKEEEAKEE[195]SDDDMGFGLFD	RLA4_YEAST	modification	MSFragger
29397	47	??		chimeric?
15666	46	R.E[39]ALDFFAR.G	ADH2_YEAST;ADH1_YEAST;ADH5_YEAST	modification	meta cluster
20393	46	FATVPTGGASSAAAGAAGAAAGGDAAEEEKEEEAKEESDDDMGF[137]GLFD	RLA4_YEAST	modification	MSFragger
25242	46	K.GVMNAVNNVNNVIAAAFVK[98].A	ENO2_YEAST	modification	MSFragger
26589	46	VDWPSAVVEGGSSGSGL[17]LTVAGDGSYQLR	LYSC_PSEAE	not in db	Novor + Blast
1878	45
13213	45	K.NVPLYQHLADLSK[57].S		modification	MSFragger
7290	44	K.LIQSLPPTLK[2].V		modification	MSFragger
18757	44
25669	43	K.LPLSVINVSAQR[43].D		modification	MSFragger
3382	42
14178	42	R.TGTTTNDVDYPIPPNHEMIFTTDDK[57].Y		modification	MSFragger
21848	42
22013	41	LIDL[105]TQFPAFVTPM[-48]GK		modification	meta cluster
22181	41	K.AVDDFLISLDGTANK[57].S		modification	MSFragger
19093	40	K.LYQAGGAPEGAAPGGFPGGAPPAPEAEGPTVEEVD[34].-		modification	MSFragger
21902	40
25191	40	K.LLPWFDGMLEADEAYFK[57].E		modification	MSFragger
29501	40
10056	39
15525	39
12621	38	TNLAIDYEAPQLADK		Plasmid	Novor + Blast
19215	38	K.LYQAGGAPGGAAGGAPGGFPGGAPPAPEAEGPTVEEVD[-39].-		modification	MSFragger
20475	38
21941	38
25341	38
25774	38	R.IIAAIPNPEDVVAISSRTYGQR[-91].A		modification	MSFragger
3447	37
6533	37	K.SLDEIIGSNK.A			MSFragger
7151	37
8452	37
21863	37
3714	36
4222	36
11323	36
13304	36	K.NVPLYQHLADLSK[57].S		modification	MSFragger
17876	36
19057	36
22343	36
23516	36
34090	36	VDWPSAVVEGGSSGSGLLTVAGDGSYQLR		LysL protease	Novor + Blast
2743	35
26471	35
26474	35
30895	35
212	34	R.MTPSGHNWVSGQGAGPR[58].I		modification	MSFragger
1022	34
6433	34
17079	34
17529	34	K.DAGQIVGLNVLR[57].V		modification	MSFragger
21266	34
22041	34	K.LAAVPAAGPASAGGAAAASGDAAAEEEKEEEAAEESDDDMGFGLFD[57].-		modification	MSFragger
25111	34
25571	34
27924	34
29541	34
1370	33	K.VASANATAAESDVAK[57].Q		modification	MSFragger
2183	33	K.RVNNPNVSLIK.I			MSFragger
4660	33	-.S[42]DAVTIR.T		modification	MSFragger
24379	33	K.IAPALAMGNVCILKPAAVTPLNALYFASLCK[57].K		modification	MSFragger
25977	33
28499	33
28949	33	-.M[42]DSEVAALVIDN[0.98]GSGMCK.A		modification	MSFragger
29209	33	K.LIAADLASNAGIETIVM[15.9949]K[89.0189].S		modification	MSFragger
31478	33
173	32	K.LGNPMPMEATQAAPTIK[114].F		modification	MSFragger
4749	32
18973	32
22319	32
23491	32
24244	32
26189	32	K.YAAAAPAATSAASGDAAPAEEAAAEEEEESDDDMGFGLFD[139.3146].-		modification	MSFragger
26943	32
27040	32
28805	32
33433	32
4719	31
8250	31	K.LATAAAFFAGVATADDVPAIEVVGNK[-4.0938].F		modification	MSFragger
10694	31	K.TVTDKEGIPAGWQGLDNGPESR[116].K		modification	MSFragger
11058	31
11146	31	K.VVITAPSSTAPMFVMGVNEEK[57.0177].Y		modification	MSFragger
11764	31	K.NVPLYQHLADLSK[4.011].S		modification	MSFragger
18356	31
18977	31
19332	31	R.VPTVDVSVVDLTVK.L			MSFragger
19826	31	R.KVLQALEK[-85.0895].I		modification	MSFragger
20403	31
22628	31
22633	31	K.DEIVLSGNSVEDVSQNAADLQQICR[74.0446].V		modification	MSFragger
24510	31	R.MIEIMLPVFDAPQNLVEQAK[59].L		modification	MSFragger
219	30	K.MTPSGHNWVAGQGAGPR[78].I		modification	MSFragger
2268	30	R.AHSSMVGFDLPQR[57.021].A		modification	MSFragger
3535	30	K.IGDYAGIK[57.0213].W		modification	MSFragger
8595	30
10677	30	K.STLEPVEQVLK[57.024].D		modification	MSFragger
11883	30
12574	30	R.MSANISETTAMITDIATAPAEIDR[173.069].C		modification	MSFragger
12811	30	K.LCYVALDFEQEMQTAAQSSSIEK[57.0214].S		modification	MSFragger
18148	30	-.S[42.010605]EKFPPLEDQNIDFTPNDK.K		modification	MSFragger
19830	30
22975	30
22988	30
24641	30
24679	30
30059	30
30153	30	-.S[42]TPFGLDLGNNN[1]SVLAVAR.N		modification	MSFragger
31475	30
32105	30	-.S[42]NPFDLLGNDVEDADVVVLPPKEIVK[17.0255].S		modification	MSFragger
8453	29
11487	29	K.MSAEGYIDYPTYEEALK[57.0208].L		modification	MSFragger
12891	29	R.IPSAVGYQPTLATDM[15.9949]GLLQER[41.0219].I		modification	MSFragger
18335	29
19193	29	K.LYQAGGAPEGAAPGGFPGGAPPAPEAEGPTVEEVD[34.0587].-		modification	MSFragger
23051	29
23628	29	K.DIEVVAVNDPFISNDYAAYM[15.9949]VK[166.0565].Y		modification	MSFragger
23690	29	K.GVMNAVNNVNNVIAAAFVK[170.1608].A		modification	MSFragger
23832	29
25109	29
25406	29
27085	29
28114	29
29965	29	K.LAAVPAAGPASAGGAAAASGDAAAEEEKEEEAAEESDDDMGFGLFD[79.9635].-		modification	MSFragger
30549	29	K.ILTELFNL.-			MSFragger
777	28
2385	28				55	MSFragger
4182	28
4767	28
6300	28
7195	28
8763	28
8816	28
9144	28
10436	28
10723	28
11207	28
11396	28
11526	28
11673	28
11681	28
13375	28
13460	28	STCGIPGNAVASHAYNITSWR		Plasmid	Novor
13502	28
14475	28
15299	28
18630	28
19676	28
19686	28
21258	28
21882	28
22475	28
23650	28
24411	28
24637	28
27783	28
28671	28
28946	28
30065	28
124	27
198	27
1966	27
2175	27
2301	27
2363	27
3004	27
3299	27
3706	27
4203	27
4241	27
6302	27
6655	27
8082	27
8466	27
8483	27
8782	27
9737	27
10373	27
11135	27
11587	27
11918	27
12303	27
12579	27
13108	27
14237	27
14741	27
14988	27
16000	27
16106	27
18438	27
19469	27
20142	27
20492	27
20871	27
21159	27
21603	27
23621	27
25918	27
26521	27
27495	27
28680	27
28875	27
28996	27
29725	27
29790	27
30055	27
30121	27
31072	27
31113	27
39730	27
142	26
530	26
632	26
899	26
2286	26
2682	26
5228	26
8325	26
13420	26
13510	26
13950	26
14026	26
14773	26
14994	26
15958	26
16839	26
19103	26
19345	26
19544	26
20270	26
22527	26
23675	26
24094	26
24270	26
24426	26
24867	26
25073	26
26467	26
27504	26
28378	26
29514	26
29833	26
31286	26
31606	26
1024	25
1715	25
2258	25
5763	25
6410	25
6708	25
7779	25
8811	25
9576	25
9581	25
11141	25
11148	25
11826	25
13474	25
15354	25
15501	25
16343	25
17388	25
18384	25
18612	25
18808	25
20737	25
21844	25
22170	25
25450	25
25564	25
26202	25
29894	25
30099	25
30107	25
30584	25
30591	25
30599	25
30639	25
31019	25
31037	25
31083	25
683	24
931	24
1088	24
1118	24
3998	24
6545	24
6593	24
6774	24
7671	24
8504	24
8739	24
10300	24
10815	24
11962	24
12319	24
12353	24
13322	24
13553	24
13570	24
14427	24
15248	24
16002	24
16916	24
17338	24
18858	24
18968	24
20107	24
20141	24
23697	24
23797	24
23855	24
23914	24
24288	24
24884	24
25163	24
26023	24
26660	24
29358	24
29558	24
30397	24
30521	24
31268	24
31663	24
652	23
970	23
1424	23
2249	23
2742	23
5157	23
5773	23
7115	23
7305	23
9587	23
10529	23
11543	23
11627	23
11795	23
13736	23
14553	23
15185	23
15537	23
16308	23
16369	23
16372	23
17224	23
17508	23
17683	23
17973	23
18640	23
18687	23
18843	23
18859	23
19571	23
19801	23
19865	23
20147	23
20365	23
20467	23
21173	23
22733	23
22821	23
24046	23
24096	23
24375	23
24554	23
26728	23
29372	23
29618	23
30338	23
30707	23
31077	23
31493	23
31557	23
31897	23
63	22
1463	22
1571	22
1903	22
2566	22
2893	22
3422	22
4455	22
4961	22
5959	22
5978	22
6887	22
7515	22
7905	22
7957	22
8084	22
8940	22
9941	22
10265	22
10508	22
10776	22
11044	22
11617	22
11702	22
11821	22
12093	22
12188	22
14905	22
15398	22
15596	22
16518	22
16875	22
18998	22
19069	22
19285	22
19812	22
20390	22
20451	22	FATVPTGGASSAAAGAAGAAAGGDAAEEEKEEEAKEESDDDMGF[137]GLFD		modification	meta cluster
22137	22
22619	22
22841	22
23045	22
23154	22
23290	22
24060	22
24081	22
24152	22
24387	22
24389	22
24584	22
25884	22
26432	22
26478	22
27896	22
28005	22
28007	22
28486	22
30015	22
30318	22
30976	22
31020	22
191	21
708	21
948	21
1050	21
1523	21
1546	21
3001	21
3172	21
3505	21
3568	21
4040	21
4077	21
4393	21
4905	21
5425	21
6262	21
6500	21
7014	21
7349	21
7457	21
7762	21
8229	21
9037	21
9181	21
10444	21
12567	21
12961	21
13580	21
13648	21
14516	21
14753	21
14977	21
15089	21
15946	21
16050	21
16612	21
17477	21
18077	21
18274	21
19114	21
19548	21
21497	21
22391	21
22420	21
22909	21
22953	21
23294	21
23434	21
23755	21
24167	21
24266	21
24291	21
24862	21
26329	21
26481	21
26773	21
27428	21
27439	21
27803	21
27902	21
27976	21
28287	21
28593	21
28637	21
28667	21
28870	21
28929	21
28990	21
29354	21
29371	21
29425	21
30422	21
30616	21
31027	21
31119	21
31279	21
31869	21
32864	21
34355	21
187	20
325	20
917	20
1425	20
1519	20
1777	20
2349	20
3890	20
4425	20
4574	20
4950	20
5021	20
5177	20
5634	20
5659	20
5768	20
6125	20
6172	20
6388	20
6439	20
6722	20
7059	20
7061	20
7189	20
7351	20
7993	20
8288	20
9909	20
10758	20
10926	20
11300	20
11311	20
11414	20
11769	20
11782	20
11928	20
12134	20
12414	20
12978	20
13362	20
13493	20
14574	20
14630	20
14926	20
15440	20
15715	20
16217	20
16298	20
16553	20
17265	20
17379	20
17628	20
17725	20
17916	20
17946	20
18168	20
18602	20
18787	20
18984	20
19072	20
19172	20
19298	20
19475	20
19476	20
19716	20
20260	20
20267	20
20433	20
20641	20
21051	20
21158	20
21231	20
21722	20
21793	20
21797	20
22620	20
22799	20
23203	20
23622	20
23645	20
23669	20
23821	20
23934	20
24057	20
24058	20
24295	20
24728	20
25029	20
26704	20
27505	20
27857	20
28253	20	VDWPSAVVEGGSSGSGLL[17]TVAGDGSYQLR		LysL protease	Novor + Blast
29886	20
30109	20
30119	20
30141	20
30142	20
30469	20
30664	20
32203	20
33157	20
34000	20	VDWPSAVVEGGSSGSGLLTVAGDGSYQLR		LysL protease	Novor + Blast
341	19
380	19
484	19
627	19
745	19
770	19
938	19
1115	19
1268	19
1286	19
1292	19
1382	19
1430	19
1535	19
1545	19
1555	19
1574	19
1613	19
1827	19
2152	19
2362	19
2711	19
2840	19
2853	19
3068	19
3280	19
3415	19
3476	19
3624	19
3968	19
5007	19
5036	19
5077	19
5573	19
5907	19
5922	19
6232	19
6286	19
6676	19
6736	19
6921	19
7393	19
7644	19
7771	19
7942	19
8100	19
8349	19
8477	19
8484	19
8493	19
8875	19
8876	19
9499	19
9758	19
9998	19
10523	19
10701	19
10867	19
10910	19
11011	19
11383	19
11570	19
11586	19
11689	19
11700	19
11703	19
11757	19
11902	19
12027	19
12817	19
13244	19
13926	19
13957	19
14357	19
14538	19
14550	19
14662	19
14745	19
15129	19
15208	19
15281	19
15408	19
15480	19
15688	19
15712	19
15927	19
16040	19
16162	19
16263	19
16330	19
16774	19
16974	19
17140	19
17357	19
17506	19
17603	19
17647	19
17677	19
18179	19
18417	19
18644	19
18953	19
19062	19
19393	19
19646	19
19866	19
20132	19
20657	19
20942	19
20996	19
21076	19
21088	19
21107	19
21234	19
21335	19
21464	19
21542	19
21647	19
22248	19
23036	19
23108	19
23435	19
23784	19
23980	19
24103	19
24233	19
25258	19
25325	19
25375	19
25459	19
25497	19
25648	19
25984	19
26017	19
26047	19
26270	19
26394	19
26489	19
26533	19
26572	19
26762	19
27017	19
27115	19
27935	19
28067	19
28107	19
28487	19
28580	19
29332	19
29632	19
30140	19
30325	19
30488	19
30614	19
30793	19
31004	19
31056	19
31117	19
31314	19
31379	19
31505	19
31873	19
39678	19
47596	19
153	18
217	18
306	18
598	18
612	18
991	18
1107	18
1231	18
1361	18
1387	18
1476	18
1655	18
1684	18
1860	18
1895	18
1974	18
2085	18
2221	18
2247	18
2423	18
2443	18
2448	18
2493	18
2509	18
2675	18
2802	18
3092	18
3095	18
3100	18
3147	18
3279	18
3404	18
3435	18
3448	18
3477	18
3537	18
3552	18
3581	18
3645	18
3704	18
3878	18
3970	18
4018	18
4083	18
4158	18
4275	18
4466	18
4498	18
4567	18
4589	18
4613	18
4615	18
4618	18
4718	18
4737	18
4771	18
4841	18
4945	18
5008	18
5037	18
5137	18
5497	18
5558	18
5883	18
6020	18
6208	18
6238	18
6487	18
6505	18
6602	18
6787	18
6804	18
7266	18
7387	18
7433	18
7505	18
7641	18
7657	18
7705	18
8029	18
8098	18
8146	18
8249	18
8590	18
8659	18
8671	18
8681	18
8733	18
8754	18
8983	18
8992	18
9017	18
9053	18
9176	18
9184	18
9234	18
9270	18
9273	18
9399	18
9506	18
9512	18
9623	18
9656	18
9671	18
9905	18
10086	18
10137	18
10251	18
10468	18
10473	18
10495	18
10547	18
10581	18
10603	18
10652	18
10732	18
10836	18
10902	18
11098	18
11231	18
11445	18
11510	18
11538	18
11561	18
11831	18
11927	18
12004	18
12168	18
12274	18
12539	18
12952	18
13042	18
13049	18
13212	18
13354	18
13428	18
13577	18
13664	18
13671	18
13729	18
13958	18
14041	18
14064	18
14203	18
14257	18
14274	18
14282	18
14294	18
14372	18
14458	18
14503	18
14513	18
14547	18
14616	18
14778	18
14862	18
14874	18
14964	18
14974	18
15037	18
15147	18
15176	18
15402	18
15419	18
15591	18
15600	18
15728	18
15729	18
15863	18
16035	18
16089	18
16405	18
16750	18
16802	18
16992	18
17049	18
17096	18
17287	18
17298	18
17347	18
17438	18
17779	18
17979	18
18062	18
18106	18
18306	18
18345	18
18479	18
18668	18
18727	18
18870	18
18981	18
19013	18
19090	18
19165	18
19272	18
19410	18
19613	18
19785	18
19823	18
19828	18
19926	18
19936	18
20286	18
20316	18
20391	18
20528	18
20556	18
20567	18
20610	18
20667	18
20750	18
20835	18
20915	18
21146	18
21256	18
21372	18
21389	18
21494	18
21515	18
21539	18
21548	18
21580	18
21600	18
21794	18
22036	18
22094	18
22302	18
22574	18
22719	18
22822	18
22937	18
23093	18	FATVPTGGASSAAAGAAGAAAGGDAAEEEKEEEAKEESDDDMGF[137]GLFD		modification	meta cluster
23121	18
23253	18
23286	18
23324	18
23359	18
23371	18
23424	18
23582	18
23834	18
23925	18
24038	18
24087	18
24338	18
24400	18
24481	18
24512	18
24604	18
24698	18
24749	18
24948	18
25041	18
25228	18
25266	18
25276	18
25508	18
25952	18
25995	18
26068	18
26076	18
26226	18
26281	18
26284	18
26292	18
26496	18
26658	18
26897	18
26931	18
27313	18
27405	18
27459	18
27483	18
27600	18
27641	18
27648	18
27804	18
27934	18
27941	18
27958	18
28116	18
28148	18
28468	18
28470	18
28762	18
28849	18
28887	18
29078	18
29166	18
29393	18
29467	18
29575	18
29642	18
29729	18
29879	18
29940	18
29963	18
29997	18
30006	18
30057	18
30112	18
30190	18
30239	18
30269	18
30383	18
30425	18
30492	18
30859	18
31042	18
31108	18
31190	18
31587	18
32208	18
32530	18
32770	18
32869	18
32938	18
33996	18
34047	18
34237	18	VDWPSAVVEGGSSGSGLLTVAGDGSYQLR		LysL protease	Novor + Blast
34342	18
44	17
60	17
376	17
515	17
585	17
794	17
828	17
874	17
893	17
1335	17
1367	17
1407	17
1558	17
1621	17
1674	17
1868	17
1943	17
2071	17
2078	17
2128	17
2137	17
2148	17
2180	17
2243	17
2288	17
2291	17
2499	17
2553	17
2642	17
2701	17
2766	17
2783	17
2785	17
2801	17
2842	17
2996	17
3246	17
3326	17
3536	17
3602	17
3711	17
3757	17
3928	17
4463	17
4835	17
5063	17
5442	17
5555	17
5598	17
5616	17
6039	17
6199	17
6521	17
6865	17
7150	17
7521	17
7930	17
8148	17
8202	17
8677	17
8741	17
9131	17
9197	17
9279	17
9459	17
9502	17
9598	17
9668	17
9732	17
10008	17
10101	17
10129	17
10185	17
10193	17
10375	17
10396	17
10627	17
10685	17
10759	17
10810	17
10820	17
11008	17
11114	17
11334	17
11612	17
11634	17
11646	17
11778	17
11899	17
11921	17
12040	17
12106	17
12267	17
12484	17
12948	17
13165	17
13267	17
13299	17
13311	17
13324	17
13346	17
13353	17
13398	17
13492	17
13652	17
13668	17
13764	17
13778	17
13938	17
14023	17
14038	17
14278	17
14414	17
14441	17
14592	17
14818	17
15472	17
15485	17
15832	17
15875	17
15930	17
16007	17
16171	17
16177	17
16581	17
16712	17
17651	17
17733	17
17965	17
18064	17
18112	17
18290	17
18521	17
18663	17
18742	17
18966	17
19283	17
19326	17
19466	17
19709	17
20027	17
20491	17
20820	17
20852	17
21385	17
21549	17
21842	17
22211	17
22493	17
22519	17
22801	17
22871	17
23364	17
23493	17
23609	17
23882	17
24001	17
24099	17
24336	17
24642	17
24657	17
24663	17
24693	17
24751	17
24758	17
24902	17
24956	17
25223	17
25352	17
25373	17
25397	17
25731	17
25911	17
25938	17
26034	17
26090	17
26209	17
26219	17
26621	17
26692	17
26710	17
26833	17
27139	17
27197	17
27491	17
27964	17
27989	17
28239	17
28298	17
28418	17
28528	17
28857	17
29473	17
29505	17
29552	17
29594	17
29768	17
29847	17
30237	17
30247	17
30533	17
30652	17
30686	17
30751	17
30786	17
31058	17
31515	17
31737	17
32752	17
32831	17
33365	17
34735	17
104	16
220	16
223	16
228	16
443	16
494	16
591	16
670	16
743	16
846	16
895	16
952	16
980	16
985	16
1010	16
1067	16
1147	16
1193	16
1212	16
1232	16
1249	16
1309	16
1369	16
1418	16
1470	16
1475	16
1504	16
1680	16
1801	16
1933	16
2019	16
2179	16
2261	16
2262	16
2339	16
2500	16
2535	16
2650	16
2679	16
2867	16
2952	16
3165	16
3199	16
3258	16
3323	16
3335	16
3691	16
3935	16
4135	16
4549	16
5339	16
5356	16
5606	16
5741	16
5940	16
6245	16
7069	16
7135	16
7363	16
7687	16
7760	16
7985	16
8101	16
8177	16
8236	16
8435	16
8588	16
8872	16
9035	16
9045	16
9119	16
9267	16
9323	16
9915	16
9955	16
10127	16
10331	16
10552	16
10570	16
10869	16
12030	16
12204	16
12214	16
12247	16
12708	16
12744	16
12748	16
12787	16
12790	16
12821	16
12933	16
12941	16
13060	16
13528	16
14308	16
14346	16
14714	16
14737	16
14890	16
14919	16
15073	16
15165	16
15282	16
15389	16
15578	16
15759	16
15764	16
16204	16
16237	16
16274	16
16775	16
16908	16
16996	16
17471	16
17857	16
17870	16
18092	16
18149	16
18249	16
18307	16
18357	16
18456	16
18460	16
18564	16
18798	16
18836	16
19132	16
19640	16
19940	16
19980	16
20130	16
20179	16
20180	16
20198	16
20275	16
20438	16
20480	16
20694	16
20940	16
21177	16
21198	16
21417	16
21435	16
21779	16
21811	16
22006	16
22142	16
22224	16
22272	16
22283	16
22307	16
22339	16
22399	16
22409	16
22464	16
22528	16
22597	16
22612	16
22638	16
22746	16
22749	16
22891	16
23158	16
23545	16
23930	16
23941	16
24078	16
24118	16
24127	16
24128	16
24150	16
24192	16
24287	16
24456	16
24691	16
24906	16
25098	16
25206	16
25219	16
25339	16
25681	16
25688	16
26029	16
26074	16
26111	16
26254	16
26323	16
26469	16
26530	16
26577	16
26864	16
27102	16
27614	16
27707	16
27740	16
27742	16
27974	16
27982	16
28281	16
28479	16
28541	16
28802	16
28876	16
28974	16
29470	16
29816	16
29947	16
30026	16
30130	16
30680	16
31000	16
31081	16
31500	16
31524	16
31599	16
31642	16
32448	16
32619	16
33068	16
33332	16
33717	16
34005	16
34454	16
37305	16
383	15
485	15
554	15
640	15
649	15
755	15
764	15
781	15
814	15
1069	15
1347	15
1364	15
1373	15
1489	15
1579	15
1586	15
1601	15
1760	15
1787	15
2222	15
2229	15
2234	15
2289	15
2312	15
2445	15
2453	15
2583	15
2837	15
2868	15
2924	15
3041	15
3276	15
3460	15
3874	15
3944	15
4117	15
4195	15
4404	15
4407	15
4525	15
4669	15
4710	15
4750	15
4776	15
4796	15
5069	15
5322	15
5755	15
5761	15
6299	15
6482	15
6567	15
6663	15
6697	15
7094	15
7249	15
7829	15
7837	15
8067	15
8073	15
8272	15
8641	15
8842	15
8893	15
9048	15
9249	15
9354	15
9493	15
9520	15
9545	15
9950	15
10162	15
10228	15
10571	15
10590	15
10782	15
10980	15
11107	15
11163	15
11493	15
11656	15
11716	15
11783	15
11850	15
11860	15
11865	15
12178	15
12419	15
12696	15
12863	15
12964	15
12985	15
13031	15
13132	15
13202	15
13276	15
13350	15
13578	15
13710	15
13825	15
13846	15
13923	15
14123	15
14347	15
14502	15
14588	15
14791	15
14794	15
14850	15
14915	15
15065	15
15091	15
15149	15
15153	15
15180	15
15374	15
15403	15
15488	15
15507	15
15669	15
16163	15
16259	15
16389	15
16438	15
16503	15
16762	15
16801	15
16936	15
17102	15
17221	15
17286	15
17333	15
17433	15
17449	15
17681	15
17689	15
17978	15
18180	15
18355	15
18437	15
18654	15
18775	15
18782	15
18874	15
19343	15
19917	15
20009	15
20278	15
20374	15
20801	15
20932	15
20989	15
21098	15
21937	15
22035	15
22512	15
22592	15
22838	15
22880	15
22936	15
23097	15
23390	15
23721	15
24193	15
24497	15
24692	15
24778	15
24854	15
24962	15
25038	15
25056	15
25322	15
25476	15
25482	15
25545	15
25702	15
25807	15
25943	15
26014	15
26348	15
26465	15
26672	15
26729	15
26955	15
26956	15
26989	15
27382	15
27389	15
27538	15
27578	15
27649	15
28035	15
28189	15
28199	15
28316	15
28619	15
28993	15
29049	15
29254	15
29751	15
30029	15
30193	15
30210	15
30373	15
30627	15
30758	15
30789	15
30949	15
31146	15
31294	15
31315	15
31411	15
31414	15
31464	15
31501	15
32108	15
32415	15
32439	15
32813	15
32964	15
33074	15
33379	15
33790	15
33881	15
34157	15
35373	15
35506	15
35641	15
38134	15
38335	15
39917	15
40727	15
40756	15
274	14
305	14
328	14
368	14
408	14
458	14
509	14
611	14
693	14
905	14
1066	14
1114	14
1196	14
1319	14
1453	14
1648	14
1700	14
1767	14
1833	14
1874	14
1993	14
2054	14
2100	14
2159	14
2505	14
2510	14
2635	14
2717	14
2774	14
2807	14
3032	14
3039	14
3074	14
3098	14
3206	14
3278	14
3358	14
3746	14
3799	14
3807	14
3822	14
3908	14
3914	14
3921	14
3958	14
4072	14
4075	14
4115	14
4190	14
4341	14
4357	14
4380	14
4391	14
4395	14
4722	14
4902	14
5134	14
5271	14
5275	14
5301	14
5349	14
5440	14
5466	14
5696	14
5758	14
5837	14
5951	14
6031	14
6240	14
6318	14
6341	14
6399	14
6411	14
6426	14
6474	14
6627	14
6819	14
7096	14
7103	14
7202	14
7256	14
7506	14
8246	14
8264	14
8404	14
8643	14
8687	14
8890	14
8951	14
9106	14
9189	14
9266	14
9275	14
9415	14
9439	14
9453	14
9470	14
9917	14
9922	14
10002	14
10139	14
10220	14
10594	14
10654	14
10682	14
10979	14
11108	14
11277	14
12487	14
12653	14
13084	14
13145	14
13175	14
13372	14
13408	14
13994	14
14204	14
14643	14
14779	14
14785	14
14834	14
14861	14
14870	14
15040	14
15190	14
15198	14
15411	14
15423	14
15624	14
15636	14
15710	14
15794	14
15947	14
16140	14
16266	14
16413	14
16515	14
16597	14
16676	14
16815	14
16824	14
16951	14
17005	14
17144	14
17246	14
17304	14
17346	14
17394	14
17405	14
17563	14
17635	14
17724	14
17823	14
17835	14
17887	14
18187	14
18192	14
18392	14
18565	14
18939	14
19122	14
19339	14
19504	14
19673	14
19759	14
19765	14
19825	14
19836	14
19944	14
20207	14
20262	14
20294	14
20458	14
20754	14
20797	14
20980	14
21014	14
21151	14
21283	14
21310	14
21495	14
21513	14
21992	14
22162	14
22179	14
22424	14
22607	14
22948	14
23007	14
23087	14
23479	14
23505	14
23569	14
23712	14
23789	14
23830	14
23843	14
24054	14
24137	14
24317	14
24334	14
24635	14
24975	14
25117	14
25132	14
25168	14
25377	14
25401	14
25407	14
25575	14
25674	14	FATVPTGGASSAAAGAAGAAAGGDAAEEEKEEEAKEESDDDMGF[137]GLFD		modification	meta cluster
[truncated: 15,306 more rows]

## Sheet: FG_with_UPS_pattern
peptideIdCloserInspection	consensusSpecId	reason for remaining unidentified	Rank out of total number of feature groups for the spectrum cluster	cosine distance vs UPS	identificationPEP	charge	featureGroupId	featureMatchPEP C1	featureMatchPEP C2	featureMatchPEP C3	featureMatchPEP D1	featureMatchPEP D2	featureMatchPEP D3	featureMatchPEP E1	featureMatchPEP E2	featureMatchPEP E3	Intensity C1	Intensity C2	Intensity C3	Intensity D1	Intensity D2	Intensity D3	Intensity E1	Intensity E2	Intensity E3	identificationPEP C1	identificationPEP C2	identificationPEP C3	identificationPEP D1	identificationPEP D2	identificationPEP D3	identificationPEP E1	identificationPEP E2	identificationPEP E3	peptideId	proteinId
		Charge 1		0.001136	1	-1	21041	0	0	0.03685	0	0	0	0	0	0	3620.13	3553.41	3580.82	1181.95	1369.84	1369.19	730.18	843.95	843.71	1	1	1	1	1	1	1	1	1	NA	NA
		Charge 1		0.00116	1	-1	85134	0.0072729	0.0065829	0.012536	0.0029587	0.005646	0.0071083	0.0070162	0	0	6397.43	6110.17	5738.19	2383.6	2486.7	2540.25	1329.04	1295.47	1469.07	1	1	1	1	1	1	1	1	1	NA	NA
		Charge 1		0.001535	1	-1	122622	0.0087233	0.010219	0.0098236	0	0.012913	0.015625	0.014897	0.008708	0.0025743	15301.3	14769.3	15231.4	5305.12	5350.17	5394.2	2557	2410.91	2226.93	1	1	1	1	1	1	1	1	1	NA	NA
		Charge 1		0.001643	1	-1	46677	0.23839	0	0	0.36146	0.43571	0.24421	0.2437	0.23919	0.020054	2089.44	2124.08	1896.55	761.62	895.06	767.89	491.2	434.32	396.24	1	1	1	1	1	1	1	1	1	NA	NA
		Charge 1		0.001811	1	-1	18580	0	0	0	0	0	0	0	0	0	6011.87	5553.86	5458.02	2002.04	2052.07	2224.19	1250.14	925.54	854.6	1	1	1	1	1	1	1	1	1	NA	NA
		Charge 1		0.001873	1	-1	120670	0.031171	0.027502	0.040438	0.047018	0.039572	0.040462	0.15884	0.035987	0.020408	132.31	138.98	147.67	46.31	51.39	59.56	27.7	29.71	31.97	1	1	1	1	1	1	1	1	1	NA	NA
		Charge 1		0.002048	1	-1	136286	0	0	0	0.016927	0.014549	0.0093662	0.005603	0.011478	0.025815	656.45	633.3	644.82	215.18	204.55	223.79	112.53	129.36	108	1	1	1	1	1	1	1	1	1	NA	NA
K.V[57]TGLDFIPGLHPILTLSK.M	2646902	Chimeric	1/4	0.002094	0.551615	3	37542	0	0	0	0	0	0.0052094	0	0	0	3957.82	4077.55	4431.68	1491.27	1622.95	1625.3	591.3	715	627.12	0.47229	0.47229	0.47229	0.47229	0.47229	0.47229	0.47229	0.47229	0.47229	K.N[169]PDLSVLELEELYFK.R	sp|Q07897|CMS1_YEAST
R.LYDAYELK.H	681604	Chimeric	1/4	0.002114	0.493099	2	10094	0	0	0.015213	0	0	0	0	0	0	13638.4	13446.3	12163.2	4701.39	4518.2	4629.44	2499.1	2108.76	2469.93	0.41551	0.41551	0.41551	0.41551	0.41551	0.41551	0.41551	0.41551	0.41551	K.DGIVELH[104]K.I	decoy_sp|P38828|LSM12_YEAST
		Charge 1		0.002515	1	-1	16380	0.0045648	0	0.0061991	0.0047036	0.0097523	0.014137	0.0091614	0.0076795	0.0021248	9132.75	8623.47	8075.41	3088.37	3455.22	2754.48	1858.05	1964.75	2047.39	1	1	1	1	1	1	1	1	1	NA	NA
	5047503	too short (chimeric as well)	2/4	0.002743	0.926236	2	48217	0.027576	0.027563	0.02692	0.01522	0.014554	0	0.018652	0.0096752	0.020739	662.57	654.96	711.58	280.27	209.09	251.82	179.78	106.08	123.66	0.8724	0.8724	0.8724	0.8724	0.8724	0.8724	0.8724	0.8724	0.8724	R.QSHLI[-54]LGR.N	sp|P21657|DAL81_YEAST
		Charge 1		0.002772	1	-1	11002	0	0.0040823	0.013793	0.013793	0.0066886	0.013793	0.0083123	0.0042247	0.0017689	8717.68	7586.64	8514.39	0	2988.47	0	1321.96	1397.12	1062.9	1	1	1	1	1	1	1	1	1	NA	NA
R.EVPLNTIIFM[16]GR.V	5179803	+1 isotope		0.002886	0.0761066	2	75533	0.016589	0.0086055	0.0076769	0.0036556	0.016603	0.024536	0	0.0095228	0	6972.14	7365.64	6155.8	3003.1	2623.37	2499.48	1464.76	1155.4	1247.46	0.055788	0.055788	0.055788	0.055788	0.055788	0.055788	0.055788	0.055788	0.055788	M.GFFI[-1]PQSSLGNLK.L	sp|P17898|CPT1_YEAST
	3383102	weird fragment peak pattern		0.003364	0.992556	2	45866	0	0	0	0	0	0	0	0	0	620.18	670.11	667.02	293.85	282.81	303.73	190.34	171.06	176.15	0.95048	0.95048	0.95048	0.95048	0.95048	0.95048	0.95048	0.95048	0.95048	R.PTRL[-48]FTTRLM.-	decoy_sp|Q12497|FMP16_YEAST
	3416802	weird fragment peak pattern		0.003417	0.895641	2	103512	0	0	0	0	0	0	0.034014	0.022686	0.084421	199.31	216.46	231.53	97.28	93.05	104.43	56.88	53.53	46.11	0.8574	0.8574	0.8574	0.8574	0.8574	0.8574	0.8574	0.8574	0.8574	K.Q[-22]QEGTLPK.E	decoy_sp|P53860|PDR16_YEAST
		Charge 1		0.003638	1	-1	103902	0	0	0	0	0	0	0.029253	0.0045444	0.011467	3631.9	3734.13	3527.3	1474.65	1736.48	1589.75	1127.89	1030.87	883.06	1	1	1	1	1	1	1	1	1	NA	NA
	3387701	weird fragment peak pattern		0.003703	0.485737	2	45962	0	0	0	0	0	0	0	0	0	372.14	403.41	435.38	139.38	177.5	187.38	95.35	102.46	102.91	0.40848	0.40848	0.40848	0.40848	0.40848	0.40848	0.40848	0.40848	0.40848	K.LARIIQLQYK.H	decoy_sp|P32493|AEP1_YEAST
	3416902	weird fragment peak pattern		0.003726	0.960238	2	120817	0	0	0	0.11564	0.11962	0.17785	0.11066	0.088073	0.058424	1090.57	1165.86	1230.37	529.53	564.54	493.73	320	331.38	242.52	0.93259	0.93259	0.93259	0.93259	0.93259	0.93259	0.93259	0.93259	0.93259	K.CYPCYTK[-12].A	decoy_sp|P17695|GLRX2_YEAST;decoy_sp|P25373|GLRX1_YEAST
	3427003	weird fragment peak pattern		0.0038	0.603902	2	66726	0	0	0	0	0	0	0	0	0	258.06	228.25	279.03	109.5	114.52	118.18	58.68	56.64	43.56	0.52498	0.52498	0.52498	0.52498	0.52498	0.52498	0.52498	0.52498	0.52498	K.YLQEQQK.R	sp|P23291|KC11_YEAST
		Charge 1		0.003864	0.993089	1	23625	0.0020531	0	0	0	0	0	0	0	0	1678.65	1830.63	1655.9	500.94	626.06	529.06	281.51	330.59	356.18	0.95073	0.95073	0.95073	0.95073	0.95073	0.95073	0.95073	0.95073	0.95073	K.D[4]TTGPK.A	sp|Q06156|CND1_YEAST
R.KPVE[69]EYANCHLAR.A	667401	Chimeric	1/2	0.003902	0.00247842	3	9856	0	0	0	0	0	0	0	0	0	15911.6	16835.4	15552.6	4875.85	5574.65	5503.48	2413.37	2206.25	2098.87	0.0020036	0.0020036	0.0020036	0.0020036	0.0020036	0.0020036	0.0020036	0.0020036	0.0020036	K.PGM[-48]VVTFAPAGVTTEVK.S	sp|P02994|EF1A_YEAST
R.VIESGPHCANTEIIVK.L	365304	Chimeric, used charge 2 identification	1/2	0.004125	0.611089	3	6155	0	0	0	0	0	0	0	0	0	12941.9	14523.2	14849.9	4542.06	4419.18	4517.37	3012.05	2765.87	2997.43	0.53235	0.53235	0.53235	0.53235	0.53235	0.53235	0.53235	0.53235	0.53235	K.TLGEGILEP[106]TKIYVK.Q	sp|P07244|PUR2_YEAST
K.L[57]EQWLCEKL.-	1677503	Chimeric, identified by removing Chimeric fragment peaks	1/2	0.00423	0.251199	2	57693	0.013005	0.013907	0	0.013425	0.031184	0.02357	0.023431	0.01814	0.0070019	3642.69	3332.15	3214.11	1178.07	1291.46	1350.12	389.39	390.76	443.63	0.19802	0.19802	0.19802	0.19802	0.19802	0.19802	0.19802	0.19802	0.19802	K.F[60]AVPGGLIGVGTK.V	sp|P32481|IF2G_YEAST
K.TAFQEALDAAGDK.L	3662403	+1 isotope		0.004251	1	2	107257	0.01903	0	0.017221	0.024541	0.062767	0.061476	0.064883	0.056354	0.0080343	12312.8	11135	12292.8	3817.15	4056.55	4173.58	2104.55	1134.7	1843.27	0.95972	0.95972	0.95972	0.95972	0.95972	0.95972	0.95972	0.95972	0.95972	K.QLIHEYR[-7]VMR.K	sp|P40004|YEA4_YEAST
		Charge 1		0.004255	1	-1	113758	0.03585	0.035492	0	0.044752	0.064949	0.066285	0.0646	0.058664	0.023338	724.18	708.33	692.92	247.68	219	183.46	156.2	142.3	148.86	1	1	1	1	1	1	1	1	1	NA	NA
K.A[57]DVLTTGAGNPVGDK.L	462002	Chimeric	2/3	0.004262	0.0185523	2	8270	0	0	0	0	0	0	0.010547	0.0036563	0.0050657	4020.69	4039.9	4287.62	1437.15	1585.29	1351	468.28	491.23	462.22	0.01313	0.01313	0.01313	0.01313	0.01313	0.01313	0.01313	0.01313	0.01313	R.IDTM[16]ITVDPEPPK.E	sp|P12612|TCPA_YEAST
K.YLGEEYVK.A	654502	Chimeric	2/3	0.004268	0.542897	2	9719	0	0	0.018504	0.015513	0.027803	0.025499	0.026194	0.019686	0.0086997	10598.1	10310.9	9577.89	3263.68	3587.38	3483.6	1512.63	1139.03	1294.17	0.46371	0.46371	0.46371	0.46371	0.46371	0.46371	0.46371	0.46371	0.46371	K.E[42]DEVIPEK.F	sp|P08466|NUC1_YEAST
	3414505	weird fragment peak pattern		0.004365	0.922231	2	120706	0	0	0	0.10226	0.26848	0	0.1315	0.091441	0.024219	158.18	156.98	145.69	79.35	73.96	68.53	39.53	33.3	18.79	0.86903	0.86903	0.86903	0.86903	0.86903	0.86903	0.86903	0.86903	0.86903	K.KEESSAR.R	sp|Q03525|TMA23_YEAST
	517608	Chimeric	4/7	0.004474	0.0190488	2	69598	0.005224	0.0063285	0.0087648	0.0049255	0.043785	0.022845	0.013803	0.008958	0	2307.24	2336.55	2330.65	739.29	743.73	776.99	248.78	305.37	312.82	0.013468	0.013468	0.013468	0.013468	0.013468	0.013468	0.013468	0.013468	0.013468	K.QA[2]ASTVQILGAEK.A	sp|Q12460|NOP56_YEAST
K.VTGLDFIPGLHPILTLSK[57].M	2568105	Chimeric??	1/1	0.004484	0.89628	3	36999	0	0	0	0	0	0	0.0036517	0	0	627.89	632.9	590.8	234.75	219.34	209.56	47.44	94.09	70.68	0.8578	0.8578	0.8578	0.8578	0.8578	0.8578	0.8578	0.8578	0.8578	R.SEKNLSSQ[-46]SQQVFANLQ[-12]K.S	decoy_sp|Q06096|COG4_YEAST
K.VLTEIIASR.T	10992704	+1 isotope		0.004504	0.902998	2	84025	0.013042	0.010192	0.019715	0.0054139	0.015362	0.01579	0.02079	0.010554	0	9157.52	9302.55	8447.92	2926.91	3047.35	2668.75	1504.96	1116.57	1269.89	0.86158	0.86158	0.86158	0.86158	0.86158	0.86158	0.86158	0.86158	0.86158	K.TPETSPPKR[-10].P	sp|Q03944|VPS64_YEAST
K.C[-17]GSLGNIHHKPGGGQVEVK.S	34657	+1 isotope (actually +4 charge deisotoping error)		0.00456	0.969004	2	48693	0.030353	0.027297	0.018828	0.00429	0.010423	0	0.019132	0	0.010519	2365.18	2509.86	2075.59	838.77	948.16	770.97	360.91	336.87	317.56	0.94296	0.94296	0.94296	0.94296	0.94296	0.94296	0.94296	0.94296	0.94296	R.KPESY[-86]VTIK.I	sp|P24583|KPC1_YEAST
		Charge 1		0.004603	1	1	53687	0	0	0	0	0.008616	0	0.0054904	0	0.0022627	6165.65	6073.03	6941.11	2062.21	2163.83	2079.81	914.78	907.52	995.23	0.9774	0.9774	0.9774	0.9774	0.9774	0.9774	0.9774	0.9774	0.9774	K.PVV[-28]SQLR.A	decoy_sp|P42900|SLS1_YEAST
K.N[1]GDILTLK.T	1058104	Chimeric, identified as a decoy by Tide	2/2	0.004727	0.000483244	2	16995	0	0	0	0.0075397	0	0	0.0075397	0	0	7721.74	7837.86	7278.87	0	2267.87	2577.13	928.56	921.33	1035.27	0.00046267	0.00046267	0.00046267	0.00046267	0.00045444	0.00045444	0.00045444	0.00045444	0.00045444	K.DGDLLTLK.G	decoy_sp|Q05164|HPF1_YEAST;decoy_sp|P40442|YIQ9_YEAST
		Charge 1		0.005063	1	-1	46629	0	0.025997	0.02753	0.19232	0.20026	0.20634	0.2074	0.20143	0.018162	3976.48	4310.9	4271.2	1901.57	2144.8	1909.28	1321.85	1163.43	1065.41	1	1	1	1	1	1	1	1	1	NA	NA
R.D[302]MSDQEAKPSTEDLGDK.-	143002	Chimeric	1/3	0.00507	0.858714	3	2588	0	0	0	0	0	0	0	0	0	6532.62	7142.91	5922.78	2134.18	2368.46	1958.36	1218.9	1083.79	1010.8	0.82412	0.82412	0.82412	0.82412	0.82412	0.82412	0.82412	0.82412	0.82412	R.DASHSAK[-15]LVTTGELYHNEK[83].L	sp|P23180|AIM17_YEAST
K.KVPQVSTPTLVEVSR.N	4599004	+1 isotope		0.005133	0.50097	3	12634	0.021452	0.024717	0.02274	0.011139	0.018306	0.013859	0	0.0062073	0.015272	10805.6	12205.5	10958.8	4670.14	3833.72	3525.95	1806.9	927.47	1869.96	0.42305	0.42305	0.42305	0.42305	0.42305	0.42305	0.42305	0.42305	0.42305	K.NLLRQ[-18]LFGPQESTR.I	sp|Q06338|BCP1_YEAST
R.VVWCAVGEQELRK.C	747403	Chimeric??	1/1	0.005206	1	3	11749	0	0	0	0	0	0	0	0	0	2826.12	3072.6	3183.93	1031.04	997.94	819.34	392.32	517.2	487.6	0.97944	0.97944	0.97944	0.97944	0.97944	0.97944	0.97944	0.97944	0.97944	K.QRMEAVY[-61]ADIM[83]PK.R	decoy_sp|P25370|GFD2_YEAST
K.D[206]SAHGFLKVPPR.M	908703	Chimeric	2/3	0.005261	0.916735	3	115508	0	0	0	0	0	0	0	0	0	11418.1	10549.9	10783.6	3640.06	2918.57	3127.74	1913.94	1872.75	1815.97	0.86676	0.86676	0.86676	0.86676	0.86676	0.86676	0.86676	0.86676	0.86676	R.TV[48]KPFVYAING[57]SK.K	sp|P43583|BLM10_YEAST
K.V[57]LGAFSDGLAHLDNLK.G	1911802	Chimeric??	1/1	0.005478	0.611959	3	29011	0.024165	0.024011	0.025214	0.0083854	0	0.0096193	0	0.0041369	0.017408	1704.79	1693.33	1752.51	556.91	500.77	707.2	218.09	190.02	174.82	0.53324	0.53324	0.53324	0.53324	0.53324	0.53324	0.53324	0.53324	0.53324	R.EPKM[16]YALSVEAVFVK.V	decoy_sp|Q08282|TYW4_YEAST
K.A[57]SAELIEEEVAK.L	821102	Chimeric??	1/1	0.005607	0.000263551	2	14406	0	0.014991	0	0	0	0	0	0	0.0051166	4082.92	4026.05	4352.1	1949.87	1867.64	1893.43	1344.97	1216.88	1264.87	0.00026402	0.00026402	0.00026402	0.00026402	0.00026402	0.00026402	0.00026402	0.00026402	0.00026402	R.EALALGASEEDLK.L	sp|Q12176|MAK21_YEAST
	850804	too short, (also chimeric)	2/2	0.005753	0.599775	2	13276	0	0	0	0	0	0	0	0.005806	0.0058852	10781.5	10824.4	10439.7	5068.08	5206.75	5140.31	2327.94	3587.32	3319.46	0.52076	0.52076	0.52076	0.52076	0.52076	0.52076	0.52076	0.52076	0.52076	R.QLMCLAR.S	sp|P32386|YBT1_YEAST
K.D[57]LLFRDDTVCLAK.L	1591005	Chimeric	1/2	0.005952	0.595946	3	24134	0	0	0	0	0	0	0	0	0.0051852	1553.23	1704.6	1698.77	576.54	488.77	512.16	231	219.24	161.03	0.51685	0.51685	0.51685	0.51685	0.51685	0.51685	0.51685	0.51685	0.51685	R.QITSSVT[59]FLPELTK.E	sp|P40958|MAD2_YEAST
	4742001	bad linkPEP	1/1	0.006084	6.75813e-05	3	35526	0.21238	0.14036	0.18	0	0	0	0	0	0	1375.16	1376.07	1300.45	545.43	405.72	411.15	456.06	350.02	257.23	7.7301e-05	7.7301e-05	7.7301e-05	7.9819e-05	7.9819e-05	7.7301e-05	7.9819e-05	7.9819e-05	7.7301e-05	R.IDICTSHVPLIFQENFDYQSLR.T	sp|P32501|EI2BE_YEAST
	3387601	weird fragment peak pattern		0.006161	0.928582	2	45934	0	0	0	0.080476	0	0	0.16811	0.035074	0.02222	115.38	133.59	124.23	36.11	38.08	41.68	17.46	28.6	15.25	0.87529	0.87529	0.87529	0.87529	0.87529	0.87529	0.87529	0.87529	0.87529	R.TTRA[4]VDVINGGVK.A	sp|P0C155|CBPS2_YEAST
K.V[57]LTEIIASR.T	872801	Chimeric	1/3	0.00618	0.0230154	2	13403	0.011085	0.013705	0.01364	0	0	0	0	0	0	5940.91	5926.88	5562.18	1855.54	1778.54	1786.28	636.51	659.1	724.82	0.016178	0.016178	0.016178	0.016178	0.016178	0.016178	0.016178	0.016178	0.016178	R.KIETGELIR.C	sp|P51862|ROM2_YEAST
	3387806	weird fragment peak pattern		0.006217	0.956776	2	103402	0	0	0	0	0	0	0.048674	0.023785	0.005525	771.29	858.49	928.68	328.41	378.67	429.08	243.14	227.01	252.26	0.92688	0.92688	0.92688	0.92688	0.92688	0.92688	0.92688	0.92688	0.92688	K.NGILV[41]MPVR.D	decoy_sp|P13856|RSR1_YEAST
K.AFLASPEYVNLPIN[1]GN[1]GKQ.-	2121806	Chimeric	1/2	0.006257	0.965208	3	31217	0	0	0	0	0	0	0	0.0089757	0	727.57	806.38	787.8	335.01	385.51	410.65	188.1	82.9	223.84	0.93921	0.93921	0.93921	0.93921	0.93921	0.93921	0.93921	0.93921	0.93921	R.D[13]TYILKSILGGLENDGINR[-70].I	decoy_sp|Q04377|LCD1_YEAST
	3410806	weird fragment peak pattern		0.006321	0.687737	2	120703	0	0	0	0	0	0	0	0	0.047587	956.16	1167.34	1207.46	483.56	526.22	522.37	321.6	256.55	262.62	0.61351	0.61351	0.61351	0.61351	0.61351	0.61351	0.61351	0.61351	0.61351	K.QTEEAQK.T	decoy_sp|P38075|PDX3_YEAST
	3416304	weird fragment peak pattern		0.006373	0.45047	2	120804	0	0	0	0	0	0	0	0	0.050635	168.04	169.97	158.52	71.96	87.21	90.08	48.26	28.35	23.1	0.37515	0.37515	0.37515	0.37515	0.37515	0.37515	0.37515	0.37515	0.37515	K.NIGSILNTGLSR.C	sp|A0A0B7P3V8|YP41B_YEAST;sp|P0C2J7|YH41B_YEAST;sp|P47024|YJ41B_YEAST
R.Q[-17]RQEELCLAR.Q	484903	Chimeric	2/2	0.00643	1	2	7457	0	0	0	0	0	0	0	0	0	5051.82	6146.94	4920.73	1977.38	1830.54	2260.16	646.28	762.05	1115.13	0.96016	0.96016	0.96016	0.96016	0.96016	0.96016	0.96016	0.96016	0.96016	K.KM[16]DEMPLHIR.S	decoy_sp|Q03799|RT08_YEAST
	3388302	weird fragment peak pattern		0.006437	0.884589	2	45945	0	0	0	0	0	0	0	0.013107	0	193.17	204.72	235.29	87.3	100.65	102.6	49.81	54.09	67.25	0.84951	0.84951	0.84951	0.84951	0.84951	0.84951	0.84951	0.84951	0.84951	R.Q[4]GSGSALLDNPAR.M	sp|Q06053|DUS3_YEAST
		Charge 1		0.00645	1	-1	128239	0.14651	0.13579	0.12245	0.25681	0.27006	0.26672	0.35143	0.2634	0.13091	2995.98	3152.73	3261.58	1434.77	1649.45	1535.42	981.41	912.34	895.88	1	1	1	1	1	1	1	1	1	NA	NA
K.C[-17]GSLGNIHHKPGGGQVEVK.S	202501	Chimeric, identified through charge 3	1/2	0.006467	1	4	3367	0	0	0.001999	0	0	0.013416	0.0074229	0.001692	0	5425.73	5550.15	4792.5	2602.84	2706.99	2368.12	1621.54	1456.51	1339.98	0.96382	0.96382	0.96382	0.96382	0.96382	0.96382	0.96382	0.96382	0.96382	K.SDILLLLTY[-34]LNIFIVLK.K	sp|P38315|YBP1_YEAST
		Charge 1		0.006535	1	-1	120679	0.02121	0.010142	0	0.10394	0.068961	0.068945	0.071872	0.064178	0.0042529	2577.51	2970.29	2778.54	1168.44	1465.87	1352.33	837.76	764.85	784.98	1	1	1	1	1	1	1	1	1	NA	NA
K.S[57]NFLNCYVSGFHPSDIEVDLLK.N	2820103	Chimeric??	1/1	0.006555	0.278831	3	39876	0	0	0	0	0	0	0	0	0	926.98	926.77	801.1	336.55	312.96	307.74	75.21	92.4	103.36	0.22154	0.22154	0.22154	0.22154	0.22154	0.22154	0.22154	0.22154	0.22154	R.YLSTGDVKEEEDTTIYPILLALK.D	sp|P37898|AAP1_YEAST
	3423501	weird fragment peak pattern		0.006556	1	3	46932	0.18299	0.21554	0.40259	0.40259	0.094048	0	0.042782	0.025803	0	223.19	216.88	209.08	0	100.24	76.61	59.21	80.29	48.93	1	1	1	1	1	1	1	1	1	R.KDKADKDEQ[-21]LK.E	decoy_sp|P53064|RTF1_YEAST
	3421902	weird fragment peak pattern		0.006679	0.930921	2	134326	0	0	0	0	0	0	0.027877	0.015564	0	351.14	339.17	350.18	189.19	191.71	179.42	80.35	67.4	59.77	0.87868	0.87868	0.87868	0.87868	0.87868	0.87868	0.87868	0.87868	0.87868	R.A[-11]VVYENDNR.R	sp|P51998|RL4P_YEAST
	1461702	Chimeric??	1/1	0.006687	0.290182	3	21796	0	0	0	0.020944	0.033041	0.04394	0.034383	0.026066	0.016173	2151.64	2109.49	1926.27	835.61	751.63	661.25	38.91	461.46	363.57	0.23127	0.23127	0.23127	0.23127	0.23127	0.23127	0.23127	0.23127	0.23127	R.KDQGGF[-72]IENEN[73]K.E	sp|P06839|RAD3_YEAST
	3388302	weird fragment peak pattern		0.006699	0.989409	3	66528	0.054747	0.024812	0	0.12818	0.28168	0.15621	0.15754	0.14442	0.0091105	166.38	180.22	207.46	68.2	94.52	92.68	34.98	28.69	38.1	0.94949	0.94949	0.94949	0.94949	0.94949	0.94949	0.94949	0.94949	0.94949	K.LIKIVG[22]TPSDPK.D	decoy_sp|P36123|SA190_YEAST
	3398001	weird fragment peak pattern		0.006718	0.876945	2	45766	0	0	0	0	0	0	0	0	0	301.1	321.9	307.94	163.79	171.46	151.24	85.12	62.59	89.39	0.84293	0.84293	0.84293	0.84293	0.84293	0.84293	0.84293	0.84293	0.84293	R.L[19]FATGWHHKK.K	decoy_sp|P38800|LAM4_YEAST
	3349101	weird fragment peak pattern		0.006896	0.353314	2	45241	0.065071	0.046088	0.012815	0.0076395	0.0082945	0.036927	0.0070918	0	0	892.99	932.17	1131.03	322.34	331.07	454.73	157.45	194.88	231.22	0.28635	0.28635	0.28635	0.28635	0.28635	0.28635	0.28635	0.28635	0.28635	K.HFIWL[-42]IR.F	decoy_sp|Q12275|YO093_YEAST
K.N[57]VAVDELSR.Q	468503	Chimeric	2/2	0.007024	0.298638	2	8330	0	0	0	0.004491	0.015335	0.021739	0.030146	0.0093369	0	2612.03	2745.63	3248.7	1367.13	1257.81	1463.3	618.22	414.85	804.21	0.23855	0.23855	0.23855	0.23855	0.23855	0.23855	0.23855	0.23855	0.23855	R.NLNITNNEK.N	decoy_sp|P50111|ZDS1_YEAST
	3386202	weird fragment peak pattern		0.007134	0.908166	2	112665	0	0	0	0	0	0	0	0	0	499.06	542.65	638.59	242.59	251.74	258.87	147.63	151.43	165.32	0.86389	0.86389	0.86389	0.86389	0.86389	0.86389	0.86389	0.86389	0.86389	K.KPPRVLCVVK[-68].L	decoy_sp|P53266|SHY1_YEAST
	3389401	weird fragment peak pattern		0.007204	0.799431	2	45964	0	0	0	0	0	0	0.032429	0.013327	0	167.1	163.8	157.88	85.35	80.85	83.68	49.89	51.9	42.56	0.74742	0.74742	0.74742	0.74742	0.74742	0.74742	0.74742	0.74742	0.74742	K.RQTDLEESIK.S	decoy_sp|P53335|PXR1_YEAST
	313503	Chimeric	1/3	0.007353	1	4	4256	0	0	0	0	0.0047193	0.0051225	0.0034652	0.0024967	0	4253.65	4468.64	4469.63	1528.72	1093.56	1140.48	1194.31	1030.54	970.17	0.97944	0.97944	0.97944	0.97944	0.97944	0.97944	0.97944	0.97944	0.97944	R.KGIGVGHEGTCTG[23]EANLARK.V	decoy_sp|P32891|DLD1_YEAST
		Charge 1		0.007383	1	-1	120684	0	0	0	0	0	0	0.011649	0.0053133	0	18976	20299.7	19420.2	9163.75	10471.5	9534.59	6735.42	5701.27	5430.66	1	1	1	1	1	1	1	1	1	NA	NA
K.V[57]LTLELYK.K	1330407	Chimeric	3/5	0.007414	0.394205	2	21105	0	0	0	0	0	0	0	0	0	2776.25	2547.08	2921.5	902.74	772.44	880.18	311.32	359.11	290.24	0.32313	0.32313	0.32313	0.32313	0.32313	0.32313	0.32313	0.32313	0.32313	K.PPIEGDSSI[-7]K.D	decoy_sp|P25611|RDS1_YEAST
	2153901	Chimeric??	1/1	0.007483	0.747034	2	31530	0	0	0	0	0	0	0	0	0	505.51	558.29	491.97	161.28	138.52	181.08	109.45	139.96	159.25	0.68094	0.68094	0.68094	0.68094	0.68094	0.68094	0.68094	0.68094	0.68094	K.I[19]DTLAYK.E	sp|P50089|YG51_YEAST
	3389102	weird fragment peak pattern		0.007559	0.982755	2	45973	0	0	0	0	0	0	0	0	0	709.59	819.6	820.84	353.94	379.13	395	240.12	226.79	248.48	0.94838	0.94838	0.94838	0.94838	0.94838	0.94838	0.94838	0.94838	0.94838	R.QRKIAK[-50]QAHK.L	decoy_sp|P48526|SYIM_YEAST
K.F[57]LEEHPGGEEVLR.E	718807	Chimeric	4/5	0.0076	0.799772	3	12829	0	0	0	0.009218	0	0	0.015111	0.0048908	0.0054318	3733.18	3506.66	3143.55	1043.48	1049.46	1049.15	379	529.08	478.39	0.74787	0.74787	0.74787	0.74787	0.74787	0.74787	0.74787	0.74787	0.74787	-.QGTSFINSGASTDKR.E	decoy_sp|Q12365|BBP1_YEAST
K.TKENVVQSVTSVAEK.T	508607	Chimeric	7/8	0.007612	0.968449	3	8584	0.010967	0.014796	0.013783	0	0	0	0	0	0.0050213	2890.9	2710.95	2863.72	1043.57	742.9	891.46	330.52	273.37	266.93	0.94248	0.94248	0.94248	0.94248	0.94248	0.94248	0.94248	0.94248	0.94248	K.PNSVIE[12]SEP[-31]IKEAPK.P	sp|P39936|IF4F2_YEAST
K.YWGVASFLQK.G	2055401	Chimeric??	1/1	0.007635	0.000498383	2	30911	0	0	0	0	0	0	0	0	0	19314.1	20428	19576.1	9495.63	9637.34	7972.92	6026.49	6741.44	6707.71	0.0004671	0.0004671	0.0004671	0.0004671	0.0004671	0.0004671	0.0004671	0.0004671	0.0004671	K.FYFLELNPR.L	sp|Q00955|ACAC_YEAST;sp|P32874|HFA1_YEAST
	3385701	weird fragment peak pattern		0.007726	0.425134	2	134092	0	0	0.014139	0	0	0	0.30635	0	0.0093335	176.22	216.59	238.34	99.82	81.09	97.93	39.28	39.71	54.99	0.35154	0.35154	0.35154	0.35154	0.35154	0.35154	0.35154	0.35154	0.35154	K.NNSEDIVPLSK.I	decoy_sp|P38883|RIX1_YEAST
	3401201	weird fragment peak pattern		0.007729	0.909515	2	45801	0	0	0	0	0	0	0.053374	0.021828	0.034674	164.33	184.45	186.49	94.03	96.1	98.18	32.83	30.72	37.32	0.8644	0.8644	0.8644	0.8644	0.8644	0.8644	0.8644	0.8644	0.8644	R.LPSTVTL[97]YQK.A	decoy_sp|P39112|DSS1_YEAST
K.FEDENFILK.H	1261601	Chimeric	1/2	0.007799	0.0615395	2	19646	0	0	0	0	0	0	0	0	0	14658.4	15478.6	11700.3	5181.85	5738.96	4304.99	2284.92	1972.62	2275.61	0.044369	0.044369	0.044369	0.044369	0.044369	0.044369	0.044369	0.044369	0.044369	R.L[57]PSQVVWIR.R	sp|P0CX82|RL19A_YEAST;sp|P0CX83|RL19B_YEAST
	3402504	weird fragment peak pattern		0.008001	1	2	127949	0	0	0	0	0	0	0	0	0	926.67	1026.4	1090.26	478.32	527.94	513.35	317.24	291.6	296.71	0.97944	0.97944	0.97944	0.97944	0.97944	0.97944	0.97944	0.97944	0.97944	K.NPRT[112]KAPK.L	sp|Q12674|ATC8_YEAST
R.ANALLANGVELR.D	979901	Chimeric	1/3	0.008068	0.854414	2	15109	0	0	0	0	0	0	0	0	0	6450.2	5761.99	6671.11	1957.3	2028.76	1682.74	768.58	668.54	894.08	0.81913	0.81913	0.81913	0.81913	0.81913	0.81913	0.81913	0.81913	0.81913	K.I[49]NNSLMVCLK.K	sp|P19158|IRA2_YEAST
-.A[42]DSRDPASDQM[16]QHWK.E	172502	Chimeric	1/2	0.008156	0.959667	3	3079	0	0	0	0	0	0	0.01256	0.0057173	0	9359.8	10520.2	7913.15	2821.37	3382.81	3078.22	1385.73	1636	1527.22	0.93171	0.93171	0.93171	0.93171	0.93171	0.93171	0.93171	0.93171	0.93171	K.F[53]GDTLPR[-85]SDFGT[193]GGNK.Q	sp|Q8TGS6|YM242_YEAST
	3848201	too short	1/1	0.008176	0.31031	2	31589	0.0064195	0	0	0	0	0.027728	0.010848	0.005961	0	235.8	279.96	274.85	119.41	120.02	123.74	56.94	82.27	97.09	0.24864	0.24864	0.24864	0.24864	0.24864	0.24864	0.24864	0.24864	0.24864	K.TVHSILR.Y	sp|P20459|IF2A_YEAST
R.IIPGFM[16]CQGGDFTR.H	1170505	Chimeric	1/2	0.00819	0.663366	2	18552	0.016563	0.016399	0.016356	0.0078988	0	0.0094545	0.0081224	0.0040982	0.01173	4962.66	4577	5202.46	1592.12	1478.63	1511.57	456.66	598.38	444.24	0.58723	0.58723	0.58723	0.58723	0.58723	0.58723	0.58723	0.58723	0.58723	R.PLGESNF[-68]DATSD[61]NVR.G	decoy_sp|P32785|FMT_YEAST
	155404	Chimeric	2/5	0.008197	0.113714	3	2672	0	0	0	0	0	0	0	0	0	1445.84	1392.12	1434.25	431.51	422.43	316.45	193.37	192.54	211.75	0.085467	0.085467	0.085467	0.085467	0.085467	0.085467	0.085467	0.085467	0.085467	R.DGLLEDPDNVSF[43]R.E	sp|P32343|SSH4_YEAST
R.DGAGDVAFIR.E	817408	+1 isotope (or actually -3 isotope??)		0.008257	1	2	14403	0.014438	0.013359	0	0.0048762	0	0.0079443	0.0089104	0	0.0064524	4531.12	4272.08	4447.16	1335.81	1312.93	1408.1	380.75	390.01	458.96	0.97503	0.97503	0.97503	0.97503	0.97503	0.97503	0.97503	0.97503	0.97503	K.LASALNLSTK.N	sp|P35844|KES1_YEAST
K.G[114]LGTDEESILTLLTSR.S	3349702	Chimeric	1/2	0.008402	0.999582	2	65994	0	0	0.010913	0.028916	0.18975	0	0.14808	0.10809	0.0047832	113.39	135.89	153.11	44.42	62.89	63.63	27.06	28.77	35.4	0.95808	0.95808	0.95808	0.95808	0.95808	0.95808	0.95808	0.95808	0.95808	K.IEEECKTIVANSANIK.G	decoy_sp|P32843|YME2_YEAST
	3388506	weird fragment peak pattern		0.008469	0.440498	2	128074	0	0	0	0	0	0	0	0	0	934.59	1052.46	1065.48	415.78	492.13	516.16	340.5	319.39	323.51	0.36582	0.36582	0.36582	0.36582	0.36582	0.36582	0.36582	0.36582	0.36582	K.TAFVTPSGK.Y	sp|Q7LHG5|YI31B_YEAST;sp|Q99315|YG31B_YEAST
		Charge 1		0.008542	1	1	27329	0.0019596	0	0	0	0.0037941	0.0049924	0.0032132	0.0022583	0	2609.1	2333.89	2461.19	765.55	704.96	659.44	298.09	293.87	277.32	0.97944	0.97944	0.97944	0.97944	0.97944	0.97944	0.97944	0.97944	0.97944	R.DWLISRQR[-72].Y	sp|P11325|SYLM_YEAST
	3388104	weird fragment peak pattern		0.008715	0.819763	2	120601	0	0	0	0	0.011938	0	0	0	0	908.95	1023.17	1049.17	441.19	501.78	528.14	359.07	259.35	281.59	0.77462	0.77462	0.77462	0.77462	0.77462	0.77462	0.77462	0.77462	0.77462	K.LLGRSSYR.C	decoy_sp|P20967|ODO1_YEAST
	3358801	weird fragment peak pattern		0.008738	0.927787	2	45321	0	0	0.026523	0	0	0.045876	0	0	0.0083766	589.03	465.95	643.01	218.57	183.76	235.15	78.96	125.76	94.71	0.87424	0.87424	0.87424	0.87424	0.87424	0.87424	0.87424	0.87424	0.87424	R.ASALTSDDVR[-64].I	decoy_sp|P25568|ATG22_YEAST
K.Q[57]ALEGLGDLK.L	825601	Chimeric	1/4	0.008769	0.0263725	2	12862	0	0	0	0	0	0	0	0	0	2717.68	2329	2305.62	872.23	796.72	827.18	328.42	163.83	211.18	0.018482	0.018482	0.018482	0.018482	0.018482	0.018482	0.018482	0.018482	0.018482	K.QLNGGELEIK.D	sp|Q04847|ROY1_YEAST
K.L[57]EATINELV.-	1903103	Chimeric	1/2	0.008825	0.664012	2	109232	0	0	0.0052668	0	0	0	0.0062684	0	0	1539.38	1475.72	1723.67	532.82	638.64	577.43	172.77	144.18	64.23	0.58792	0.58792	0.58792	0.58792	0.58792	0.58792	0.58792	0.58792	0.58792	K.QELTEEQK[54].R	sp|P40088|FTR1_YEAST
		Charge 1		0.008904	1	-1	136257	0	0.004956	0	0	0	0	0.0021087	0	0.0023261	3253.95	3536.5	3899.74	1559.52	1814.55	1529.49	1018.55	1174.53	1228.92	1	1	1	1	1	1	1	1	1	NA	NA
	1296101	too short	1/1	0.008969	0.587609	2	20383	0	0	0	0	0	0	0	0	0	4861.39	4676.32	4407.47	1325.59	1271.9	1447.22	443.49	568	469.58	0.50837	0.50837	0.50837	0.50837	0.50837	0.50837	0.50837	0.50837	0.50837	K.E[-1]DEGELR.D	sp|P35210|SPT23_YEAST
	3421507	weird fragment peak pattern		0.009074	0.873329	2	103518	0	0.010309	0.17869	0.061467	0.17869	0	0.022636	0.015361	0.08949	274.66	226.65	274.63	111.1	0	101.86	54.66	6.28	35.11	0.83953	0.83953	0.83953	0.83953	0.83953	0.83953	0.83953	0.83953	0.83953	K.NESDSTKK.H	decoy_sp|Q12092|ATG29_YEAST
	1152606	too short	3/3	0.009174	0.207732	2	54775	0	0	0	0	0	0	0	0	0	2374.91	2188.61	2444.01	754.63	718.6	702.97	177.49	201.84	231.38	0.16157	0.16157	0.16157	0.16157	0.16157	0.16157	0.16157	0.16157	0.16157	K.GISLTSGRK.V	decoy_sp|P32528|DUR1_YEAST
	3394103	weird fragment peak pattern		0.009311	0.973084	3	103406	0	0	0	0.10652	0.15302	0.040512	0	0.021288	0.010674	128.93	124.73	124.59	50.14	58.01	21.56	18.16	17.91	32.63	0.94576	0.94576	0.94576	0.94576	0.94576	0.94576	0.94576	0.94576	0.94576	R.KPKPE[3]VSKESK.N	decoy_sp|P40019|CHZ1_YEAST
	3385501	weird fragment peak pattern		0.009433	0.943346	3	45883	0	0	0	0.05139	0	0.12938	0.049718	0.036052	0.016944	58.1	71.75	77.88	22.2	29.6	29.18	7.1	7.72	14.53	0.90067	0.90067	0.90067	0.90067	0.90067	0.90067	0.90067	0.90067	0.90067	K.ILRV[-21]VVAELIR.G	decoy_sp|P53067|IMB5_YEAST
	3401901	weird fragment peak pattern		0.009482	0.979132	1	45831	0	0.016494	0.023064	0	0.014249	0.01535	0.25286	0.0095084	0	289.36	259.38	249.68	119.1	149.36	139.14	68.48	86.95	82.7	0.94781	0.94781	0.94781	0.94781	0.94781	0.94781	0.94781	0.94781	0.94781	K.PDVGAR.V	decoy_sp|Q12000|TMA46_YEAST
		Charge 1		0.00954	1	-1	18020	0	0	0	0	0	0	0	0	0	11141.3	10604.6	11364.8	2594.88	3099.83	3062.04	1459.2	1485.82	1364.66	1	1	1	1	1	1	1	1	1	NA	NA
		Charge 1		0.009593	1	-1	92175	0.0072851	0	0	0	0	0.0082925	0.006362	0	0	3039.64	3379.22	3276.86	1411.07	1957.64	1703.9	949.76	907.52	941.78	1	1	1	1	1	1	1	1	1	NA	NA
	1608607	Chimeric	1/2	0.009687	0.606453	2	108317	0	0	0	0	0	0	0.013434	0.0079558	0	3215.67	3199.06	2796.49	991.72	950.75	996.73	270.63	280.84	225.01	0.52759	0.52759	0.52759	0.52759	0.52759	0.52759	0.52759	0.52759	0.52759	K.DQTEPEFY[-24]LK.S	decoy_sp|P38265|IML3_YEAST
K.Q[40=57-17]GGLGPMNIPLVSDPK.R	1192003	Chimeric	1/2	0.009751	1	2	116104	0	0	0.016051	0.013108	0.055969	0.055969	0.030503	0.020024	0.0083901	520.9	451.91	450.1	242.5	0	170.22	141.8	170.6	126.68	0.97787	0.97787	0.97787	0.97787	0.97787	0.97787	0.97787	0.97787	0.97787	R.KMTGNARELSAYHGK.E	decoy_sp|Q01448|HPC2_YEAST
		Charge 1		0.009758	1	-1	19089	0	0	0	0.0050874	0	0.010709	0.015625	0.0027792	0.0021282	1880.99	1776.34	1471.11	486.99	614.39	602.31	228.04	234.9	136.69	1	1	1	1	1	1	1	1	1	NA	NA
	3383803	weird fragment peak pattern		0.009776	0.781739	2	45906	0	0	0	0.10231	0.13688	0.13824	0.13511	0.12471	0.0059133	1172.7	1285.69	1442.65	537.17	570.67	706.52	412.14	356.9	443.55	0.7243	0.7243	0.7243	0.7243	0.7243	0.7243	0.7243	0.7243	0.7243	R.TAPMFLR.Q	decoy_sp|P40041|VHR2_YEAST
	2325302	too short	1/1	0.009815	0.313689	2	132380	0	0	0	0	0	0	0.030236	0.005434	0	3161.27	3226.88	2976	840.25	925.82	926.88	327.66	292.32	272.77	0.25157	0.25157	0.25157	0.25157	0.25157	0.25157	0.25157	0.25157	0.25157	R.N[14]SGISQILK.F	sp|Q06639|RSC3_YEAST
		Charge 1		0.009847	1	-1	25830	0.0082396	0.0065842	0.0080653	0	0.0059956	0.0073057	0.018283	0.0037359	0.0040664	1798.5	1691.26	1881.48	556.15	635.1	580.99	126.59	125.83	117.88	1	1	1	1	1	1	1	1	1	NA	NA
	3347101	weird fragment peak pattern		0.009889	0.610853	2	66046	0.20811	0.069353	0.10772	0.016362	0.016655	0.13217	0	0	0.055883	698.65	660.51	506.62	194.4	227.69	211.35	83.08	111	133.13	0.53211	0.53211	0.53211	0.53211	0.53211	0.53211	0.53211	0.53211	0.53211	K.RILLETSK.Q	decoy_sp|P61830|H3_YEAST
	3388802	weird fragment peak pattern		0.009913	0.938149	2	46000	0	0.20099	0	0	0	0	0	0	0	455.16	495.79	509.07	230.93	247.69	248.63	160.66	149.54	176.85	0.89084	0.89084	0.89084	0.89084	0.89084	0.89084	0.89084	0.89084	0.89084	K.EIAATNHPI[-7]SR.Y	decoy_sp|P38299|YB34_YEAST
		Charge 1		0.01004	1	1	45813	0.12983	0.14031	0.20569	0	0.027064	0.18687	0.16244	0.0091975	0.1358	131.38	178.11	136.78	64.57	61.53	45.46	26.93	30.52	22.07	0.97944	0.97944	0.97944	0.97944	0.97944	0.97944	0.97944	0.97944	0.97944	R.IYQQRR.P	decoy_sp|P39940|RSP5_YEAST
K.VIGQDSSEIHFK.V	419918	Chimeric	4/5	0.01014	0.997893	3	105274	0	0	0	0.036648	0	0	0	0	0.041551	5473.67	4825.25	4575.77	1499.99	1256.19	1585.27	726.82	483.32	561.96	0.95503	0.95503	0.95503	0.95503	0.95503	0.95503	0.95503	0.95503	0.95503	K.I[32]LEYIETPLR[-75]R.T	sp|P36000|AP1B1_YEAST
	4537803	weird fragment peak pattern		0.01021	0.707438	2	112637	0.18864	0.15381	0	0.13498	0.3126	0.24961	0.26162	0.19194	0.0061502	216.71	245.4	303.35	119.62	98.56	116.77	64.75	59.44	73.46	0.6352	0.6352	0.6352	0.6352	0.6352	0.6352	0.6352	0.6352	0.6352	R.NFNKELLQAR.I	decoy_sp|P53236|RSC1_YEAST
	3392901	weird fragment peak pattern		0.01024	1	3	46034	0	0	0	0	0	0	0.056767	0.021247	0.016492	175.34	181.72	184.73	85.86	89.11	115.31	46.72	55.44	53.68	0.97903	0.97903	0.97903	0.97903	0.97903	0.97903	0.97903	0.97903	0.97903	K.AVSRAP[-27]QSFRQK.F	sp|P39743|RV167_YEAST
	3411603	weird fragment peak pattern		0.01049	0.998921	2	136333	0	0	0	0	0	0	0.12625	0	0	82.78	108.93	88.21	46.98	51.35	38.86	23.81	17.96	12.82	0.95673	0.95673	0.95673	0.95673	0.95673	0.95673	0.95673	0.95673	0.95673	K.W[-21]QGFHRCFDK.F	decoy_sp|P25297|PHO84_YEAST
	9623801	bad linkPEP / false positive feature?		0.01064	0.639992	2	69510	0.31569	0.3176	0.31137	0.2398	0.24457	0.24444	0	0.23494	0.3176	5622.53	5969.89	6032.33	1676.35	1988.61	2058.05	88.65	487.67	0	0.56242	0.56242	0.56242	0.56242	0.56242	0.56242	0.56242	0.56242	0.56242	K.QPLSL[-44]DINHSK.F	decoy_sp|P35197|GCS1_YEAST
K.HGEVCPAGWKPGSDTIKPDVQK.S	368707	+1 isotope		0.01067	1	4	6159	0.014624	0.0092218	0.011421	0.0044144	0	0.0072396	0.0034388	0.0021525	0.0062659	5140.46	6142.96	6222.9	2874.74	2079.4	2065.55	423.62	383.38	638.98	0.97944	0.97944	0.97944	0.97944	0.97944	0.97944	0.97944	0.97944	0.97944	R.EQPR[-58]LSSFFSIPPICAG[63]LARR.A	decoy_sp|P32356|TREA_YEAST
		Charge 1		0.01087	1	-1	46073	0	0	0	0	0	0	0.014407	0	0.0037338	972.65	883.69	1003.66	499.85	467.29	539.57	294.23	303.08	320.05	1	1	1	1	1	1	1	1	1	NA	NA
	3379003	weird fragment peak pattern		0.01089	0.664686	2	45670	0	0	0	0	0	0	0	0	0	656.93	801.68	960.5	293.85	311.98	351.61	194.65	196.31	210.39	0.58864	0.58864	0.58864	0.58864	0.58864	0.58864	0.58864	0.58864	0.58864	K.SKTWIFR.D	sp|P38790|HTD2_YEAST
	3376701	weird fragment peak pattern		0.01089	0.93176	2	66099	0	0	0.022985	0	0	0	0	0.16549	0.0098435	139.58	130.42	154.14	36.05	72.93	48.39	26.68	43.6	46.26	0.87999	0.87999	0.87999	0.87999	0.87999	0.87999	0.87999	0.87999	0.87999	R.E[67]LTWSEYER.W	sp|Q12675|ATC4_YEAST
K.YDPSLKPLSVSYDQATSLR.I	1411701	Chimeric	2/3	0.01095	0.812761	3	22297	0.0086882	0.02254	0.038556	0.074882	0	0	0	0	0	8070.49	7847.04	6752.8	1659.44	2382.81	2146.85	1008.93	1142.58	1004.83	0.76522	0.76522	0.76522	0.76522	0.76522	0.76522	0.76522	0.76522	0.76522	R.VIPDFM[57]LQGGDFTAGN[1]GTGGK.S	sp|P14832|CYPH_YEAST
	3418205	weird fragment peak pattern		0.01104	0.584159	2	136603	0	0	0	0.099597	0.085303	0	0.045165	0.026671	0.11899	512.88	469.89	528.89	272.68	307.11	244.13	161.76	146.09	137.65	0.50487	0.50487	0.50487	0.50487	0.50487	0.50487	0.50487	0.50487	0.50487	R.GLNVDQRILR.M	decoy_sp|P33334|PRP8_YEAST
	3159901	Chimeric??	1/1	0.01107	0.415319	2	43027	0	0	0	0	0	0	0	0	0	2585.33	2669.43	2303.41	655.26	785.42	558.06	328.5	293.17	438.78	0.34247	0.34247	0.34247	0.34247	0.34247	0.34247	0.34247	0.34247	0.34247	R.LFGSFTVI[86]EEPK.S	decoy_sp|P40471|AYR1_YEAST
	3419804	weird fragment peak pattern		0.01111	0.344177	2	103421	0	0	0	0	0	0	0.025996	0	0	1156.21	1318.76	1286.96	662.12	596.43	642.68	12.55	371.63	272.42	0.27826	0.27826	0.27826	0.27826	0.27826	0.27826	0.27826	0.27826	0.27826	K.SAAGYPLTR.R	sp|Q06493|YLH47_YEAST
R.L[57]LLEYLEEK.Y	1908301	Chimeric	2/2	0.01112	0.620236	2	28089	0	0	0	0.0054734	0	0.011554	0.018663	0.0052282	0	2160.27	1909.25	2287.58	434.32	686.72	641.93	247.35	364.2	269.69	0.54178	0.54178	0.54178	0.54178	0.54178	0.54178	0.54178	0.54178	0.54178	R.DLELFIEDNK[-29].E	sp|P53127|SNT2_YEAST
	3425003	weird fragment peak pattern		0.01124	0.632408	2	134284	0.06134	0.07203	0.13251	0	0.0034856	0.030063	0	0.012628	0	199.55	191.23	179.66	93.47	127.45	81.74	42.95	44.33	22.97	0.55445	0.55445	0.55445	0.55445	0.55445	0.55445	0.55445	0.55445	0.55445	K.GEFFSAEVGR.L	decoy_sp|P34233|ASH1_YEAST
	3389701	weird fragment peak pattern		0.01138	0.834773	2	45955	0	0	0.033017	0.15355	0.22303	0.23143	0.22468	0.21409	0.023927	352.78	334.91	332.07	155.82	161.05	169.69	127.53	122.42	122.24	0.79453	0.79453	0.79453	0.79453	0.79453	0.79453	0.79453	0.79453	0.79453	R.CLRYSNR.V	decoy_sp|P38157|MAL33_YEAST
	1893402	Chimeric	3/3	0.01139	0.8441	3	28217	0	0	0	0	0	0.0051371	0	0	0.0041062	725.91	689.19	776.98	223.68	181.06	246.36	52.82	50.4	78.95	0.80651	0.80651	0.80651	0.80651	0.80651	0.80651	0.80651	0.80651	0.80651	R.IVLQ[-52]ASGPIVELLS[14]R.L	decoy_sp|P17442|PHO81_YEAST
	762904	Chimeric	1/2	0.01139	1	2	130077	0	0	0	0	0.013952	0	0	0.0054085	0	1072.65	837.85	837.58	373.41	508.06	293.9	170.82	166.84	95.31	0.96933	0.96933	0.96933	0.96933	0.96933	0.96933	0.96933	0.96933	0.96933	K.QCKDQLIR.H	sp|Q12242|RUP1_YEAST
	2264301	too short	1/1	0.01146	0.701973	2	32818	0	0	0	0.0042286	0	0	0.0056393	0	0	160.93	155.81	179.14	47.24	60.17	58.31	60.49	38.95	60.38	0.62914	0.62914	0.62914	0.62914	0.62914	0.62914	0.62914	0.62914	0.62914	K.LIQPLD[15]R.D	decoy_sp|P35207|SKI2_YEAST
	3382301	weird fragment peak pattern		0.01151	0.969167	2	45681	0	0	0	0	0	0	0	0	0	194.13	236.8	277.91	80.92	75.34	82.7	28.75	48.66	54.58	0.9431	0.9431	0.9431	0.9431	0.9431	0.9431	0.9431	0.9431	0.9431	R.Y[41]SEPAYLTYK.F	sp|Q05924|DCR2_YEAST
	3386101	weird fragment peak pattern		0.01161	0.874047	3	45894	0	0	0	0.043869	0	0	0.10528	0.026257	0.0090203	127.66	119.1	161.73	59.78	35.93	65.27	26.08	26.99	35.83	0.84022	0.84022	0.84022	0.84022	0.84022	0.84022	0.84022	0.84022	0.84022	K.LLHTAATPITKKK.L	sp|Q06337|EAF1_YEAST
	3393402	weird fragment peak pattern		0.01161	0.957115	3	46051	0	0	0	0	0	0	0.018151	0	0.0063782	168.98	169.12	192.22	110.06	88.12	104.01	34.45	42.82	37.17	0.92747	0.92747	0.92747	0.92747	0.92747	0.92747	0.92747	0.92747	0.92747	R.PFIGKISIIGAR[32].C	decoy_sp|P53234|YG21_YEAST
K.C[-17]CTESLVNR.R	668902	Chimeric	2/2	0.01176	0.658778	2	9864	0	0	0	0	0	0	0	0	0.0075061	2815.96	2803.72	2534.88	772.24	817.43	656.18	330.42	176.34	284.27	0.58233	0.58233	0.58233	0.58233	0.58233	0.58233	0.58233	0.58233	0.58233	R.MESGNAQDNR.L	sp|P53112|PEX14_YEAST
	5805501	weird fragment peak pattern		0.01176	1	3	45668	0	0.023799	0.018612	0.092829	0.16134	0.14799	0.15345	0.14047	0.013749	115.55	141.45	172.51	64.42	51.8	59.78	34.73	24.77	33.69	0.96235	0.96235	0.96235	0.96235	0.96235	0.96235	0.96235	0.96235	0.96235	K.NH[-5]SSSGNKHDEL.-	sp|Q12404|MPD1_YEAST
	7818301	weird fragment peak pattern		0.01183	0.970034	2	45928	0.1647	0.13166	0.11486	0	0.03502	0.035614	0.03538	0.01714	0.1103	579.86	654.87	748.11	285.2	308.36	374.34	216.69	194.57	206.37	0.94379	0.94379	0.94379	0.94379	0.94379	0.94379	0.94379	0.94379	0.94379	K.NPEQ[21]YKQR.V	sp|P14682|UBC3_YEAST
		Charge 1		0.01202	0.999456	1	45915	0.27772	0.094127	0.075878	0.0020981	0	0.003469	0.0030842	0.27772	0.071964	157.41	164.25	175.35	59.52	68.2	66.92	29.41	0	44.54	0.9578	0.9578	0.9578	0.9578	0.9578	0.9578	0.9578	0.9578	0.9578	R.NCIGEDK.Y	sp|Q08985|SAM4_YEAST
		Charge 1		0.01208	1	-1	41059	0.012573	0.008913	0	0	0	0	0.0034166	0.0019501	0.0054674	2329.19	2315.44	2352.16	528.3	634.78	585.72	218.02	272.69	291.74	1	1	1	1	1	1	1	1	1	NA	NA
	3373502	weird fragment peak pattern		0.01209	0.930745	2	45483	0	0	0.011513	0.013833	0	0	0.012995	0.0070153	0.0072259	543.15	632.14	776.94	179.02	259.38	294.69	96.26	132.88	143.11	0.87841	0.87841	0.87841	0.87841	0.87841	0.87841	0.87841	0.87841	0.87841	K.AQ[-69]SQGALLKIR[44].L	sp|P16861|PFKA1_YEAST
	3390603	weird fragment peak pattern		0.01227	0.828379	2	46006	0	0	0	0	0	0	0.039218	0.02477	0.023309	914.93	1049.16	1060.84	600.38	480.04	370.17	316.14	347.04	326.33	0.78612	0.78612	0.78612	0.78612	0.78612	0.78612	0.78612	0.78612	0.78612	K.NPSISI[-8]PPPR.G	decoy_sp|Q12224|RLM1_YEAST
K.L[57]VVVGAGGVGK.S	6855603	Chimeric, hidden by Tide id	2/5	0.01233	1	2	7084	0.016007	0.016373	0	0.014375	0.025076	0.024411	0.026351	0.018691	0.0092928	2382.85	2196.22	2450.16	791.13	697.61	569.36	279.64	228.91	66.22	0.98728	0.98728	0.98728	0.98728	0.98728	0.98728	0.98728	0.98728	0.98728	K.AVIRRNQR.Q	sp|P38439|LEO1_YEAST
K.FLASVSTVLTSK.Y	1335704	Chimeric	4/4	0.01234	0.919724	2	73230	0	0	0	0.0074311	0	0	0	0.0052503	0	1026.23	1155.11	1132.65	275.39	363.67	375.4	87.25	33.73	117.49	0.8678	0.8678	0.8678	0.8678	0.8678	0.8678	0.8678	0.8678	0.8678	K.E[-34]AAHTAY[81]SDIK.E	sp|P54964|ORN_YEAST
	2834705	Chimeric	2/2	0.0124	0.884378	4	40332	0	0	0	0	0.0034742	0	0.0036234	0.0021099	0.0011024	1409.14	1638.67	1901.57	509.63	596.02	482.46	290.86	189.84	122.76	0.84934	0.84934	0.84934	0.84934	0.84934	0.84934	0.84934	0.84934	0.84934	R.DRSQASTGYFSATHAFN[-6]ANLF[128]SSSFQNR.D	decoy_sp|P22211|NPR1_YEAST
	3396103	weird fragment peak pattern		0.01245	0.984524	2	81379	0	0	0	0.14683	0	0.1413	0.16148	0.057749	0.13462	102.51	114.04	128.69	33.46	63.44	61.78	31.16	28.75	11.63	0.94864	0.94864	0.94864	0.94864	0.94864	0.94864	0.94864	0.94864	0.94864	R.NMLTIYNKL[-53]FK.N	decoy_sp|Q06629|HDA2_YEAST
		Charge 1		0.01245	1	-1	81608	0	0.011123	0.16439	0.010222	0.25629	0.091216	0.039045	0.08279	0.16268	309.21	261.83	234.41	92.83	148.21	115.54	91.92	82.37	47.71	1	1	1	1	1	1	1	1	1	NA	NA
C.LDILK[57]DN[1]WSPALTISK.V	1332612	Chimeric	3/3	0.01249	0.529931	3	86188	0.018106	0.015428	0	0	0	0	0	0	0	776.64	610.25	617.66	267.8	324.11	135.33	150.83	96.32	125.81	0.45103	0.45103	0.45103	0.45103	0.45103	0.45103	0.45103	0.45103	0.45103	R.S[-24]LFYAGAALWSPAA[60]AVLK.P	decoy_sp|P24871|CG24_YEAST
R.G[57]IVEECCFR.S	3559001	Chimeric	1/2	0.01251	1	2	10604	0.03835	0	0	0.0098219	0	0	0.011339	0.0052124	0.0055403	3062.29	3054.51	2948.9	906.7	959.84	916.06	299.87	137.39	65.21	0.97944	0.97944	0.97944	0.97944	0.97944	0.97944	0.97944	0.97944	0.97944	R.KVEELTT[10]KLR.N	sp|P10081|IF4A_YEAST
K.G[57]LGTDEESILTLLTSR.S	3036805	Chimeric	1/2	0.01255	0.759361	2	64709	0.010854	0.010388	0.018712	0	0.01559	0.019469	0.011969	0.0070909	0.0041006	2442.24	2238.7	2692.7	587.55	731.46	786.76	177.15	256.37	274.7	0.69599	0.69599	0.69599	0.69599	0.69599	0.69599	0.69599	0.69599	0.69599	K.KDVQNIVEYKALVSR.S	decoy_sp|Q12083|MLH3_YEAST
K.ADGLAVIGVLM[16]K.V	1622205	Chimeric	2/3	0.01258	0.191522	2	24446	0.035298	0.035696	0.041695	0.013467	0.023075	0	0.056943	0.0086459	0.024654	2755.1	2448.32	2331.81	672.92	673.9	673.72	308.16	192.05	310.51	0.14821	0.14821	0.14821	0.14821	0.14821	0.14821	0.14821	0.14821	0.14821	K.ILS[100]KEPSSNK.E	sp|Q03833|GIS1_YEAST
K.D[57]LLFRDDTVCLAK.L	3745805	Chimeric	1/3	0.01259	0.134515	2	24207	0.010406	0	0	0	0	0	0.16427	0.16427	0	1295.25	1271.83	1423.21	386.33	606.67	664.16	106.65	0	120.9	0.10201	0.10201	0.10201	0.10201	0.10201	0.10201	0.10201	0.10201	0.10201	R.GFGF[3]VTYDSADAVDR.V	sp|Q99383|HRP1_YEAST
	2166104	bad linkPEP	2/7	0.01259	0.921461	3	32164	0.052169	0.045535	0.050764	0.037326	0.049661	0	0.046294	0.0046933	0.040702	7328.3	7879.48	6588.19	2999.32	3722.5	1980.62	2346.17	1489.57	2844.26	0.86859	0.86859	0.86859	0.86859	0.86859	0.86859	0.86859	0.86859	0.86859	K.I[-43]NAVTLISSAASPILI[10]IPDK.R	decoy_sp|Q06697|CDC73_YEAST
	3392601	weird fragment peak pattern		0.0126	0.925669	2	45747	0	0	0	0	0	0	0	0	0	257.23	246.07	271.49	161.89	128.21	147.76	82.13	57.36	81.47	0.8718	0.8718	0.8718	0.8718	0.8718	0.8718	0.8718	0.8718	0.8718	R.AYFIDVVGCSGL[3].-	sp|P47145|YJ77_YEAST
	2263801	Chimeric??	1/1	0.01269	1	4	32889	0	0	0	0.0025905	0	0	0.026166	0.00088739	0.0033971	4430.14	4288.64	4330.01	1227.52	1036.27	1231.43	492.12	321.39	278.55	0.97944	0.97944	0.97944	0.97944	0.97944	0.97944	0.97944	0.97944	0.97944	R.V[21]TSGRIFINRVSGLHPY[-93]KKEDTCSINDLKLNLFQDVSQLTGK.I	decoy_sp|P38203|LSM2_YEAST
K.Q[57]NCELFEQLGEYK.F	1695101	Chimeric	3/3	0.01273	1	2	25569	0	0	0	0	0	0	0.0057033	0	0	1828.73	1934.94	1723.31	526.88	437.56	608.12	135.57	129.01	158.34	0.97169	0.97169	0.97169	0.97169	0.97169	0.97169	0.97169	0.97169	0.97169	K.GISQVNEM[16]TETQM[16]SK.N	decoy_sp|Q03280|TOM1_YEAST
		Charge 1		0.01275	1	-1	36815	0	0.003644	0	0	0	0	0	0	0	2072.02	1970.75	1817.55	487.79	547.62	496.31	181.35	193.05	217.37	1	1	1	1	1	1	1	1	1	NA	NA
		Charge 1		0.01276	1	-1	45930	0	0	0.007858	0.0070711	0.0033466	0.0029693	0.0026793	0	0.0029399	2090.06	2274.41	2620.29	1077.99	1100.03	1281.48	762.39	743.82	838.77	1	1	1	1	1	1	1	1	1	NA	NA
	3416503	weird fragment peak pattern		0.01281	0.791859	2	120814	0.0098896	0	0.29383	0.16471	0.20939	0.22669	0.22871	0.10424	0.18939	543.72	512.05	571.25	310.1	262.42	259.02	100.9	207	23.33	0.73744	0.73744	0.73744	0.73744	0.73744	0.73744	0.73744	0.73744	0.73744	K.EIKVLQSLK.R	decoy_sp|P53252|PIL1_YEAST
		Charge 1		0.01289	1	-1	103361	0.014327	0.016412	0.099017	0	0.015324	0.017443	0.1214	0.011407	0.1214	646.83	730.54	753.6	309.46	302.36	287.25	150.72	160.45	0	1	1	1	1	1	1	1	1	1	NA	NA
		Charge 1		0.01294	1	-1	39764	0.0031695	0.0028666	0.0043359	0.002087	0.0021779	0.01743	0	0	0	2033.62	2011.24	2111.09	470.22	530.08	539.24	195.71	219.49	208.35	1	1	1	1	1	1	1	1	1	NA	NA
	100102	Chimeric	2/2	0.01306	0.266809	3	1998	0	0	0.007189	0	0	0	0	0	0	557.98	577.18	606.67	139.99	138.35	139.17	51.57	86.15	81.2	0.21128	0.21128	0.21128	0.21128	0.21128	0.21128	0.21128	0.21128	0.21128	K.L[59]AAPEN[1]EKPAPVR.T	sp|Q01855|RS15_YEAST
	3393501	weird fragment peak pattern		0.01307	0.783022	2	66557	0.2201	0.20894	0.20002	0.044674	0.24973	0.017884	0.01937	0	0.19126	498.5	539.41	610.92	255.81	280.23	327.18	170.64	172.8	188.9	0.72596	0.72596	0.72596	0.72596	0.72596	0.72596	0.72596	0.72596	0.72596	K.DILI[86]ALGVNK.I	sp|P23561|STE11_YEAST
K.VLGAFSDGLAHLDNLK.G	1773002	+1 isotope		0.01309	0.996706	3	26562	0.011096	0.0081036	0.0059013	0.0044578	0.0068163	0.010776	0	0	0	4782.78	4576.99	4406.97	2468.66	2221.03	2360.6	1560.66	1829.67	1602.37	0.95351	0.95351	0.95351	0.95351	0.95351	0.95351	0.95351	0.95351	0.95351	R.EYYLMEQLKGIKR.E	sp|P36775|LONM_YEAST
		Charge 1		0.01309	1	-1	41455	0	0	0	0.0025752	0.0017585	0.0025823	0	0	0	2600.82	2524.88	2849.65	584.54	722.71	705.5	268.77	308.08	309.75	1	1	1	1	1	1	1	1	1	NA	NA
		Charge 1		0.01311	1	1	102836	0.015543	0.025436	0	0.13662	0.13662	0.13662	0.13662	0.1312	0.012106	65.2	74.73	95.3	0	0	0	7.93	16.94	10.16	0.97944	0.97944	0.97944	0.97944	0.97944	0.97944	0.97944	0.97944	0.97944	K.NPNGTR[-99].N	sp|P36041|EAP1_YEAST
		Charge 1		0.01322	1	-1	51583	0	0.12866	0	0.087477	0.095673	0.093245	0.12318	0.090162	0.042109	13486.6	12539.8	13820.9	4735.61	4318.81	3664.15	423.29	1476.43	251.18	1	1	1	1	1	1	1	1	1	NA	NA
		Charge 1		0.01329	1	-1	92196	0	0.0077651	0.0079165	0.0083181	0	0.0062364	0.0075797	0.0027677	0.0045962	88522.9	98042.3	106813	48332.6	48121.4	57068	33820.1	31285.9	33747	1	1	1	1	1	1	1	1	1	NA	NA
		Charge 1		0.0133	1	1	46095	0.16654	0.12329	0.13118	0.010291	0.018193	0.014558	0.13505	0	0.12795	177.44	163.16	184.62	97.34	105.68	97.99	23.45	17.25	29.21	1	1	1	1	1	1	1	1	1	K.RAAKEAR[48].K	decoy_sp|P24000|RL24B_YEAST
	3410403	weird fragment peak pattern		0.01335	1	2	120687	0	0	0	0	0	0	0	0	0	670.12	845.66	784.18	422.1	425.06	417.12	249.96	228.93	222.74	0.97944	0.97944	0.97944	0.97944	0.97944	0.97944	0.97944	0.97944	0.97944	R.QRKIAK[-52]QAHK.L	decoy_sp|P48526|SYIM_YEAST
	3374802	weird fragment peak pattern		0.01346	0.72434	2	45491	0	0.0176	0	0.18644	0.16294	0.17103	0.16703	0.15336	0.0075138	906.48	884.64	1111.01	370.48	506.63	593.78	200.53	292.01	297.89	0.65428	0.65428	0.65428	0.65428	0.65428	0.65428	0.65428	0.65428	0.65428	K.LRSLQNDR.H	decoy_sp|P38227|QDR3_YEAST
		Charge 1		0.01357	1	-1	45697	0.16634	0.18477	0.2308	0.12189	0.043608	0.030896	0	0.042397	0.21985	621.97	642.47	713.57	340.21	362.82	343.88	230.72	233.73	231.7	1	1	1	1	1	1	1	1	1	NA	NA
	3373604	weird fragment peak pattern		0.01358	0.957992	2	135427	0	0.098589	0	0	0	0	0.085481	0	0	298.99	333.29	420.24	103.27	189.35	169.84	65.58	79.76	85.65	0.92898	0.92898	0.92898	0.92898	0.92898	0.92898	0.92898	0.92898	0.92898	R.QKDRIKDFK.K	decoy_sp|P38297|FZO1_YEAST
R.Q[40=57-17]VASMTKPTTIIEK.N	163303	Chimeric	2/3	0.01371	0.743224	3	2865	0.027051	0.039788	0	0.017553	0.030843	0.037186	0.02918	0.023339	0.013301	2062.04	2235.34	1987.47	621.47	596.65	448.63	209.12	179.89	171.57	0.67637	0.67637	0.67637	0.67637	0.67637	0.67637	0.67637	0.67637	0.67637	R.DNIQGITKPAI[105]RR.L	sp|P02309|H4_YEAST
	3391902	weird fragment peak pattern		0.01376	0.592796	2	46025	0.068358	0	0.029536	0.14724	0.19107	0.19514	0.20524	0.18142	0.019333	206.97	249.72	269.73	132.11	128.42	131.4	73.23	76.29	75.43	0.51364	0.51364	0.51364	0.51364	0.51364	0.51364	0.51364	0.51364	0.51364	R.TELLKDLLER.E	decoy_sp|P53150|LIF1_YEAST
	3409302	weird fragment peak pattern		0.01376	0.596062	2	46603	0	0	0	0.063841	0.069512	0	0.05166	0.021338	0.02059	1031.52	1197.3	1271.42	575.26	664.72	661.42	395.27	356.94	371.63	0.51697	0.51697	0.51697	0.51697	0.51697	0.51697	0.51697	0.51697	0.51697	K.LLKKILNQK.H	decoy_sp|Q12150|CSF1_YEAST
	3403207	weird fragment peak pattern		0.01393	0.564994	2	136464	0	0	0	0	0	0	0	0	0	1320.7	1504.42	1577.56	814.37	810.42	811.1	477.34	515.27	449.87	0.48559	0.48559	0.48559	0.48559	0.48559	0.48559	0.48559	0.48559	0.48559	M.NIYTSPTR.T	sp|P40479|SDP1_YEAST
	3315701	weird fragment peak pattern		0.01393	0.884034	2	46377	0	0	0.0087932	0	0	0	0	0	0	1120.15	1388.94	1435.47	299.3	375.57	359.47	157	187.48	254.54	0.84906	0.84906	0.84906	0.84906	0.84906	0.84906	0.84906	0.84906	0.84906	R.LIIQA[-3]ESK.I	decoy_sp|Q07551|KAR_YEAST
K.SFLVWVNEEDHLR.V	1855401	Chimeric	1/2	0.01395	1	3	27630	0	0	0	0	0.012399	0	0	0.0058462	0.033036	590.45	671.74	534.95	287.69	283.34	183.66	97.3	14.27	32.69	0.96179	0.96179	0.96179	0.96179	0.96179	0.96179	0.96179	0.96179	0.96179	R.QPI[8]KVLNT[10]PFIAER.L	decoy_sp|Q06163|TERT_YEAST
		Charge 1		0.01399	0.927157	1	40839	0.13795	0.069023	0.13378	0	0	0.035364	0	0	0	1516.75	1570.61	1641.59	327.73	412.63	385.66	153.71	184.68	198.52	0.87346	0.87346	0.87346	0.87346	0.87346	0.87346	0.87346	0.87346	0.87346	K.ENGTNK.E	sp|P25389|KCC4_YEAST
		Charge 1		0.01405	1	-1	103912	0.05459	0.12843	0.3047	0.3047	0	0.3047	0.23174	0.13977	0.30126	25.83	21.74	29.06	0	16.1	0	3.26	2.85	4.76	1	1	1	1	1	1	1	1	1	NA	NA
	3384202	weird fragment peak pattern		0.0142	0.951791	2	45863	0	0	0	0	0	0	0	0	0	1015.9	1145.72	1211.7	601.6	587	654.53	395.99	378.77	360.16	0.91752	0.91752	0.91752	0.91752	0.91752	0.91752	0.91752	0.91752	0.91752	K.KPNRT[-28]QLDR.E	sp|Q02875|SYH1_YEAST
K.FDEYFSQSCAPGSDPR.S	878204	Chimeric, identified through charge 2	2/3	0.01423	0.991484	3	13932	0	0	0	0	0	0	0	0	0	2373.87	2712.9	2060.8	810.37	826.33	630.35	215.16	180.12	201.98	0.95007	0.95007	0.95007	0.95007	0.95007	0.95007	0.95007	0.95007	0.95007	R.KYS[113]SAQYPNAKSS[76]DK.G	decoy_sp|P53552|THO2_YEAST
R.G[57]LFIIDDK.G	1366702	Chimeric	1/2	0.0143	0.0413539	2	21291	0	0	0.019052	0.014067	0.027686	0.023822	0.027686	0.019265	0.008095	2654.65	2412	2849.23	787.32	655.27	773.29	0	310.46	140.73	0.02908	0.02908	0.02908	0.02908	0.02908	0.02908	0.02908	0.02908	0.02908	R.LNFLDIDK.S	decoy_sp|P40483|YIK8_YEAST
	3382106	weird fragment peak pattern		0.01444	0.970568	2	120620	0	0	0	0	0	0	0	0	0	750.21	902.8	1159.4	366.2	361.39	406.77	228.42	230.16	261.05	0.94419	0.94419	0.94419	0.94419	0.94419	0.94419	0.94419	0.94419	0.94419	K.GKKFNKK.R	decoy_sp|Q12176|MAK21_YEAST
	4837502	weird fragment peak pattern		0.0145	0.917997	2	66532	0.054351	0.021317	0.0058988	0	0.054351	0	0	0.021367	0	234.3	226.1	215.5	103.9	0	142.6	64.05	79.61	78.95	0.86717	0.86717	0.86717	0.86717	0.86717	0.86717	0.86717	0.86717	0.86717	R.IWS[-24]IGEK.T	sp|P38149|DUG2_YEAST
K.IGSLDNITHVPGGGNKK.I	335803	Chimeric	2/2	0.01451	0.577939	3	5634	0	0	0	0	0	0.014831	0.029163	0.0067696	0.011175	1420.4	1682.77	1466.19	444.75	480.51	509.5	75.53	88.49	72.73	0.49858	0.49858	0.49858	0.49858	0.49858	0.49858	0.49858	0.49858	0.49858	R.LL[-14]QSTQGIPSYIVSSK.I	sp|P12695|ODP2_YEAST
R.LQGSLQDM[-48]LWQLDL[105]SPGC.-	2378902	Chimeric??, identified through charge 2	1/1	0.01451	0.924012	3	35769	0	0	0	0	0.021376	0	0.027027	0.010255	0.0047799	2733.54	3276.13	2765.86	935.46	809.08	789.44	255.59	185.19	224.26	0.87028	0.87028	0.87028	0.87028	0.87028	0.87028	0.87028	0.87028	0.87028	R.PCLPS[-16]VNNT[-2]GSINTN[179]NVR.K	sp|P22149|AFT1_YEAST
	3338102	weird fragment peak pattern		0.01464	0.731461	2	46453	0	0	0	0	0	0.078435	0.0092863	0.0046567	0.016826	604.83	794.69	873.77	189.75	232.73	346.23	105.7	143	161.11	0.6625	0.6625	0.6625	0.6625	0.6625	0.6625	0.6625	0.6625	0.6625	K.KPDVQLIR[-42].S	decoy_sp|Q08732|HRK1_YEAST
K.A[57]FTECCVVASQLR.A	961103	Chimeric	2/2	0.01468	0.778678	2	71621	0	0	0	0	0	0	0	0	0.009221	2201.22	2186.75	2377.96	696.44	493.51	669.54	138.98	124.58	193.36	0.72037	0.72037	0.72037	0.72037	0.72037	0.72037	0.72037	0.72037	0.72037	K.NSSM[16]IM[16]EVWAKNR.A	sp|Q12275|YO093_YEAST
	4835902	weird fragment peak pattern		0.01482	0.7074	2	45462	0	0.026448	0.017689	0.071954	0.095323	0.09827	0.092334	0.084755	0.012985	908.58	902.19	1065.6	343.83	490.07	619.43	200.54	309.42	331.36	0.63516	0.63516	0.63516	0.63516	0.63516	0.63516	0.63516	0.63516	0.63516	M.DRPRTLR.T	sp|P40491|FMC1_YEAST
K.EFQLFSSPHGK.D	711802	Chimeric	1/3	0.01487	0.0628833	3	12702	0.057964	0	0	0	0	0	0.0073062	0	0	3996.59	3451.55	3319.06	848.02	928.97	728.48	570.33	612.42	552.39	0.045414	0.045414	0.045414	0.045414	0.045414	0.045414	0.045414	0.045414	0.045414	K.DLTNDDTLLEK.I	sp|P54787|VPS9_YEAST
	84005	Chimeric	1/2	0.01498	0.0298357	3	121326	0.013059	0	0.012633	0.013311	0.021845	0	0.021725	0.0084829	0.0057463	808.64	677.35	895.8	230.02	182.72	302.46	58.39	77.64	121.54	0.020878	0.020878	0.020878	0.020878	0.020878	0.020878	0.020878	0.020878	0.020878	K.NALIPMDNENTK.N	decoy_sp|P34250|SEG2_YEAST
S[57]ASDLTWDNLK	1117103	Chimeric, de novo	1/2	0.01505	0.946337	2	17778	0	0	0	0	0	0	0.0088871	0	0.019903	2266.6	2183.65	2134.86	486.86	607.62	560.18	153.92	200.66	169.93	0.90661	0.90661	0.90661	0.90661	0.90661	0.90661	0.90661	0.90661	0.90661	R.KPEVD[-53]LDFRLK.F	sp|P38139|LDH1_YEAST
K.HSTIFENLANK.A	500205	Chimeric, identified after removing chimeric fragment peaks	3/3	0.01512	0.910127	3	8603	0	0	0	0	0.016828	0	0.016828	0.0074984	0.0065055	1842.24	1712.07	2015.31	724.16	493.68	432.2	0	69.9	181.87	0.86462	0.86462	0.86462	0.86462	0.86462	0.86462	0.86462	0.86462	0.86462	K.GVRDHVASAFK[87].S	decoy_sp|Q05958|ECM22_YEAST
	3386502	weird fragment peak pattern		0.0152	0.797299	3	45885	0	0	0	0.14868	0.18181	0.20324	0.17432	0.16767	0.021176	97.33	109.07	72.45	47.38	39.8	43.56	11.58	28.18	26.24	0.7446	0.7446	0.7446	0.7446	0.7446	0.7446	0.7446	0.7446	0.7446	K.NGAIQLLKKVILR.S	sp|P24004|PEX1_YEAST
R.L[57]ACGVIGIAQ.-	1243309	Chimeric	3/3	0.01524	1	2	97249	0	0	0.013973	0.060561	0.082937	0.080027	0.10444	0.071962	0.10444	1721.29	1463.53	1374.36	438.45	445.95	424.51	152.36	155.64	0	0.97944	0.97944	0.97944	0.97944	0.97944	0.97944	0.97944	0.97944	0.97944	K.KSNEEAPRK.K	sp|P38202|YBC8_YEAST
		Charge 1		0.01528	1	-1	34923	0	0.0020344	0	0.0032807	0	0.082096	0.01422	0.0041549	0	1968.62	1697.69	1937.66	420.31	478.15	496.34	165.59	180.41	194.18	1	1	1	1	1	1	1	1	1	NA	NA
		Charge 1		0.01532	1	-1	45914	0	0	0.07261	0	0.011324	0	0.012716	0.0068491	0.0050338	3354.71	3591.01	4632.19	1859.88	1700.72	1968.94	1266.92	1225.26	1304.51	1	1	1	1	1	1	1	1	1	NA	NA
	3395702	weird fragment peak pattern		0.01534	0.849284	2	128067	0	0	0	0	0	0	0.041905	0.014223	0.0089409	263.09	265.18	230.89	152.58	142.19	135.82	92.18	84.15	77.35	0.81296	0.81296	0.81296	0.81296	0.81296	0.81296	0.81296	0.81296	0.81296	R.NNQVHLAS[-28]K.L	decoy_sp|Q00816|REG1_YEAST
K.GDGPVQGIINFEQK[57].E	1474401	Chimeric	1/2	0.01541	0.0225021	2	23327	0	0	0	0	0	0	0.0062876	0	0	6222.19	6199.32	6119.98	1404.47	1440.93	1820.74	431.73	476.14	479.93	0.015827	0.015827	0.015827	0.015827	0.015827	0.015827	0.015827	0.015827	0.015827	R.GVSLFIYNDLFDR.A	decoy_sp|P24784|DBP1_YEAST
		Charge 1		0.01551	1	-1	39055	0	0.0058109	0	0.0043558	0.0041184	0	0.0038974	0.0022482	0.0036199	1474.15	1573.79	1703.78	324.16	396.29	426.65	156.54	163.97	171.01	1	1	1	1	1	1	1	1	1	NA	NA
K.LCM[-48]GSGLNLC[105]EPNNK.E	242801	Chimeric	1/3	0.01569	1	3	5042	0	0.010475	0	0.0098695	0	0	0.020047	0	0.0056297	4289.44	4389.58	3145.2	1342.08	1037.17	1213.11	600.82	515.78	330.87	0.97921	0.97921	0.97944	0.97921	0.97921	0.97944	0.97944	0.97944	0.97921	K.KLTESKQIDSD[-2]FNIK.K	decoy_sp|Q08217|PSK2_YEAST
	3401509	weird fragment peak pattern		0.01579	0.980258	2	136623	0	0	0	0	0	0	0.044767	0	0.028505	664.21	597.12	755	356.44	404.49	376.66	250.93	143.84	201.4	0.948	0.948	0.948	0.948	0.948	0.948	0.948	0.948	0.948	K.RESPAIIK[31]IK.S	decoy_sp|P38696|ARP1_YEAST
	2618301	weird fragment peak pattern		0.01591	0.46118	2	37109	0	0.017925	0.020603	0.02015	0.032326	0.039616	0.033164	0.027832	0.011914	128.18	126.86	104.96	32.44	19.74	35.05	14.03	26.35	27.35	0.38522	0.38522	0.38522	0.38522	0.38522	0.38522	0.38522	0.38522	0.38522	K.GEISHISK.L	sp|P38959|VPS41_YEAST
				0.01596	0.594115	2	45676	0	0	0	0.011323	0	0	0	0	0	758.72	873.24	1135.8	374.67	375.26	436.99	272.2	268.76	301.52	0.51498	0.51498	0.51498	0.51498	0.51498	0.51498	0.51498	0.51498	0.51498	K.PIAPRIVK.K	sp|P38217|IMB2_YEAST
weird fragment peak pattern		0		0.01622	0.739526	2	14784	0.032052	0.045776	0.051084	0.018264	0	0.01341	0.011634	0.0055075	0.051084	1117.62	1055.92	1007.44	243.67	239.33	292.92	113.7	89.72	0	0.67197	0.67197	0.67197	0.67197	0.67197	0.67197	0.67197	0.67197	0.67197	K.QLWNNDKGI[-3]K.Q	sp|P08539|GPA1_YEAST
Chimeric		0		0.01627	0.658777	2	45484	0	0	0	0	0	0	0	0	0	390.69	417.28	448.58	156.33	235.24	268.22	69.61	130.85	165.21	0.58233	0.58233	0.58233	0.58233	0.58233	0.58233	0.58233	0.58233	0.58233	K.E[-20]VIDTILALVK.D	sp|P06169|PDC1_YEAST
Charge 1		0		0.01628	0.526689	2	19212	0	0	0	0	0	0	0.019137	0.0046234	0	2817.93	2761.66	2300.21	635.13	670.36	777.49	166.04	226.95	286.86	0.44788	0.44788	0.44788	0.44788	0.44788	0.44788	0.44788	0.44788	0.44788	R.TEPDIEVYM[16]ER.M	decoy_sp|P53314|CPD1_YEAST
+1 isotope		0		0.0163	1	-1	134387	0.53013	0.52825	0.52846	0.010056	0.54838	0.54835	0	0.54679	0.52674	928.08	1273.21	1112.7	397.93	568.22	500.82	401.55	385.3	378.35	1	1	1	1	1	1	1	1	1	NA	NA
too short		0		0.01637	1	-1	43118	0	0.0020205	0.0079385	0	0	0.0027203	0	0	0	2798.62	2668.96	2294.7	568.91	738.76	536.5	278.43	329.54	345.49	1	1	1	1	1	1	1	1	1	NA	NA
bad linkPEP		0		0.0164	0.336243	2	41584	0.04479	0.021676	0.016935	0.0047875	0.0045166	0	0	0	0	307.07	336.93	374.92	67.01	82.28	90.74	36.97	41.73	47.04	0.27127	0.27127	0.27127	0.27127	0.27127	0.27127	0.27127	0.27127	0.27127	R.NISLYFR.D	decoy_sp|P43636|ALG2_YEAST
total		0		0.0165	1	2	66526	0	0	0	0	0	0	0	0	0	1234.38	1449	1642.46	747.71	703.92	878.81	460.48	471.69	487.85	0.97711	0.97711	0.97711	0.97711	0.97711	0.97711	0.97711	0.97711	0.97711	R.GGR[-20]NGGRGGR.R	decoy_sp|P32505|NAB2_YEAST
				0.01656	1	-1	67190	0.046173	0.050386	0.031772	0.017316	0.021269	0.015017	0	0.0077596	0.025648	327.27	400.18	287.67	86.14	118.12	98.79	22.09	45.28	45.49	1	1	1	1	1	1	1	1	1	NA	NA
identified chimeric		0		0.01662	0.829071	2	45481	0.044264	0.018005	0.0069925	0	0	0	0	0	0	562.97	558.31	712.9	223.54	308.02	392.08	67.27	174.1	188.71	0.78704	0.78704	0.78704	0.78704	0.78704	0.78704	0.78704	0.78704	0.78704	K.SIVSLL[-55]LRCK.K	sp|Q04377|LCD1_YEAST
Chimeric??		0		0.01662	0.942687	2	120724	0	0	0	0	0	0	0	0	0.081166	242.14	228.61	278.36	150.11	164.62	130.7	68.89	65.5	34.76	0.89938	0.89938	0.89938	0.89938	0.89938	0.89938	0.89938	0.89938	0.89938	R.TYEAID[-36]VPGR.E	sp|P08518|RPB2_YEAST
				0.01665	0.730527	3	4365	0.0083666	0	0.011631	0	0	0	0.019709	0.010702	0	1236.98	1030.57	1305.45	284.83	333.97	386.81	373.45	385.47	87.54	0.66142	0.66142	0.66142	0.66142	0.66142	0.66142	0.66142	0.66142	0.66142	R.KQNLPNPDASLPK.A	sp|Q12344|GYP5_YEAST
				0.01666	0.59269	2	67881	0.07523	0.0089497	0.010114	0.053644	0.088858	0.015894	0	0	0	2107.82	1908.62	2533.22	1082.08	667.87	1130.28	617.47	765.92	831.36	0.51353	0.51353	0.51353	0.51353	0.51353	0.51353	0.51353	0.51353	0.51353	K.D[58]YKPVAVPAR.V	sp|P16467|PDC5_YEAST
				0.0167	1	-1	120543	0.18285	0.077982	0.075506	0	0.15076	0.030867	0.1993	0.026559	0.067101	193.81	203.97	273.71	85.67	97.64	94.7	62.76	83.25	75.34	1	1	1	1	1	1	1	1	1	NA	NA
				0.01681	0.805177	2	45657	0	0	0	0	0	0	0	0	0	663.04	768.38	969.67	334.3	347.62	394.21	255.5	272.39	271.45	0.75506	0.75506	0.75506	0.75506	0.75506	0.75506	0.75506	0.75506	0.75506	R.HLTNGLK[23].V	sp|P32363|GPI3_YEAST
				0.01684	0.944183	2	92035	0.14951	0.12612	0.17835	0	0.084435	0.2011	0.027036	0	0.042193	828.31	864.02	813.01	104.43	191.88	321.99	89.05	175.23	95.16	0.90232	0.90232	0.90232	0.90232	0.90232	0.90232	0.90232	0.90232	0.90232	K.LLKQLCTEK[-14].G	sp|P25356|BPH1_YEAST
				0.01697	0.650651	2	135389	0.014351	0.022615	0	0	0.18871	0	0	0.03549	0	802.34	867.4	654.97	226.79	209.97	215.54	51.05	86.64	59.11	0.57369	0.57369	0.57369	0.57369	0.57369	0.57369	0.57369	0.57369	0.57369	K.QLEYLENTEQK.I	decoy_sp|P52488|UBA2_YEAST
				0.01702	0.919912	2	5960	0.081866	0.13841	0.14858	0.02674	0.088761	0	0.026986	0.021009	0.032666	738.52	610.09	774.05	169.39	249.22	181.68	226.91	244.65	205.54	0.86787	0.86787	0.86787	0.86787	0.86787	0.86787	0.86787	0.86787	0.86787	R.PVPE[-40]TMPYK.L	decoy_sp|Q12246|LCB4_YEAST
				0.01706	0.858716	2	120822	0	0	0	0	0	0	0.099385	0.11132	0.11132	164.65	198	183.89	88.84	105.02	86.4	17.52	0	35.1	0.82412	0.82412	0.82412	0.82412	0.82412	0.82412	0.82412	0.82412	0.82412	K.SVTFIVPSHN[-56]R.I	decoy_sp|P40416|ATM1_YEAST
				0.01708	0.0298625	2	18095	0.052014	0.012393	0.010736	0	0.015497	0.011029	0.010811	0.0038367	0.0050623	2723.13	2769.67	3061.2	845.47	510.02	836.24	152.24	233.68	261.15	0.020897	0.020897	0.020897	0.020897	0.020897	0.020897	0.020897	0.020897	0.020897	R.T[2]AYSVWDVCR.L	sp|P03872|REP2_YEAST
				0.01708	1	4	43575	0	0	0	0	0	0	0.0072853	0.00095946	0.0027918	2356.44	2913.87	2280.91	879.26	850.67	736.73	78.57	122.92	187.01	0.97944	0.97944	0.97944	0.97944	0.97944	0.97944	0.97944	0.97944	0.97944	K.HHLEKIDKTLINPTYFNAGLKTSKWAVLEDSSVYQSVL[-39]IIFSNSLSLR.W	decoy_sp|Q12202|OSW2_YEAST
				0.01718	1	4	492	0	0	0	0	0.0062952	0	0	0.0012069	0.002467	312.44	361.61	286.99	81.45	97.72	90.82	34.98	33.03	3.5	0.97944	0.97944	0.97944	0.97944	0.97944	0.97944	0.97944	0.97944	0.97944	K.KLD[43]DKPSL[52]VDVHLLESK.V	sp|Q12377|RPN6_YEAST
				0.0172	0.799394	2	45658	0	0	0	0	0	0	0	0	0	641.52	755.25	1003.2	320.76	306.45	375.43	197.9	213.36	256.55	0.74737	0.74737	0.74737	0.74737	0.74737	0.74737	0.74737	0.74737	0.74737	K.PEP[-13]QALLAR.L	decoy_sp|Q07821|ISA1_YEAST
				0.01724	0.898861	2	136391	0	0	0	0	0	0	0	0.022112	0	1151.24	1394.95	1487.11	743.75	733.08	735.68	480.47	485.92	442	0.85934	0.85934	0.85934	0.85934	0.85934	0.85934	0.85934	0.85934	0.85934	R.F[9]AHAPVTR.R	sp|P41817|CUP9_YEAST
				0.01728	1	2	45853	0	0	0.20209	0.089132	0.033204	0.080341	0.08516	0	0.13674	489.55	638.33	734.91	270.84	240.24	331.7	169.81	191.17	224.86	0.97944	0.97944	0.97944	0.97944	0.97944	0.97944	0.97944	0.97944	0.97944	K.RSQERIEQKK[-70].P	decoy_sp|P38850|RT107_YEAST
				0.01733	0.996899	1	23302	0.009739	0.0054455	0.022173	0.005137	0.0063936	0	0.014925	0.0033002	0	1140.73	1243.98	1011.6	309.12	216.85	322	103.92	86.6	133.41	0.95373	0.95373	0.95373	0.95373	0.95373	0.95373	0.95373	0.95373	0.95373	R.DELIAAVEK[26].L	sp|Q12191|BUG1_YEAST
				0.01747	1	-1	36693	0.0086255	0.0058144	0.0064491	0	0.004189	0.00731	0.012191	0.0016649	0.0030886	564.9	635.18	689.04	161.5	171.22	165.49	62.5	55.1	16.21	1	1	1	1	1	1	1	1	1	NA	NA
				0.01749	0.721618	2	53512	0.030962	0.02872	0	0.030262	0.03501	0.03501	0.03501	0.03501	0.01923	2222.56	2013.63	1864.67	479.62	0	536.95	0	0	17.95	0.65117	0.65117	0.65117	0.65117	0.65117	0.65117	0.65117	0.65117	0.65117	K.GFIE[-40]DLDGK.V	sp|P38850|RT107_YEAST
				0.01749	0.909925	3	45954	0	0	0	0.14339	0.20227	0.21535	0.20555	0.1926	0.010492	96.39	151.4	150.21	55.54	62.09	59.34	19.81	35.57	39.77	0.86455	0.86455	0.86455	0.86455	0.86455	0.86455	0.86455	0.86455	0.86455	R.ILFDKVRVKK.I	decoy_sp|Q03220|CTL1_YEAST
				0.01767	0.450745	2	46046	0.047623	0.013829	0.010962	0	0	0	0	0	0	1359.89	1366.1	1522.1	812.32	788.16	860.52	522.56	474.19	518.67	0.37541	0.37541	0.37541	0.37541	0.37541	0.37541	0.37541	0.37541	0.37541	K.YLAAEAKK.W	sp|P06105|SC160_YEAST
				0.0178	0.922144	2	45781	0	0	0.18433	0.22942	0.32531	0.32298	0.32834	0.308	0.11309	518.97	604.35	571.6	338.13	338.82	345.97	183.65	197.73	170.29	0.86897	0.86897	0.86897	0.86897	0.86897	0.86897	0.86897	0.86897	0.86897	R.CAICARHAR[41].G	decoy_sp|P39529|YJU6_YEAST
				0.01784	1	-1	45791	0.01544	0.012717	0	0.10608	0.1198	0.1193	0.11948	0.11557	0.0077932	19747.8	21999.5	22299.5	12537.2	12589.8	12362.2	7887.25	6830.88	7884.44	1	1	1	1	1	1	1	1	1	NA	NA
				0.01805	0.90412	1	61063	0.020066	0.041576	0.018057	0.010401	0.013075	0	0.041576	0.0062182	0.014813	828.27	779.16	710.77	166.14	201.23	207.37	0	24.44	64.13	0.86213	0.86213	0.86213	0.86213	0.86213	0.86213	0.86213	0.86213	0.86213	K.ALFGDK.W	decoy_sp|P38326|SWC5_YEAST;sp|P46958|IDS2_YEAST;sp|Q06179|FMP27_YEAST
				0.01814	1	1	42727	0.009459	0	0.10926	0	0.0019051	0	0.0024415	0	0.0030596	1272.25	1175.96	1369.16	256.09	308.93	309.94	91.03	135.24	130.06	0.96868	0.96868	0.96868	0.96868	0.96868	0.96868	0.96868	0.96868	0.96868	K.TVISG[15]SK.V	sp|P12683|HMDH1_YEAST
				0.01818	0.912931	2	46035	0	0	0	0	0	0	0.15684	0	0	1195.92	1301.96	1424.67	708.45	766.55	788.63	462.03	429.65	498.14	0.86557	0.86557	0.86557	0.86557	0.86557	0.86557	0.86557	0.86557	0.86557	K.VYLPDNFK[-14].V	decoy_sp|P36000|AP1B1_YEAST
				0.01818	0.929732	1	127919	0.050505	0.055122	0.065148	0	0.27618	0.11856	0.10245	0.092015	0.061222	109.39	136.94	166.08	39.79	45.51	53.54	7.23	17.21	25.34	0.87691	0.87691	0.87691	0.87691	0.87691	0.87691	0.87691	0.87691	0.87691	R.IIERFK.T	sp|P45818|ROK1_YEAST
				0.0183	1	1	45750	0	0.010407	0.0096595	0.080879	0.21326	0.18821	0.24915	0.088716	0.0062333	2307.08	2544.31	2710.27	1490.15	1394.97	1381.25	958.98	922.96	933.03	0.97944	0.97944	0.97944	0.97944	0.97944	0.97944	0.97944	0.97944	0.97944	R.GGSVGE[-32]R.N	decoy_sp|Q07442|BDF2_YEAST
				0.01833	0.934355	2	45476	0	0	0.014194	0	0	0.0579	0	0	0	614.97	592.12	784.92	240.3	356.77	429.96	157.75	217.05	204.24	0.88423	0.88423	0.88423	0.88423	0.88423	0.88423	0.88423	0.88423	0.88423	R.TVDNPSAD[-43]VSK.E	decoy_sp|P53859|CSL4_YEAST
				0.0184	1	-1	22304	0	0	0	0.0049028	0	0	0.0049028	0.0029134	0.0024716	1073.56	1131.56	1260.16	238.65	319.46	274.68	0	79.31	108.58	1	1	1	1	1	1	1	1	1	NA	NA
				0.01843	0.954204	4	237	0	0	0	0	0	0	0.0026442	0.0018682	0.0012467	389.05	516.21	323.53	164.81	195.17	154.39	54.99	53.98	52.01	0.92217	0.92217	0.92217	0.92217	0.92217	0.92217	0.92217	0.92217	0.92217	R.I[-13]QQNSTGSSSNADIQTQTTRPW[-83]K.V	sp|P39014|MET30_YEAST
				0.01847	0.54925	2	104617	0	0	0	0	0	0	0.085823	0.044222	0.082002	1245.34	1097.24	1003.25	399.28	245.53	208.91	115.3	108.04	102.89	0.46996	0.46996	0.46996	0.46996	0.46996	0.46996	0.46996	0.46996	0.46996	R.KPDV[66]YDTEAK.T	decoy_sp|P40568|DSN1_YEAST
				0.01866	0.72035	4	113191	0	0.0040281	0.0035692	0.0040041	0.0078637	0.0090184	0.011316	0.0064299	0.0013916	301.18	331.69	349	144.17	42.22	132.09	19.62	20.7	34.38	0.64973	0.64973	0.64973	0.64973	0.64973	0.64973	0.64973	0.64973	0.64973	R.AAK[-58]LAAPENEKPAPVR.T	sp|Q01855|RS15_YEAST
				0.0187	0.819911	2	101198	0	0	0	0.059816	0.13434	0.19201	0.13842	0.12897	0.0061046	65.55	93.6	105.61	25.29	30.26	28.35	16.73	14.29	14.77	0.77482	0.77482	0.77482	0.77482	0.77482	0.77482	0.77482	0.77482	0.77482	R.KVPEGEKK.K	decoy_sp|Q02455|MLP1_YEAST
				0.01888	1	-1	103470	0	0	0	0.046517	0	0	0	0	0	3527.53	3698.75	3674.45	2181.5	2097.31	2183.57	1280.73	1321.52	1398.28	1	1	1	1	1	1	1	1	1	NA	NA
				0.01907	0.887373	3	26406	0	0	0	0	0.028335	0.02724	0.035122	0.021235	0.011937	576.53	587.8	759.36	162.9	180.3	162.77	34.93	68.78	131.18	0.85169	0.85169	0.85169	0.85169	0.85169	0.85169	0.85169	0.85169	0.85169	K.S[-27]VIQSSDVVTIISS[-22]NVK.V	decoy_sp|Q8TGN6|YH137_YEAST
				0.01911	0.721797	2	127925	0	0	0	0	0	0	0	0	0	1354.4	1491.96	1518.09	792.41	878.92	873.97	539.59	535.65	539.42	0.65138	0.65138	0.65138	0.65138	0.65138	0.65138	0.65138	0.65138	0.65138	R.NGSHLAKLR.F	sp|P32797|CDC13_YEAST
				0.01913	0.561154	3	23401	0	0	0	0	0	0.0094914	0	0	0	4006.73	3931.86	3764.01	1032.3	1239.96	667.93	277.83	143.32	250.51	0.48176	0.48176	0.48176	0.48176	0.48176	0.48176	0.48176	0.48176	0.48176	K.I[97]KTASPQIPYSVTNTVTAK.S	decoy_sp|Q02630|NU116_YEAST
				0.01916	0.983236	3	21205	0	0	0	0	0	0	0.0064785	0	0.0064785	2586.03	2482.52	2655.84	406.38	743.87	612.15	0	218.82	182.86	0.94845	0.94845	0.94845	0.94845	0.94845	0.94845	0.94845	0.94845	0.94845	K.DEKNN[39]HVVIVEKNPVMNR.K	sp|Q02554|CUS1_YEAST
				0.01917	1	-1	47076	0	0	0	0	0	0	0.0070655	0.00384	0.0032589	17980.5	18551.6	18605.3	10472.3	10451.4	10607.1	7423.85	7012.77	7012.41	1	1	1	1	1	1	1	1	1	NA	NA
				0.01924	1	-1	45686	0	0.014887	0.014218	0.11613	0.12607	0.12614	0.12617	0.1228	0.010322	4314.85	4176.63	4149.07	2467.97	2332.71	2412.96	1807.33	1557.82	1533.55	1	1	1	1	1	1	1	1	1	NA	NA
				0.01931	0.982086	2	112675	0	0	0	0	0	0	0	0	0	246.88	237.57	228.31	126.3	150.5	159.41	74.4	91.82	63.24	0.94828	0.94828	0.94828	0.94828	0.94828	0.94828	0.94828	0.94828	0.94828	K.N[95]FARLTVSK.P	sp|P40348|RFC2_YEAST
				0.01957	0.914425	1	45663	0	0	0	0.05121	0.069865	0.071912	0.079872	0.066773	0.0040523	161.02	160.53	234.15	63.91	45.3	88.02	41.3	47.07	45.58	0.86604	0.86604	0.86604	0.86604	0.86604	0.86604	0.86604	0.86604	0.86604	R.NSSSVR.G	decoy_sp|P35202|THI80_YEAST
				0.01966	0.904824	3	113147	0.013769	0.019941	0.012389	0	0.01377	0.015441	0.040127	0.0087887	0.0061078	132.92	125.33	123.93	23.78	31.43	31.62	8.62	10.42	7.52	0.86246	0.86246	0.86246	0.86246	0.86246	0.86246	0.86246	0.86246	0.86246	K.KPEECASSSESIE[100]KSNNNR.I	sp|Q05672|RBS1_YEAST
				0.01978	1	1	31887	0	0	0	0	0	0	0.017902	0.0037652	0.0015765	1227.16	1233.55	1009.12	276.19	262.21	279.36	86.16	84.91	126.46	0.97944	0.97944	0.97944	0.97944	0.97944	0.97944	0.97944	0.97944	0.97944	K.KAAADAK[-68].Q	decoy_sp|Q3E764|TMA7_YEAST
				0.01983	1	1	91470	0.058455	0.082668	0.08292	0.08292	0.069212	0.08292	0.08292	0	0.005509	94.67	86.87	77.87	0	10.3	0	0	11.6	21.02	0.97944	0.97944	0.97944	0.97944	0.97944	0.97944	0.97944	0.97944	0.97944	K.KILEQIK.D	sp|Q04002|SCC2_YEAST
				0.01992	1	4	25466	0	0.0034556	0	0.0030995	0.010751	0.011395	0.0068656	0.0058408	0.0016713	2587.82	2884.66	3373.62	873.91	971.73	637.51	236.48	202.64	107.59	0.99876	0.99876	0.99876	0.99876	0.99876	0.99876	0.99876	0.99876	0.99876	K.AGSGKTFLINELS[69]KYMGCHDSIVK[110].I	sp|Q12019|MDN1_YEAST
				0.01993	0.916263	2	45128	0	0	0	0	0	0	0.0062875	0	0	502.79	545.1	657.49	111.26	153.9	150.37	40.43	67.17	71.72	0.86662	0.86662	0.86662	0.86662	0.86662	0.86662	0.86662	0.86662	0.86662	K.NKYKFR.L	sp|P25045|LCB1_YEAST
				0.02001	0.908731	2	66506	0	0	0	0.029067	0.039026	0	0.039026	0.0089582	0	135.87	122.14	195.36	60.87	0	74.95	34.66	20.96	42.56	0.86411	0.86411	0.86411	0.86411	0.86411	0.86411	0.86411	0.86411	0.86411	R.KPR[108]PPSTSAR.T	decoy_sp|P33751|PAD1_YEAST
				0.02012	0.926524	2	51402	0	0	0	0.0046152	0.0043605	0	0	0	0	2529.33	2692.14	2650.26	604.47	466.4	586.62	283.27	158.05	254.78	0.87272	0.87272	0.87272	0.87272	0.87272	0.87272	0.87272	0.87272	0.87272	K.AEILD[12]CVVK[-26].N	decoy_sp|P36006|MYO3_YEAST;decoy_sp|Q04439|MYO5_YEAST
				0.02018	1	2	134570	0	0	0	0	0	0	0	0	0	1172.55	1206.32	1338.7	670.67	732.61	769.26	446.5	451.73	494.47	0.97744	0.97744	0.97744	0.97744	0.97744	0.97744	0.97744	0.97744	0.97744	R.NSGRSAR[190].L	sp|Q07651|FMP45_YEAST
				0.02019	0.652383	2	136396	0	0	0	0	0	0	0.014433	0	0	199.34	199.83	265.01	121.68	153.03	116.39	37.06	47.82	42.62	0.57553	0.57553	0.57553	0.57553	0.57553	0.57553	0.57553	0.57553	0.57553	K.DICCVNDSYR.N	sp|P53150|LIF1_YEAST
				0.02042	1	-1	14809	0.048732	0	0	0.019976	0.027302	0.19933	0.19933	0.19933	0.0098432	1612.64	1680.7	1512.43	543.37	231.73	0	109.71	0	33.54	1	1	1	1	1	1	1	1	1	NA	NA
				0.0205	1	1	61870	0.031509	0	0.029563	0.14093	0.34024	0.15156	0.14793	0.14438	0.0042921	461.28	523.43	600.2	224.19	202.47	93.55	118.77	224.19	170.59	0.97944	0.97944	0.97944	0.97944	0.97944	0.97944	0.97944	0.97944	0.97944	R.ADNM[-31]ENK.L	decoy_sp|P38193|PP4R2_YEAST
				0.02058	1	-1	18220	0.010752	0.013412	0	0.0080694	0.016196	0.015884	0.037385	0.013252	0.004404	2969.56	2815.72	2923.68	304.37	886.31	836.47	111.23	318.5	346.81	1	1	1	1	1	1	1	1	1	NA	NA
				0.02063	0.997512	2	45982	0	0	0	0	0	0	0	0	0	757.19	854.62	835.27	476.66	492.51	463.3	301.66	323.87	314.1	0.9545	0.9545	0.9545	0.9545	0.9545	0.9545	0.9545	0.9545	0.9545	K.LKGRAVFD[52]R.S	decoy_sp|P32523|PRP19_YEAST
				0.02067	0.923975	2	135482	0.16166	0	0	0	0	0	0.058522	0	0	828.49	1010.65	1245.84	428.38	541.22	619.18	278.83	322.16	371.1	0.87025	0.87025	0.87025	0.87025	0.87025	0.87025	0.87025	0.87025	0.87025	R.TIEVE[-3]NKK.I	sp|P51996|YPT32_YEAST
				0.02071	0.960019	2	128068	0.047546	0.018528	0.016645	0	0.32791	0.31649	0.32194	0.17407	0	235.16	220.9	227.28	133.64	147.49	144.81	83.35	76.98	78.88	0.93226	0.93226	0.93226	0.93226	0.93226	0.93226	0.93226	0.93226	0.93226	K.IKLVYDGDAS[-20]K.D	sp|P33202|UFD4_YEAST
				0.02076	0.897138	2	28618	0.010006	0	0	0	0	0.035456	0	0	0	707.36	646.02	706.46	307	435.16	375.91	290.73	191.11	307.42	0.85832	0.85832	0.85832	0.85832	0.85832	0.85832	0.85832	0.85832	0.85832	K.CNQCQIYIQRPK.I	decoy_sp|P38164|SEA4_YEAST
				0.02092	1	-1	45536	0.13929	0.10982	0	0.0046962	0.0025939	0.046345	0.048983	0	0.0032613	1068.3	1098.4	1326.11	608.73	685.51	589.82	431.76	446.97	489.31	1	1	1	1	1	1	1	1	1	NA	NA
				0.02093	0.834412	2	103302	0	0	0	0	0	0	0	0	0	538.36	541.17	690.61	100.69	146.55	171.51	51.75	76.32	85.94	0.79406	0.79406	0.79406	0.79406	0.79406	0.79406	0.79406	0.79406	0.79406	R.L[-2]IGWATIK.K	sp|P32481|IF2G_YEAST
				0.021	0.716178	2	57501	0.092289	0.06609	0.090445	0	0.077778	0.0044137	0.016424	0	0.054627	582.79	439.75	642.34	208.12	144.62	162.44	68.07	195.94	190.06	0.645	0.645	0.645	0.645	0.645	0.645	0.645	0.645	0.645	R.GRNTKDDI[109]LDK.F	decoy_sp|P20095|PRP2_YEAST
				0.02114	0.927302	2	45475	0	0	0	0	0	0	0	0	0	831.75	816.86	1075.13	350.18	479.71	600.45	220.7	248.75	377.16	0.87363	0.87363	0.87363	0.87363	0.87363	0.87363	0.87363	0.87363	0.87363	K.DFEISAPPK[-30].L	sp|Q06010|STE23_YEAST
				0.02127	0.941309	2	9891	0	0.0064549	0	0	0	0	0	0	0	4008.77	2682.7	3680.82	1089.11	1215.44	1160.88	156.68	232.57	247.78	0.89672	0.89672	0.89672	0.89672	0.89672	0.89672	0.89672	0.89672	0.89672	K.F[2]GNGFPFGS[-12]GPNK.F	decoy_sp|P40358|JEM1_YEAST
				0.02129	0.566451	2	134713	0	0.2011	0.19222	0	0	0	0.030152	0.016987	0.13885	1078.97	1159.72	1245.98	742.72	683.75	677.37	427.72	438.35	423.21	0.48704	0.48704	0.48704	0.48704	0.48704	0.48704	0.48704	0.48704	0.48704	K.NGTLASLPPR.A	sp|P39523|YM11_YEAST
				0.02133	0.767195	2	45506	0	0	0	0	0	0	0.058781	0	0.0058243	672.43	850.22	921.06	375.94	392.64	550.72	206.81	277.89	323.62	0.70577	0.70577	0.70577	0.70577	0.70577	0.70577	0.70577	0.70577	0.70577	K.YIARHEEK.F	sp|P22134|MAG_YEAST
				0.02145	0.953665	2	119667	0.064857	0	0.051073	0.021389	0.19437	0.15665	0.16825	0.15064	0.013967	1094.11	889.62	697.67	502.07	525.87	361.46	301.22	251.59	169.3	0.92115	0.92115	0.92115	0.92115	0.92115	0.92115	0.92115	0.92115	0.92115	K.QWFKTVN[130]EHANDEAQLLLV[69]GNK.S	sp|P07560|SEC4_YEAST
				0.02149	1	1	103527	0.19583	0.19926	0.012258	0.25899	0.26573	0.26363	0.35842	0.17406	0	720.38	1101.78	1193.79	301.07	500.89	408.02	149.09	135.61	126.1	1	1	1	1	1	1	1	1	1	-.MARGPK[-32].K	sp|P0CX35|RS4A_YEAST;sp|P0CX36|RS4B_YEAST
				0.02151	0.953016	2	122398	0.047224	0.045433	0.051729	0	0.096328	0.099374	0.099992	0.086814	0.030392	11708.7	11658.5	11182.4	333.85	4246.01	4164.1	2446.46	2339.08	1031.82	0.91991	0.91991	0.91991	0.91991	0.91991	0.91991	0.91991	0.91991	0.91991	K.R[-28]LWMAPSEK.S	sp|Q03782|SNU56_YEAST
				0.02161	0.931603	4	20427	0	0	0.0037821	0.0038523	0.010665	0.0097486	0.010665	0.0063393	0.001846	225.49	264.28	244.11	65.83	30.47	65.81	0	17.3	47.88	0.87974	0.87974	0.87974	0.87974	0.87974	0.87974	0.87974	0.87974	0.87974	R.QIYALQDTNLGLVATAE[-63]IPLAGL[-24]GANK.V	sp|P38705|SYSM_YEAST
				0.02165	1	2	136120	0	0	0	0	0.070073	0	0.070073	0.070073	0.0085639	51.51	50.2	70.81	26.74	0	26.98	0	6.69	12.46	0.97043	0.97043	0.97043	0.97043	0.97043	0.97043	0.97043	0.97043	0.97043	K.NEV[-33]LELGRVTK[68].S	decoy_sp|P40965|MSH4_YEAST
				0.02167	0.621983	2	66070	0	0	0	0.025941	0.11658	0	0	0.018367	0.0038288	765.16	937.45	1269.78	330.79	371.85	518.45	212.64	216.19	299.75	0.54359	0.54359	0.54359	0.54359	0.54359	0.54359	0.54359	0.54359	0.54359	K.ILQLEGRR.K	decoy_sp|P21951|DPOE_YEAST
				0.02168	0.793211	2	66608	0	0	0	0	0	0	0	0	0	739.07	820.82	832.22	536.05	451.39	482.77	301.53	272.43	286.37	0.73922	0.73922	0.73922	0.73922	0.73922	0.73922	0.73922	0.73922	0.73922	K.NIIQ[26]IQGNK.Q	sp|Q04545|TDA9_YEAST
				0.02185	0.794491	2	45588	0.028103	0.010602	0.0070339	0.10174	0.12901	0.12798	0.14625	0.11633	0	1263.17	1220.32	1838.49	502.89	634.86	812.94	384.36	405.01	494.59	0.7409	0.7409	0.7409	0.7409	0.7409	0.7409	0.7409	0.7409	0.7409	K.EPLVLL[-56]PGK.P	decoy_sp|P40479|SDP1_YEAST
				0.02186	1	2	31209	0	0	0	0	0	0	0.13427	0.13427	0	730.07	808.66	755.56	143.16	195.13	153.89	43.35	0	37.14	0.98637	0.98637	0.98637	0.98637	0.98637	0.98637	0.98637	0.98637	0.98637	R.LPQLRNTM[16]IELEKELMK.S	sp|P36095|VPS24_YEAST
				0.02189	1	-1	84377	0.019977	0	0	0.0041738	0.027431	0.015983	0.080968	0	0.0036314	4091.32	4080.28	3689.48	1775.23	1699.44	1933.98	218.6	1900.98	1794.75	1	1	1	1	1	1	1	1	1	NA	NA
				0.0219	0.998516	2	27241	0	0	0	0	0	0.045448	0.016199	0	0.01194	1229.61	1218.97	1281.14	364.98	201.41	293.61	64.45	56.55	76.31	0.95601	0.95601	0.95601	0.95601	0.95601	0.95601	0.95601	0.95601	0.95601	R.NLEESCR.C	decoy_sp|P38627|URA8_YEAST
				0.0219	1	-1	26853	0.013625	0.017604	0	0.0031813	0	0.16114	0.16114	0.16114	0.16114	1049.85	991.76	902.08	192.72	278.21	0	62.4	0	0	1	1	1	1	1	1	1	1	1	NA	NA
				0.0219	1	-1	45516	0.042888	0.041605	0.041899	0.011611	0	0	0.11903	0.0025308	0.039293	540.36	666.45	821.17	271.31	233.99	410.58	158.84	119.77	272.87	1	1	1	1	1	1	1	1	1	NA	NA
				0.02195	0.905795	2	45630	0	0	0	0	0	0	0	0.011619	0.044607	451.17	498.98	719.72	187.58	207.2	252.89	136.71	161.27	183.98	0.8629	0.8629	0.8629	0.8629	0.8629	0.8629	0.8629	0.8629	0.8629	K.NYHTL[195]VK.G	sp|Q02805|ROD1_YEAST
	3376402	weird fragment peak pattern		0.02206	0.994617	2	45571	0	0	0	0	0	0	0	0	0	255.4	278.59	417.99	108.69	136.62	120.32	63.52	63.21	87.18	0.95163	0.95163	0.95163	0.95163	0.95163	0.95163	0.95163	0.95163	0.95163	K.V[23]SYAVKKP[47]QK.S	sp|P40993|RMRP_YEAST
				0.02231	1	-1	102365	0	0.0028431	0	0	0.011	0	0.0095363	0	0	2359.77	2091.76	2513.22	784.95	104.48	983.56	562.52	627.72	632.72	1	1	1	1	1	1	1	1	1	NA	NA
				0.02239	0.0411305	3	22456	0.082043	0.09691	0.059401	0.028281	0	0.027465	0.033262	0.022464	0.046329	129.29	165.61	138.49	59.8	94.63	30.1	33.63	37.8	56.36	0.028917	0.028917	0.028917	0.028917	0.028917	0.028917	0.028917	0.028917	0.028917	M.S[43]ESSISSSKPSVELPQATWSHLQR.Y	sp|P36139|PET10_YEAST
				0.02246	0.540682	2	60737	0.025608	0.023773	0.022409	0.010998	0.012174	0	0	0.0053396	0.015376	592.96	640.3	620.92	152.83	145.55	127.76	20.69	32.57	25.17	0.46153	0.46153	0.46153	0.46153	0.46153	0.46153	0.46153	0.46153	0.46153	K.QDFGFTK.S	sp|P32844|SEC6_YEAST
	3384802	weird fragment peak pattern		0.02251	0.926745	2	45886	0	0	0	0	0	0	0	0	0	295.34	289.1	258.1	152.13	159.61	207.6	90.22	105.05	91.17	0.87297	0.87297	0.87297	0.87297	0.87297	0.87297	0.87297	0.87297	0.87297	K.EFYL[-42]NVNK.I	decoy_sp|Q12196|RIO1_YEAST
				0.02253	1	1	123902	0.016804	0.020554	0.012334	0	0.065473	0.066371	0.070649	0.060762	0.0061711	4175.98	4093.93	3875.86	32.72	1767.97	1457.21	752.75	717.89	754.32	1	1	1	1	1	1	1	1	1	K.V[-4]SQLRR.V	sp|P40537|ULP2_YEAST;sp|Q03281|HEH2_YEAST
				0.02259	1	1	120712	0.060664	0.063472	0.088857	0.022313	0.015106	0	0.010527	0.0060067	0.079212	496.59	628.21	595.68	294.57	378.28	349.03	201.54	208.49	211.8	0.97944	0.97944	0.97944	0.97944	0.97944	0.97944	0.97944	0.97944	0.97944	K.LYDKLR.N	decoy_sp|P05373|HEM2_YEAST;decoy_sp|P53202|CUL3_YEAST
				0.02264	0.924917	2	11359	0.017249	0.025599	0	0.020314	0.015302	0	0.049045	0.049045	0.049045	1567.97	1559.6	1741.96	390.35	340	462.18	123.74	0	0	0.87107	0.87107	0.87107	0.87107	0.87107	0.87107	0.87107	0.87107	0.87107	R.NTR[-1]SLPSQN[-36]K.K	sp|Q06568|NDE1_YEAST
				0.02276	0.894594	3	53190	0	0.011372	0.010525	0.010235	0.022405	0.023869	0.020744	0.015346	0.0050181	2752.78	2580.78	2577.03	604.33	376.46	697.06	147.34	126.32	304.65	0.85674	0.85674	0.85674	0.85674	0.85674	0.85674	0.85674	0.85674	0.85674	K.KASTSAF[-67]PVESTNK.L	sp|P40068|FLO8_YEAST
				0.02282	1	4	40395	0	0	0	0	0	0	0.0015397	0.0015397	0.0014604	365.36	296.16	359.82	41.42	104.04	86.49	0	32.21	49.39	1	1	1	1	1	1	1	1	1	K.DLKQPRS[179]SPKVFLDTHKESPLRPK[14]VR.P	sp|Q02201|OSH6_YEAST
				0.02283	0.866377	2	103306	0	0	0	0.016162	0	0.018205	0.015588	0.0087468	0.039869	217.32	314.09	324.36	67.76	76.88	80.32	44.72	42.84	21.43	0.83253	0.83253	0.83253	0.83253	0.83253	0.83253	0.83253	0.83253	0.83253	K.PLNDTNNK[-6].S	decoy_sp|Q06679|UTP4_YEAST
				0.02284	0.927558	2	120824	0	0	0	0	0	0.087036	0.068724	0.059564	0.11362	582.43	460.32	487.71	291.16	339.31	290.42	178.7	210.46	140.62	0.87395	0.87395	0.87395	0.87395	0.87395	0.87395	0.87395	0.87395	0.87395	K.FMIAQVT[76]K.G	sp|Q03080|YP039_YEAST
				0.02288	1	-1	46057	0	0	0	0.029762	0	0.1127	0.16639	0.020052	0.0035143	220.63	184.72	191.21	122.89	121.88	133.24	56.13	72.77	70.67	1	1	1	1	1	1	1	1	1	NA	NA
				0.02289	1	3	473	0.015075	0.017406	0	0.01401	0.02508	0.025671	0.024826	0.020059	0.0056503	344.21	431.64	271.61	97.02	123.55	98.52	32.44	43	36.13	0.97944	0.97944	0.97944	0.97944	0.97944	0.97944	0.97944	0.97944	0.97944	K.KSQTNKFIEPYEEEEK.F	sp|P25045|LCB1_YEAST
				0.02291	1	1	66066	0	0.0057728	0.0064566	0.024904	0.15885	0.044828	0.27398	0.04165	0.0032751	111.3	129.56	132.49	51.91	33.4	66.19	20.73	34.57	68.34	0.97944	0.97944	0.97944	0.97944	0.97944	0.97944	0.97944	0.97944	0.97944	K.EAL[26]GYRVLR[-74].Y	decoy_sp|P0CX31|RS24A_YEAST;decoy_sp|P0CX32|RS24B_YEAST
				0.02294	0.917177	2	127928	0	0	0	0	0	0	0	0	0.022435	703.57	809.11	799.78	535.03	443.49	466.14	303.52	243.36	267.66	0.8669	0.8669	0.8669	0.8669	0.8669	0.8669	0.8669	0.8669	0.8669	R.NDDELNK[-14].L	sp|P04911|H2A1_YEAST;sp|P04912|H2A2_YEAST
				0.02295	0.961036	1	28529	0.33291	0.12056	0.1202	0.048721	0.045913	0	0.33291	0.33291	0.11769	719.58	610.5	628.31	133	172.26	166.23	0	0	32.61	0.93379	0.93379	0.93379	0.93379	0.93379	0.93379	0.93379	0.93379	0.93379	K.QVNATK[-24].L	decoy_sp|P32771|FADH_YEAST
				0.02299	1	2	134219	0	0	0.05067	0	0	0	0	0	0	300.67	311.49	222.37	192.81	169.63	139.99	71.53	81.67	84.34	0.96443	0.96443	0.96443	0.96443	0.96443	0.96443	0.96443	0.96443	0.96443	K.FYGFMF[161]K.C	decoy_sp|Q12066|NUR1_YEAST
				0.02313	0.995172	4	5680	0	0	0	0.0061725	0	0	0	0.0016271	0.0010642	2844.75	2950.48	2283.8	446.6	919.42	1012.97	156.33	91.09	125.82	0.95205	0.95205	0.95205	0.95205	0.95205	0.95205	0.95205	0.95205	0.95205	-.IDDPFSFEVKKK[41]GR.P	decoy_sp|P43564|YFD4_YEAST
				0.0232	1	4	126985	0.0050023	0	0	0	0.031169	0.033086	0.025025	0.023074	0.0011536	96.87	78.95	74.87	49.99	24.74	21.59	25.04	31.98	30.87	0.97944	0.97944	0.97944	0.97944	0.97944	0.97944	0.97944	0.97944	0.97944	R.EDTESITY[-96]SYDSELSSSSPPRDTVTKKSR[190].K	sp|P07866|LTE1_YEAST
				0.02324	0.667618	2	45909	0	0	0	0	0	0	0	0	0	302.25	243.24	245.1	155.26	143.56	177.89	84.92	103.91	90.95	0.59178	0.59178	0.59178	0.59178	0.59178	0.59178	0.59178	0.59178	0.59178	K.HELYHNK.L	decoy_sp|Q06147|LCB5_YEAST
				0.02333	1	-1	1224	0.014444	0.013865	0	0	0.0095296	0.010998	0.0057027	0.0036794	0.0035801	471.84	401.35	674.98	201.35	187.65	185.49	63.76	102.52	157.28	1	1	1	1	1	1	1	1	1	NA	NA
				0.02334	0.867421	2	45908	0	0.051684	0	0	0.037213	0	0.11869	0.019886	0.033355	181.71	195.84	172.11	122.5	104.43	117.07	57.75	65.09	75.53	0.83362	0.83362	0.83362	0.83362	0.83362	0.83362	0.83362	0.83362	0.83362	R.TLY[-69]VVAQK.P	sp|P38321|YB75_YEAST
				0.0234	1	-1	66086	0	0.0065182	0.020591	0.018947	0.10312	0.014445	0.03448	0.020984	0.0037171	3766.54	3899.34	4965.9	2201.09	2465.53	2089.37	1577.77	1589.03	1828.26	1	1	1	1	1	1	1	1	1	NA	NA
				0.02341	0.937709	1	45717	0	0.20468	0	0	0.025113	0.010729	0.010359	0.0067717	0.00357	1909.5	2065.33	2154.61	1288.24	1212.42	1164.75	922.18	702.68	789.52	0.89005	0.89005	0.89005	0.89005	0.89005	0.89005	0.89005	0.89005	0.89005	K.SNPVTR.Q	decoy_sp|P30771|NAM7_YEAST;decoy_sp|P38127|RIM2_YEAST
				0.02341	1	2	68707	0	0	0	0	0	0	0	0	0.0056356	3679.65	4051.93	3266.09	811.72	1026.93	960.23	141.88	84.79	161.6	0.97944	0.97944	0.97944	0.97944	0.97944	0.97944	0.97944	0.97944	0.97944	R.TRSEFHDELNK.C	sp|P28742|KIP1_YEAST
				0.02355	0.567343	2	11416	0	0	0	0	0.0046328	0.10919	0.070594	0.10919	0.10919	3142.79	3374.57	3541.93	648.17	725.29	1315.59	272.33	0	0	0.48793	0.48793	0.48793	0.48793	0.48793	0.48793	0.48793	0.48793	0.48793	R.QSYLSST[12]EK.E	sp|P53243|YG2A_YEAST
				0.0236	1	2	43921	0.017134	0.018294	0	0.021281	0.028145	0.03162	0.030288	0.024509	0.010815	424.8	486.15	611.24	102.48	114.77	144.97	55.36	61.47	77.61	0.97944	0.97944	0.97944	0.97944	0.97944	0.97944	0.97944	0.97944	0.97944	K.QVGV[-42]VKLEPLK[21].K	sp|P53622|COPA_YEAST
				0.02361	0.00120438	3	109672	0.040163	0.045176	0.042012	0.029703	0	0.02995	0.028427	0.022397	0.033483	14992.2	15812.5	16777.3	5857.02	24.08	5799.12	2932.11	2880.73	2852.7	0.0010299	0.0010299	0.0010299	0.0010299	0.0010299	0.0010299	0.0010299	0.0010299	0.0010299	K.STLL[6]SLLTAEHPQSWNSR.V	sp|Q12298|YD061_YEAST
				0.02362	1	1	100496	0	0	0.012091	0.016336	0.046716	0.046529	0.059168	0.037579	0.002229	1945.32	2045.74	1673.47	340.29	333.87	529.9	148.17	190.05	147.71	0.97944	0.97944	0.97944	0.97944	0.97944	0.97944	0.97944	0.97944	0.97944	R.SILDLPMP[-16]K.N	sp|P21264|PUR6_YEAST
				0.02372	1	-1	40186	0.0027413	0	0	0	0	0	0	0	0	460.63	577.22	654.92	115.54	138.48	155.89	53.35	49.98	56.77	1	1	1	1	1	1	1	1	1	NA	NA
	4110501	weird fragment peak pattern		0.02375	0.988043	2	65985	0.036023	0	0.014298	0	0	0	0	0	0	600.9	844.69	895.67	167.34	145.22	288.96	109.45	114.05	147.14	0.94921	0.94921	0.94921	0.94921	0.94921	0.94921	0.94921	0.94921	0.94921	K.MVQTF[-28]QR.Q	decoy_sp|P32854|PEP12_YEAST
				0.02377	0.968697	2	11887	0	0	0	0	0	0	0.018153	0.0061854	0.0053744	4236.02	3741.62	4083.52	624.77	973.33	1242.14	101.5	72.44	432.99	0.9427	0.9427	0.9427	0.9427	0.9427	0.9427	0.9427	0.9427	0.9427	R.TLEKNDHK.E	decoy_sp|P53914|NAT10_YEAST
				0.02378	0.928536	2	43516	0	0	0	0	0	0	0.026181	0.0035596	0.007949	288.3	351.72	283.24	48.22	68.77	63.63	32.12	45.37	45.53	0.87522	0.87522	0.87522	0.87522	0.87522	0.87522	0.87522	0.87522	0.87522	K.LF[-68]GPDYKGK.D	sp|P40433|6P21_YEAST
				0.02381	1	-1	20578	0	0	0	0	0	0.039885	0.039885	0.0021659	0	2225.22	2126.67	2137.29	566.08	688.73	108.33	0	264.42	274.82	1	1	1	1	1	1	1	1	1	NA	NA
				0.02384	1	1	32174	0.0014325	0.01351	0.016404	0	0	0.0050197	0.0091793	0.0022244	0	656.62	668.62	554.03	304.95	376.34	305.38	254.04	264.53	282.08	0.99517	0.99517	0.99517	0.99517	0.99517	0.99517	0.99517	0.99517	0.99517	R.KRVTVR[-79].Y	sp|P53920|NM111_YEAST;sp|P54000|SUB1_YEAST
				0.02385	1	1	103398	0.065206	0.062438	0.03262	0	0.013851	0.065206	0.011354	0.0076046	0.01315	219.8	310.79	293.41	153.04	159.5	0	70.19	116.14	101.83	1	1	1	1	1	1	1	1	1	R.T[66]LSTSAY[32]R.Q	decoy_sp|P46970|NMD5_YEAST
				0.02389	1	2	120694	0	0	0	0	0.205	0	0.10897	0.027107	0.11722	213.03	195.57	146.37	108.31	119.89	108.12	57.29	64.73	46.62	0.97039	0.97039	0.97039	0.97039	0.97039	0.97039	0.97039	0.97039	0.97039	K.TTW[-90]AAKH[-75]RPNR.L	decoy_sp|P30619|SEC1_YEAST
				0.0239	0.938235	2	45492	0	0	0	0	0	0	0	0	0	807.3	788.47	1048.85	323.97	451.3	609.02	207.53	308.71	351	0.89099	0.89099	0.89099	0.89099	0.89099	0.89099	0.89099	0.89099	0.89099	-.LLADLFKD[-45]K.F	decoy_sp|P15380|PUT4_YEAST
				0.02396	0.000642781	2	15167	0.10582	0.070253	0.093362	0	0.1995	0	0	0	0	2390.77	2555.34	3234.9	1428.02	695.23	1501.67	979.46	817.21	1167.58	0.00058585	0.00058585	0.00058585	0.00058585	0.00058585	0.00058585	0.00058585	0.00058585	0.00058585	K.F[57]GQTVLVDGVER.D	sp|P41338|THIL_YEAST
				0.02397	0.985512	2	103346	0	0	0.045845	0	0.10804	0.1253	0.1253	0.1253	0.015513	69	69.54	69.19	23.86	24.37	25.92	0	0	11.84	0.94879	0.94879	0.94879	0.94879	0.94879	0.94879	0.94879	0.94879	0.94879	K.NIKSN[27]LNADYK.S	sp|P33892|GCN1_YEAST
				0.02402	0.992915	3	2636	0	0	0	0.047084	0	0.11977	0.28387	0.055128	0.015834	1591.96	1470.43	1069.05	165.68	627.87	427.03	242.77	229.96	232	0.95064	0.95064	0.95064	0.95064	0.95064	0.95064	0.95064	0.95064	0.95064	R.E[-29]PTCAMPGVLY[-105]HDSTPFPALR.V	decoy_sp|P40893|REE1_YEAST
				0.02403	1	-1	128075	0	0	0	0.097817	0.37541	0.32557	0.37541	0.24732	0.0041468	151.52	176.69	153.27	113.09	0	93.02	57.93	58.84	54.54	1	1	1	1	1	1	1	1	1	NA	NA
	3393004	weird fragment peak pattern		0.02411	0.855043	2	46077	0.28961	0.28534	0.30267	0.085988	0.061888	0	0	0.031122	0.29758	1065.86	1050.46	1160.6	734.22	671.67	662.36	466.75	376.08	367.22	0.81987	0.81987	0.81987	0.81987	0.81987	0.81987	0.81987	0.81987	0.81987	K.KPLGVF[-11]R.F	decoy_sp|Q12374|NCA2_YEAST
				0.02413	0.993877	3	2135	0.013122	0.022118	0.097229	0	0	0.015585	0	0.0053947	0.097229	1407.44	1343.33	1881.9	353.42	431.19	400.57	264.29	172.16	0	0.95115	0.95115	0.95115	0.95115	0.95115	0.95115	0.95115	0.95115	0.95115	K.EDKNDQQLWK.R	sp|Q08646|SSP2_YEAST
				0.02414	1	2	102704	0.044923	0	0.61	0.20206	0.61	0.46013	0.33177	0.31949	0.014053	11.7	15.37	17.43	3.95	0	6.57	5.91	4.51	5.7	0.96915	0.96915	0.96915	0.96915	0.96915	0.96915	0.96915	0.96915	0.96915	R.KL[-14]SHLTFLQLD[-48]EVEK.E	decoy_sp|P40492|FYV10_YEAST
				0.02416	0.452162	2	130672	0	0	0	0.021261	0.085961	0.091325	0.25171	0.043475	0.20331	4400.62	3412.27	4250.29	841.82	1159.58	756.98	485.58	303.7	173.59	0.37674	0.37674	0.37674	0.37674	0.37674	0.37674	0.37674	0.37674	0.37674	R.S[131]LTSTFGFVSR[-80].F	sp|Q05648|MRX10_YEAST
				0.02423	1	1	92183	0.047862	0.035027	0	0.090222	0.080922	0.061572	0.11714	0.053498	0.015457	191.94	296.46	315.98	63.31	127.69	119.77	57.07	30.6	26.22	0.97944	0.97944	0.97944	0.97944	0.97944	0.97944	0.97944	0.97944	0.97944	R.NENNEK[-24].R	decoy_sp|P39104|PIK1_YEAST
				0.0243	1	-1	89188	0.006575	0	0.023084	0.023084	0.011038	0.023084	0.012686	0.0061054	0.0016447	491.44	456.82	582.51	0	32.04	0	156.57	81.82	70.48	1	1	1	1	1	1	1	1	1	NA	NA
				0.02432	0.757613	3	87754	0.05216	0.050464	0.056135	0.0052839	0.24437	0.23615	0.229	0	0.045214	1909.57	1901.78	1855.26	73.8	710.75	866.38	464.25	30.16	287.68	0.69383	0.69383	0.69383	0.69383	0.69383	0.69383	0.69383	0.69383	0.69383	K.QGELLEVEAF[-70]ALNVSPWSL[-47]AK.T	sp|P25300|BUD5_YEAST
				0.02438	0.417744	2	130988	0	0	0	0.021449	0.076766	0.081164	0.058241	0.047811	0.0080234	1855.95	2038.39	1886.13	600.89	352.64	298.42	173.24	96.57	89.38	0.34471	0.34471	0.34471	0.34471	0.34471	0.34471	0.34471	0.34471	0.34471	K.QY[-71]IDQDFILK.L	sp|P38903|2A5D_YEAST
				0.02443	1	2	129750	0	0	0	0.031827	0.051321	0.055857	0.046577	0.038629	0.01346	1560.59	1689.27	1192.06	477.67	286.27	314.6	237.87	149.45	90.88	0.97944	0.97944	0.97944	0.97944	0.97944	0.97944	0.97944	0.97944	0.97944	R.CWKANSAEEDK.L	sp|P48526|SYIM_YEAST
				0.0245	0.772348	2	134201	0	0.011674	0.28887	0	0.10224	0	0.049214	0.03014	0.14972	241.56	219.89	199.37	149.81	149.05	143.57	62.93	72.26	49.41	0.71229	0.71229	0.71229	0.71229	0.71229	0.71229	0.71229	0.71229	0.71229	K.SSSSGTTLK.L	sp|Q08817|SOG2_YEAST
				0.02452	0.587901	2	46045	0	0	0	0	0	0.014316	0	0	0	280.95	301.15	277.65	149.31	183.15	205.31	89.65	117.73	104.71	0.50867	0.50867	0.50867	0.50867	0.50867	0.50867	0.50867	0.50867	0.50867	M.QLEATHQK.E	sp|P36085|STB6_YEAST
				0.02456	0.148306	2	40799	0	0	0.029973	0	0	0.030896	0.0056738	0	0.0088358	351.38	425.4	385.47	73.52	83.02	83.21	17.09	39.62	30.57	0.11307	0.11307	0.11307	0.11307	0.11307	0.11307	0.11307	0.11307	0.11307	R.KPTSYTK.S	decoy_sp|O13516|RS9A_YEAST;decoy_sp|P05755|RS9B_YEAST
				0.02458	1	3	136649	0.0143	0	0.25222	0.12106	0.18424	0.064822	0.15482	0.046451	0.21322	74.84	109.21	122.83	60.93	54.99	53.12	12.8	15.17	11.93	0.97944	0.97944	0.97944	0.97944	0.97944	0.97944	0.97944	0.97944	0.97944	K.RKRAADLLDR[58].R	sp|P06779|RAD7_YEAST
				0.02469	0.700154	2	17414	0	0	0	0	0	0	0.017788	0.0053475	0.0046978	1286.48	1313.54	1254.46	211.69	226.47	306.51	89.22	98.58	87.53	0.62713	0.62713	0.62713	0.62713	0.62713	0.62713	0.62713	0.62713	0.62713	R.CFLR[-60]LSHSR.N	sp|Q03280|TOM1_YEAST
				0.02473	0.935243	2	45454	0.022164	0.010697	0.0042972	0	0	0.010114	0	0	0	821.45	777.71	1075.59	303.53	433.93	584.54	202.3	327.84	368.72	0.88573	0.88573	0.88573	0.88573	0.88573	0.88573	0.88573	0.88573	0.88573	K.F[-26]SKPDPLKR.D	sp|P32368|SAC1_YEAST
				0.02476	1	2	45653	0	0.2166	0.083678	0.020264	0.04546	0	0	0	0.047677	913.27	913.34	1289.34	362.63	370.07	711.06	305.91	308.89	328.29	0.97944	0.97944	0.97944	0.97944	0.97944	0.97944	0.97944	0.97944	0.97944	R.YKLCMSR[102].T	decoy_sp|P25600|YCH4_YEAST
				0.02495	0.935836	2	45913	0	0	0	0	0	0	0	0.016056	0	253.34	275.94	268.33	151.9	164.84	182.04	81.98	114.75	106.13	0.88675	0.88675	0.88675	0.88675	0.88675	0.88675	0.88675	0.88675	0.88675	K.LGKND[9]ANR.D	sp|P43633|ALK1_YEAST
				0.02501	1	-1	45723	0	0.22492	0	0.038114	0	0.13368	0.17936	0.017737	0.0036001	343.95	394.3	414.13	256.4	236.58	218.32	148.27	139.52	153.93	1	1	1	1	1	1	1	1	1	NA	NA
				0.02506	0.999513	2	45464	0	0	0	0	0	0	0	0	0	616.42	674.5	889.17	252.54	361.74	499.49	179.08	242.33	265.69	0.95793	0.95793	0.95793	0.95793	0.95793	0.95793	0.95793	0.95793	0.95793	R.F[-77]RRVSWR.S	decoy_sp|Q12019|MDN1_YEAST
				0.02507	0.805527	3	121222	0.12697	0	0	0.083465	0.15696	0	0.097677	0.084282	0.048269	519.35	422.88	462.56	89.49	96.89	96.24	10.11	84.85	46.58	0.75553	0.75553	0.75553	0.75553	0.75553	0.75553	0.75553	0.75553	0.75553	K.KPNRAQLAP[-33]NHR.R	decoy_sp|P54964|ORN_YEAST
				0.02509	1	-1	103670	0	0.031438	0.093326	0	0	0	0.014801	0.0076124	0.027006	699.54	992.82	989.1	503.97	507.11	476.68	308.77	366.52	345.73	1	1	1	1	1	1	1	1	1	NA	NA
				0.02513	0.918226	2	66063	0.010577	0.01597	0	0.13923	0.12227	0.0091622	0.21364	0	0	179.89	204.75	281.45	50.87	86.62	108.78	80.52	45.11	69.3	0.86725	0.86725	0.86725	0.86725	0.86725	0.86725	0.86725	0.86725	0.86725	R.ILPKII[106]TSYK.K	sp|Q12033|PALA_YEAST
				0.02518	0.927468	1	43353	0	0	0.081812	0	0	0	0	0	0	838.44	803.35	589.49	152.08	195.79	170.11	70.13	76.09	80.83	0.87383	0.87383	0.87383	0.87383	0.87383	0.87383	0.87383	0.87383	0.87383	R.TLSENIK[-54].Q	decoy_sp|Q04053|SNX41_YEAST
	3399001	weird fragment peak pattern		0.02524	0.882942	2	45777	0	0	0	0	0	0	0.0683	0.019885	0.0683	173.45	145.19	152.85	83.65	98.41	49.11	0	46.63	38.76	0.84816	0.84816	0.84816	0.84816	0.84816	0.84816	0.84816	0.84816	0.84816	K.LAH[-11]GEYIAPEK.I	sp|P39518|LCF2_YEAST
				0.02525	0.645637	2	136523	0.11283	0	0	0.2593	0.2661	0.21951	0.21401	0.13557	0.026952	625.08	532.73	616.47	292.29	362.64	372.08	223.5	271.52	234.01	0.56838	0.56838	0.56838	0.56838	0.56838	0.56838	0.56838	0.56838	0.56838	R.ASARPSQPR.T	decoy_sp|P53264|CLD1_YEAST
				0.02528	0.201871	2	111036	0.16278	0	0.018042	0.16531	0.24681	0.24681	0.24097	0.22382	0.24681	32.19	48.01	50.96	20.51	0	21.39	9.05	5.88	0	0.15672	0.15672	0.15672	0.15672	0.15672	0.15672	0.15672	0.15672	0.15672	K.KLTHAQR.T	sp|P33334|PRP8_YEAST
				0.02529	0.933308	2	8579	0	0	0	0	0	0	0.0057359	0.0057359	0.0057359	1069.47	1068.96	1042.03	186.37	208.63	230.48	0	64.08	0	0.88249	0.88249	0.88249	0.88249	0.88249	0.88249	0.88249	0.88249	0.88249	R.QFIKS[16]QLTALK[28].I	decoy_sp|P53749|YN92_YEAST
				0.02534	0.598321	2	116161	0.018625	0	0	0	0	0	0	0.0045679	0	669.9	550.31	472.72	320.19	254.76	243.77	234.17	252.3	206.35	0.51927	0.51927	0.51927	0.51927	0.51927	0.51927	0.51927	0.51927	0.51927	K.DKLQEGISYDLALR[41].E	decoy_sp|P25293|NAP1_YEAST
				0.02538	0.980156	3	3159	0.025232	0.033993	0	0.11244	0.10091	0.11244	0.09626	0.077381	0.11244	115	155.56	112.58	0	32.77	25.43	10.19	11.11	0	0.94799	0.94799	0.94799	0.94799	0.94799	0.94799	0.94799	0.94799	0.94799	R.KIEGQSSSPR[91]GPSR.E	decoy_sp|P43583|BLM10_YEAST
				0.02551	0.938786	2	94367	0	0	0	0.17136	0.18902	0.2061	0.189	0.1829	0.16437	126.55	212.27	163.95	67.09	65.23	72.46	53.55	67.75	54.43	0.892	0.892	0.892	0.892	0.892	0.892	0.892	0.892	0.892	K.KLLQ[72]DVEN[-15]LR.L	sp|Q06407|RGA2_YEAST
				0.02557	0.845305	2	102817	0	0	0.014361	0.035936	0.062372	0.095451	0.11181	0.05376	0.009282	74.78	89.39	63.52	16.22	16.06	16.43	10.48	6.09	10.6	0.80803	0.80803	0.80803	0.80803	0.80803	0.80803	0.80803	0.80803	0.80803	R.ENKALEESKQDLEEQV[166]K.D	sp|P38748|ETP1_YEAST
				0.0257	0.40473	2	45562	0	0	0	0	0	0	0	0	0	918.04	1237.31	1622.49	452.89	482.8	641.63	318.32	331.04	449.47	0.33274	0.33274	0.33274	0.33274	0.33274	0.33274	0.33274	0.33274	0.33274	K.LPPPSSDLK.K	sp|P40559|INP51_YEAST
				0.0257	0.924183	3	20477	0.012186	0.01995	0	0.032633	0.044069	0.041755	0.044069	0.037427	0.044069	541.49	490.61	459.44	160.33	106.95	77.25	0	40.54	0	0.87043	0.87043	0.87043	0.87043	0.87043	0.87043	0.87043	0.87043	0.87043	K.LYGEVNEVHERHRH[-29]R.Y	sp|P38627|URA8_YEAST
				0.02573	0.411702	3	27309	0	0.046036	0	0	0.0035996	0.14294	0.14294	0.14294	0.021292	2689.43	1914.31	2414.11	943.75	519.36	735.48	0	0	105.51	0.33914	0.33914	0.33914	0.33914	0.33914	0.33914	0.33914	0.33914	0.33914	K.IGNASPPN[-49]QQPQPGINSHSSQPTPSVHK.S	decoy_sp|P34072|MKS1_YEAST
				0.0259	0.758423	3	6289	0.019369	0.015277	0.098083	0.0069296	0.019956	0.020877	0.032478	0.012812	0	1421.6	1449.81	1276.12	430.82	162.64	526.43	555.95	324.29	583.29	0.69483	0.69483	0.69483	0.69483	0.69483	0.69483	0.69483	0.69483	0.69483	K.TRIEFLSV[-2]SR.E	decoy_sp|P38167|ECM21_YEAST
				0.02593	0.547332	3	4398	0	0	0	0	0	0.0062106	0.0062106	0	0.0062106	659.59	929.08	702.54	241.58	119.41	0	50.73	88.23	0	0.46807	0.46807	0.46807	0.46807	0.46807	0.46807	0.46807	0.46807	0.46807	K.QTN[126]ELFQSIDK.N	sp|Q12033|PALA_YEAST
				0.02593	0.918104	1	45509	0.078582	0.20141	0	0.068854	0.079971	0.14311	0.20141	0.073567	0.0078273	223.31	202.73	299.05	90.34	55.92	133.21	0	24.41	32.65	0.86721	0.86721	0.86721	0.86721	0.86721	0.86721	0.86721	0.86721	0.86721	R.LDPGFK.D	sp|P53981|YNB0_YEAST
				0.02595	0.909325	4	81918	0.014914	0	0.0062718	0.0054936	0.011625	0.021163	0.018167	0.0084739	0.0038995	75.94	108.16	79.77	33.23	29.43	13.48	12.06	2.77	10.59	0.86433	0.86433	0.86433	0.86433	0.86433	0.86433	0.86433	0.86433	0.86433	K.QDPDVENPF[34]NEDYNWSHK.G	decoy_sp|Q05778|POC1_YEAST
				0.02606	1	1	45498	0.050996	0.048282	0.047692	0.0071758	0	0.0050368	0.004966	0.0020283	0.046015	495.83	522.83	642.14	251.82	292.96	359.07	142.69	225.68	269.25	0.97944	0.97944	0.97944	0.97944	0.97944	0.97944	0.97944	0.97944	0.97944	K.LNYITRR[-39].N	decoy_sp|P37261|FRM2_YEAST
				0.02612	1	4	102756	0	0	0	0.088929	0.22471	0.13933	0.22471	0.22471	0.0010094	1053.78	1418.08	1348.47	259.51	378.71	365.66	0	0	72.12	0.97944	0.97944	0.97944	0.97944	0.97944	0.97944	0.97944	0.97944	0.97944	K.Q[12]VLLNPTISNGGTSRRSSNNGESISTNSSKSSMGITF[-55]GNTETYKTPVDNGK.D	sp|P38335|MTC4_YEAST
				0.02618	0.903529	2	117014	0	0	0	0	0.028882	0.019698	0.019447	0.0047979	0.16581	1144.66	1224.03	1145.21	235.19	264.79	246.32	66.16	35.81	20.41	0.86185	0.86185	0.86185	0.86185	0.86185	0.86185	0.86185	0.86185	0.86185	K.EERI[-9]NWVR[-21].L	decoy_sp|Q06440|CORO_YEAST
				0.02626	1	-1	103314	0.011714	0.0065306	0.0083925	0.032725	0.053405	0.054601	0.057049	0.050272	0.0091986	218.52	254.01	324.55	89.54	102.88	114.38	70.55	110.69	123.66	1	1	1	1	1	1	1	1	1	NA	NA
				0.02628	0.637922	3	2052	0.011699	0.039956	0.034186	0	0	0	0.013402	0.0081787	0.039956	317.66	263.73	325.04	72.84	60.73	50.55	27.2	7.39	0	0.56024	0.56024	0.56024	0.56024	0.56024	0.56024	0.56024	0.56024	0.56024	K.VTVSGDPSRVVK.T	decoy_sp|P13711|ACOX_YEAST
				0.0263	0.753952	2	45570	0	0.15249	0	0	0.012534	0	0	0	0.0074967	1029.67	1215.57	1734.18	330.68	523.88	662.67	263.27	332.97	406.34	0.68934	0.68934	0.68934	0.68934	0.68934	0.68934	0.68934	0.68934	0.68934	R.QYGKLEK.S	sp|P54783|ALO_YEAST
				0.02639	0.572166	2	31502	0	0.019629	0	0.010749	0.030679	0.02884	0.028023	0.016637	0.006403	203.58	152.35	124.51	43.32	45.84	42.55	23.04	21.68	18.65	0.49277	0.49277	0.49277	0.49277	0.49277	0.49277	0.49277	0.49277	0.49277	R.DAKWVLK.Y	sp|P14180|CHS2_YEAST
				0.02643	0.93091	2	45880	0	0	0	0	0	0	0.022464	0	0	262.43	261.82	251.2	141.38	136.24	187.13	93.48	118.87	102.84	0.87867	0.87867	0.87867	0.87867	0.87867	0.87867	0.87867	0.87867	0.87867	K.ADESDPVE[-4]SK.K	sp|P38174|MAP2_YEAST
				0.02647	1	1	45443	0.0047643	0	0.0035698	0.015635	0.021322	0.022659	0.021536	0.019195	0.0021808	704.41	815.77	1138.85	309.02	412.92	514.86	240.07	270.77	346.36	0.97944	0.97944	0.97944	0.97944	0.97944	0.97944	0.97944	0.97944	0.97944	K.SKIKHKK.Y	sp|P22134|MAG_YEAST
				0.02649	1	2	39148	0	0.028577	0	0	0.030988	0	0.018393	0.0056601	0.0047641	111.06	97.71	70.3	12.35	36.84	47.35	22.76	17.82	27.74	0.97944	0.97944	0.97944	0.97944	0.97944	0.97944	0.97944	0.97944	0.97944	R.DLSMIDEILVKLAKGYM[16]EHK.D	decoy_sp|P22137|CLH_YEAST
				0.02659	0.84467	2	45660	0	0	0	0	0	0	0	0	0	609.7	653.77	991.9	262.31	383.55	374.41	228.32	176.26	272.41	0.80723	0.80723	0.80723	0.80723	0.80723	0.80723	0.80723	0.80723	0.80723	K.GEEPLNLSLK[-14].L	decoy_sp|P04173|LEU3_YEAST
				0.02697	0.983771	2	66746	0	0	0	0	0	0	0.055729	0.042971	0	376.96	581.74	649.24	308.93	305.39	284.54	66.7	94.37	72.79	0.94853	0.94853	0.94853	0.94853	0.94853	0.94853	0.94853	0.94853	0.94853	K.EVS[11]KNCK.D	sp|P25341|KIN82_YEAST
				0.02706	0.930424	3	34325	0.029885	0.029022	0	0	0	0	0.029885	0	0.029885	780.06	704.73	760.74	179.11	131.78	126.36	0	70.66	0	0.87793	0.87793	0.87793	0.87793	0.87793	0.87793	0.87793	0.87793	0.87793	K.VNGT[171]ELAFSSQSKGI[-2]VGFDK.R	sp|Q03690|CLU_YEAST
				0.02707	0.848757	2	66022	0	0	0	0.024726	0.1	0	0.1	0.017814	0.011749	206.71	276.64	355.95	60.91	0	98.2	38.86	32.39	48.18	0.81231	0.81231	0.81231	0.81231	0.81231	0.81231	0.81231	0.81231	0.81231	K.NKLTPP[55]QHR.V	decoy_sp|Q08269|ALR1_YEAST
				0.02709	1	-1	45529	0.021846	0.021344	0.021074	0	0.0026608	0.0028334	0.0018078	0	0.018793	733.4	864.99	1183.42	401.08	536.89	527.78	253.49	311.51	359.05	1	1	1	1	1	1	1	1	1	NA	NA
				0.02715	0.997714	2	45566	0	0	0	0	0	0	0	0	0	520	683.51	941.05	261.82	326.88	351.86	187.11	168.71	251.19	0.95478	0.95478	0.95478	0.95478	0.95478	0.95478	0.95478	0.95478	0.95478	R.R[-53]TKITDYASK.L	sp|Q12411|MPC70_YEAST
				0.02722	0.828217	2	59388	0	0	0	0.038537	0.048315	0.047883	0.055916	0.042722	0.016064	276.42	246.48	212.45	63.24	35.62	51.18	37.64	13.02	16.83	0.78591	0.78591	0.78591	0.78591	0.78591	0.78591	0.78591	0.78591	0.78591	K.QY[-34]QLSLQ[17]VEPR.S	sp|P04821|CDC25_YEAST
				0.02722	0.842749	2	96876	0	0.043886	0.066765	0.069313	0.069313	0.069313	0	0	0	2317.84	1756.08	1957	0	0	187.7	599.63	842.7	582.6	0.8048	0.8048	0.8048	0.8048	0.8048	0.8048	0.8048	0.8048	0.8048	K.WKQES[67]IGVR.S	decoy_sp|Q04781|LTN1_YEAST
				0.02723	1	1	45911	0	0	0.0092939	0.0024472	0	0.0036047	0.18545	0.18545	0.0055018	517.77	633.4	781.76	291.59	283.66	179.85	161.94	0	210.18	0.97944	0.97944	0.97944	0.97944	0.97944	0.97944	0.97944	0.97944	0.97944	R.PQGITR[-99].Y	sp|P40343|VPS27_YEAST
				0.02736	0.241507	4	80695	0.0082263	0.0083529	0.006684	0.0019699	0.0076682	0.0066057	0.0013337	0	0.0047609	111.1	126.25	114.2	86.8	63.61	83.88	31.3	45.26	35.09	0.18982	0.18982	0.18982	0.18982	0.18982	0.18982	0.18982	0.18982	0.18982	K.FLPAADALLEMIVL[57]HLPSPVTAQAYR.A	sp|P32324|EF2_YEAST
				0.02738	0.901498	2	37620	0.02742	0.024444	0.01963	0	0.015104	0.014595	0.01794	0.0060512	0.013791	857.37	838.48	1030.51	142.35	212.99	234.88	35.02	54.59	57.26	0.86081	0.86081	0.86081	0.86081	0.86081	0.86081	0.86081	0.86081	0.86081	K.PEITL[28]LEKK.L	decoy_sp|P38989|SMC2_YEAST
				0.0274	0.797819	3	6712	0.010059	0	0.010326	0.011829	0.015455	0	0.013968	0.0085789	0.0052106	1641.91	1822.15	1512.31	602.78	522.41	66.15	125.54	153.03	142.82	0.74528	0.74528	0.74528	0.74528	0.74528	0.74528	0.74528	0.74528	0.74528	K.SLQLFDQ[64]AIK.T	decoy_sp|P32912|VAM7_YEAST
				0.02751	1	1	43361	0.06008	0.068589	0.10611	0.0046893	0	0.041502	0.022521	0	0.012342	724.93	654.09	524.26	114.19	148.2	146.05	36.31	66.06	57.01	0.98659	0.98659	0.98659	0.98659	0.98659	0.98659	0.98659	0.98659	0.98659	R.EHAALSPR[-39].F	sp|P39533|ACON2_YEAST
				0.02761	0.427582	2	136376	0	0	0	0	0	0	0.097471	0.026673	0.13703	150.15	91.14	116.23	73.15	70.23	68.86	26.64	41.47	24.29	0.35381	0.35381	0.35381	0.35381	0.35381	0.35381	0.35381	0.35381	0.35381	R.AIQNHPK.E	sp|P32597|STH1_YEAST
				0.02763	0.736964	2	45590	0	0	0.059103	0.10591	0.1229	0.12309	0.14227	0.11641	0.043431	820.05	822.18	1328.9	334.67	375.81	502.87	241.68	249.82	335.27	0.66894	0.66894	0.66894	0.66894	0.66894	0.66894	0.66894	0.66894	0.66894	K.QVARAIGAKK.Y	sp|P06781|RHO2_YEAST
				0.02765	0.909276	1	57672	0	0.0081304	0.024931	0.02137	0.042315	0.044435	0.046014	0.024439	0.0044689	1282.14	835.67	969.53	224.79	324.66	327.86	94.44	40.72	87.97	0.86431	0.86431	0.86431	0.86431	0.86431	0.86431	0.86431	0.86431	0.86431	K.SGGISK.D	sp|P32558|SPT16_YEAST;sp|P53886|APC1_YEAST
				0.02791	0.0019775	2	110232	0	0	0	0.0082706	0	0	0.011619	0	0.013968	102.2	91.79	120.37	43.8	66.18	67.3	20.35	55.45	19.36	0.0016251	0.0016251	0.0016251	0.0016251	0.0016251	0.0016251	0.0016251	0.0016251	0.0016251	K.V[40]NGSPITLVEPEILR.F	sp|P0CX51|RS16A_YEAST;sp|P0CX52|RS16B_YEAST
				0.02798	0.77333	2	95071	0	0	0	0	0.024976	0.031675	0.025618	0.018709	0.031675	1270.53	1622.21	1460.08	200.04	314.55	370	83.89	62.04	0	0.71354	0.71354	0.71354	0.71354	0.71354	0.71354	0.71354	0.71354	0.71354	R.H[19]SAWCISWSEAQR[-16].Q	sp|P08465|MET2_YEAST
				0.02801	0.816912	1	77898	0.049786	0.031303	0.023684	0.049786	0.014482	0.019087	0	0.0029799	0.0061318	107.43	116.75	109.36	0	54.82	92.89	22.09	23.25	48.19	0.77079	0.77079	0.77079	0.77079	0.77079	0.77079	0.77079	0.77079	0.77079	K.TGPSTK.R	decoy_sp|P25302|SWI4_YEAST
				0.02809	1	4	1488	0.00088286	0.0014797	0	0.0016418	0	0.001901	0.00088769	0	0	3222.46	3574.58	1854.81	1138.26	1113.92	1015.73	648.92	430.52	430.83	0.97944	0.97944	0.97944	0.97944	0.97944	0.97944	0.97944	0.97944	0.97944	R.QTSCEK[126]TNPVTEKPKLLPK.I	decoy_sp|P26343|DAL80_YEAST
				0.02814	1	-1	121071	0.045812	0.034067	0.029426	0	0.054531	0.052031	0.054195	0.042924	0.021184	85.93	104.5	82.64	6.5	29.69	46.21	5.42	11.11	6.88	1	1	1	1	1	1	1	1	1	NA	NA
				0.02818	1	1	103598	0.079457	0.079801	0.08207	0	0.037917	0.04004	0.042182	0.036071	0.077968	3379.79	3054.45	2187.2	1272.15	1943.65	1413.65	1186.12	989.66	963.86	0.97944	0.97944	0.97944	0.97944	0.97944	0.97944	0.97944	0.97944	0.97944	R.NKLSSR.P	decoy_sp|Q07381|TSR1_YEAST;sp|P06783|STE3_YEAST;sp|Q12083|MLH3_YEAST;sp|Q12748|CTF3_YEAST
				0.02827	0.882093	2	120755	0	0	0.12267	0.21128	0.33484	0.31536	0.35254	0.29864	0.069053	1126.62	1096.19	1252.17	775.44	735.57	703.02	508.06	482.57	413.32	0.84745	0.84745	0.84745	0.84745	0.84745	0.84745	0.84745	0.84745	0.84745	K.EPGV[-19]PTIR.I	sp|Q04178|HPRT_YEAST
				0.02828	0.763817	2	39302	0	0	0	0.0096595	0.020474	0.019252	0.021147	0.014516	0.0060745	218.73	266.64	264.47	42.22	62.21	48.8	15.44	9.65	16.18	0.70154	0.70154	0.70154	0.70154	0.70154	0.70154	0.70154	0.70154	0.70154	M.TLAELLGR[112]SR.I	sp|Q02950|RT51_YEAST
				0.02837	1	-1	11886	0	0	0	0	0	0	0	0.0018611	0	10588.3	11710.9	11006.8	6144.79	6079.84	5991.49	5477.86	4687.93	5376.52	1	1	1	1	1	1	1	1	1	NA	NA
				0.02838	0.425742	3	68692	0	0	0	0.0045531	0	0	0	0	0	908.73	1212.83	952.21	171.56	246.16	186.84	99.41	163.34	86.67	0.3521	0.3521	0.3521	0.3521	0.3521	0.3521	0.3521	0.3521	0.3521	K.T[27]LENILVSQEIPELILAR.A	sp|P53067|IMB5_YEAST
				0.02842	1	-1	85695	0.070307	0.077432	0	0.057238	0.11569	0.1352	0.22321	0.061986	0.052924	2237.11	2206.3	2451.62	225.27	415.81	873.77	207.35	37	206.04	1	1	1	1	1	1	1	1	1	NA	NA
				0.02846	0.923131	2	120834	0	0	0	0	0.22082	0	0	0	0.10493	470.42	363.7	534.01	278.39	308	311.1	100.27	97.26	60.07	0.86962	0.86962	0.86962	0.86962	0.86962	0.86962	0.86962	0.86962	0.86962	K.I[25]LSTPSETVNK.I	decoy_sp|Q02863|UBP16_YEAST
				0.02847	0.0366455	3	15246	0	0.19049	0	0.22192	0.32067	0.27516	0.27258	0.2655	0.12678	299.34	309.21	298.77	38.57	74.58	36.37	21.85	26.7	69.49	0.025677	0.025677	0.025677	0.025677	0.025677	0.025677	0.025677	0.025677	0.025677	K.QWLKEEVIAK.F	decoy_sp|P39692|MET10_YEAST
				0.02847	0.838075	3	134952	0	0	0	0.05459	0.14202	0.14307	0.14307	0.12942	0.12518	1318.32	1352.92	1344.99	234.02	127.61	0	121.67	88.71	144.68	0.79882	0.79882	0.79882	0.79882	0.79882	0.79882	0.79882	0.79882	0.79882	K.N[-16]VPVHVSPAFR.V	sp|P0CX47|RS11A_YEAST;sp|P0CX48|RS11B_YEAST
				0.0285	1	-1	11729	0.012037	0.008022	0.031279	0	0	0.0049796	0.011492	0.0024284	0.0027319	25595	24050.8	21261.3	11650.1	12421.4	13272.3	9228.49	11523.9	11905.9	1	1	1	1	1	1	1	1	1	NA	NA
				0.02863	0.000656913	2	28651	0.03068	0	0.022439	0.020621	0.038146	0.039329	0	0.0336	0	300.68	176.16	224.6	48.57	109.09	86.44	43.93	28.75	19.54	0.00059731	0.00059731	0.00059731	0.00059731	0.00059731	0.00059731	0.00059731	0.00059731	0.00059731	K.LIEPYVAYGYPSYSTIR.Q	sp|P05737|RL7A_YEAST;sp|Q12213|RL7B_YEAST
				0.02864	0.955408	5	47397	0.016295	0.012991	0.011829	0	0.0099212	0.0043162	0.0042511	0.0022611	0.00462	41.57	50.04	34.71	11.14	11.13	7.71	4.27	1.61	2.69	0.92441	0.92441	0.92441	0.92441	0.92441	0.92441	0.92441	0.92441	0.92441	K.EKYDMLVFWKTMQSSSSGATR.E	decoy_sp|P40031|SPO73_YEAST
				0.02871	1	-1	112641	0	0	0	0.0239	0.030342	0.03079	0.030092	0.027885	0.0024454	4997.1	5543.53	8463.74	2272.9	2928.52	3679.15	1501.43	1741.58	2121.82	1	1	1	1	1	1	1	1	1	NA	NA
				0.02873	0.982537	2	45595	0.066992	0	0	0.11315	0.17909	0.14405	0.13935	0.13101	0.017915	812	924.4	1418.3	361.79	449.39	553.34	281.72	234.33	338.3	0.94835	0.94835	0.94835	0.94835	0.94835	0.94835	0.94835	0.94835	0.94835	R.TLY[-71]AMSVQR.K	sp|Q03770|SSY1_YEAST
				0.02882	0.884622	2	66560	0	0.27705	0	0.29911	0.48354	0.34108	0.40929	0.33125	0.037016	70.78	41.31	46.2	24.25	23.6	28.88	9.99	19.19	15.27	0.84953	0.84953	0.84953	0.84953	0.84953	0.84953	0.84953	0.84953	0.84953	R.LYGS[-18]APSLDSLFL.-	sp|P40365|YJG7_YEAST
				0.02888	0.324202	2	19708	0	0	0	0	0	0	0	0	0	7563.18	7071.36	6470.15	3928.43	3823.64	3997.53	3276.5	3263.2	3241.9	0.26072	0.26072	0.26072	0.26072	0.26072	0.26072	0.26072	0.26072	0.26072	R.T[58]SIIGTIGPK.T	sp|P00549|KPYK1_YEAST;sp|P52489|KPYK2_YEAST
				0.02892	0.0268897	3	56831	0.034546	0.028486	0.098674	0	0.10794	0	0	0.024055	0.0068673	1155.95	923.66	1231.64	423.44	248.68	45.94	228.89	287.02	211.17	0.018838	0.018838	0.018838	0.018838	0.018838	0.019464	0.018838	0.018838	0.018838	K.FVPSK[74]PMCVEAFSEYPPLGR.F	sp|P02994|EF1A_YEAST
				0.02911	0.905297	1	120716	0.027161	0.029421	0.067185	0.018669	0	0.011662	0.014142	0.006929	0.053515	942.8	1128.99	998.23	589.04	714.08	673.71	390.19	423.08	399.62	0.86268	0.86268	0.86268	0.86268	0.86268	0.86268	0.86268	0.86268	0.86268	K.RQEYVR.E	decoy_sp|P40450|BNR1_YEAST
				0.02913	0.794178	2	81407	0.22702	0	0	0	0.061337	0.053889	0	0.0066766	0	595.05	521.8	773.21	231.53	355.73	458.78	194.63	209.4	219.16	0.74049	0.74049	0.74049	0.74049	0.74049	0.74049	0.74049	0.74049	0.74049	K.KPA[12]GPFIK.Y	sp|Q02486|ABF2_YEAST
				0.02917	1	-1	134186	0.018881	0.018738	0.018397	0.013167	0.28688	0.069373	0.07259	0.067556	0.062044	1088.19	1368.95	1763.61	546.49	917.12	803.65	543.42	427.78	438.35	1	1	1	1	1	1	1	1	1	NA	NA
				0.02919	0.960769	2	27729	0	0	0	0	0	0	0	0	0.0091888	1664.51	1485.56	1776.75	306.77	349.51	383.03	27.31	31.98	90.7	0.93339	0.93339	0.93339	0.93339	0.93339	0.93339	0.93339	0.93339	0.93339	K.ENEYTNRKHLSGTR[69]VIQK.N	sp|P34909|NOT4_YEAST
				0.0292	0.00211025	2	64042	0.032773	0.052334	0.067006	0.0043483	0	0	0	0	0.011109	89.87	107.28	98.6	49.25	58.8	42.57	20.47	41.14	58.89	0.001726	0.001726	0.001726	0.001726	0.001726	0.001726	0.001726	0.001726	0.001726	K.F[57]AIPAINVTSSSTAVAALEAAR.D	sp|P14540|ALF_YEAST
				0.02924	0.87013	3	7716	0	0	0	0.01116	0.024326	0.024301	0.032329	0.016308	0.0060008	504.46	467.54	493.18	76.15	44.61	102.48	60.67	50.27	67.78	0.83639	0.83639	0.83639	0.83639	0.83639	0.83639	0.83639	0.83639	0.83639	K.I[15]KYEFPPNNLK.N	sp|P39923|NPR2_YEAST
				0.02929	1	-1	99594	0.37319	0.01055	0	0.056984	0.17879	0.3052	0.37319	0.096558	0.0045426	298.41	248.14	257.57	17.25	52.14	112.07	0	27.49	18.28	1	1	1	1	1	1	1	1	1	NA	NA
				0.02931	0.956897	2	127948	0	0	0	0	0	0	0	0	0	683.86	608.61	733.77	250.69	329.41	344.16	0	291.03	236.11	0.92709	0.92709	0.92709	0.92709	0.92709	0.92709	0.92709	0.92709	0.92709	K.Q[31]SHGKTLQK.N	sp|Q04383|PLM2_YEAST
				0.02931	2.78876e-07	3	28173	0	0	0	0.008405	0	0	0.030222	0	0.0038368	222.7	247.52	152	138.69	83.26	126.16	42.28	40.31	79.79	5.3272e-07	5.3272e-07	5.3272e-07	5.3272e-07	5.3272e-07	5.3272e-07	5.3272e-07	5.3272e-07	5.3272e-07	K.QPVGAVEPTSV[17]TQDTGNFATFVGR.N	sp|P53622|COPA_YEAST
				0.02932	0.989181	2	45727	0.0079834	0	0	0.071127	0.14882	0.14102	0.14607	0.12076	0.14882	259.36	245.37	256.96	153.25	144.32	141.7	86.3	77.7	0	0.94944	0.94944	0.94944	0.94944	0.94944	0.94944	0.94944	0.94944	0.94944	K.Y[-63]KGFPPHR.Y	sp|Q05854|YL278_YEAST
				0.02935	0.708142	2	81599	0	0	0	0	0	0	0.42829	0.27939	0	1504.95	1697.26	1675.79	1144.91	1082.61	1090.43	22.77	279.73	465.77	0.63598	0.63598	0.63598	0.63598	0.63598	0.63598	0.63598	0.63598	0.63598	R.LANVAE[-16]IAVR.S	decoy_sp|P40352|RAD26_YEAST
				0.02938	0.999159	1	80052	0	0.08222	0.069867	0.030879	0.045885	0.08222	0.068926	0.035324	0.025998	72.33	66.59	66.65	12.34	49.12	0	14.18	31.11	23.37	0.95719	0.95719	0.95719	0.95719	0.95719	0.95719	0.95719	0.95719	0.95719	K.DTDILSR[8].A	sp|P32325|DBF4_YEAST
				0.02948	0.972435	4	90196	0.076985	0.0053141	0.037878	0.0045855	0.06775	0.018642	0.062274	0.016649	0	312.85	305.97	337.1	190.82	221	234.38	83.82	17.95	25.21	0.9454	0.9454	0.9454	0.9454	0.9454	0.9454	0.9454	0.9454	0.9454	K.VSL[-43]KGLIASGNGHEQNLDSTKRK.K	decoy_sp|Q03707|SRC1_YEAST
				0.02949	0.380601	2	5991	0.0051728	0.0088298	0.018702	0.019499	0.075788	0.074323	0.071031	0.045256	0	5830.33	5849.87	5084.45	3300.04	691.24	658.66	1553.12	1183.2	1026.69	0.31079	0.31079	0.31079	0.31079	0.31079	0.31079	0.31079	0.31079	0.31079	K.L[-2]LICANSGDSR.T	sp|P34221|PP2C3_YEAST
				0.02949	0.549194	3	51733	0.010727	0	0	0.029504	0.043465	0.04533	0.04533	0.036922	0.04533	1145.23	1358.87	1187.84	190.98	261.03	240.78	0	129.35	0	0.4699	0.4699	0.4699	0.4699	0.4699	0.4699	0.4699	0.4699	0.4699	K.QINEWIAY[-24]SPPR.L	decoy_sp|P38708|YHI0_YEAST
				0.02949	0.924853	2	42846	0	0	0	0	0	0	0	0	0	927.26	871.1	1195.8	187.85	250.66	199.38	70.19	91.36	76.19	0.87101	0.87101	0.87101	0.87101	0.87101	0.87101	0.87101	0.87101	0.87101	K.K[13]DAFGASIIK[73].D	decoy_sp|P33892|GCN1_YEAST
				0.02963	1	1	56078	0.014989	0.018508	0.020933	0.0070915	0.0098516	0	0.0079777	0.0025089	0.010857	1219.44	1168.26	917.4	245.52	317.53	203.19	25.17	18.01	90.28	0.9796	0.9796	0.9796	0.9796	0.9796	0.9796	0.9796	0.9796	0.9796	K.GLLNNDK[84]TKAR.E	decoy_sp|P10591|HSP71_YEAST;decoy_sp|P10592|HSP72_YEAST
				0.0297	0.928373	2	99663	0	0	0	0.15405	0.18748	0.18748	0.18748	0.1826	0.18748	141.53	121.69	121.34	10.18	26.03	0	0	8.58	0	0.875	0.875	0.875	0.875	0.875	0.875	0.875	0.875	0.875	R.NLHSK[-10]VK.P	sp|P36003|NNK1_YEAST
				0.02973	0.401753	2	45649	0.049938	0.030714	0	0.13416	0.30868	0.27667	0.28658	0.2479	0.0058654	319.27	303.24	419.8	124.11	195.46	222.62	95.09	127.85	172.6	0.33002	0.33002	0.33002	0.33002	0.33002	0.33002	0.33002	0.33002	0.33002	K.FTHSYVLLQK.R	decoy_sp|Q12339|UTP23_YEAST
				0.02983	1	3	97583	0	0	0	0.034687	0.13601	0.13539	0.13098	0.11209	0.0055211	1111.18	936.29	976.01	71.38	209.84	248.28	58.4	126.44	134.68	0.97944	0.97944	0.97944	0.97944	0.97944	0.97944	0.97944	0.97944	0.97944	R.GQRGPAGVNFSSHSGSRLH[-73]R.N	sp|O13523|YD401_YEAST
				0.02988	0.843501	2	45061	0	0	0	0	0	0.024927	0	0	0	845.88	1050.67	1376.91	227.21	277.05	301.85	115.17	131.4	159.04	0.80576	0.80576	0.80576	0.80576	0.80576	0.80576	0.80576	0.80576	0.80576	K.LSVTSLDK[-24].V	decoy_sp|Q03016|GIP3_YEAST
				0.03003	0.0528866	2	107272	0	0	0	0	0	0	0.021807	0.0057377	0.087403	1833.43	1653.13	1898.62	284.74	332.5	331.44	76.69	124.06	132.03	0.037707	0.037707	0.037707	0.037707	0.037707	0.037707	0.037707	0.037707	0.037707	K.WQLSDPFTM[16]NGPR.I	sp|P0CW41|MALX4_YEAST;sp|P0CW40|MALX2_YEAST
				0.03003	1	1	43715	0	0	0.033917	0.05167	0.059349	0.057385	0.065276	0.054294	0.0081341	340.2	426.26	436.13	65.51	86.64	81.92	17	30.09	33.36	0.97944	0.97944	0.97944	0.97944	0.97944	0.97944	0.97944	0.97944	0.97944	K.KDPNAP[25]K.R	sp|P11632|NHP6A_YEAST;sp|P11633|NHP6B_YEAST
				0.03006	0.972504	2	42018	0	0	0	0	0	0	0.0092474	0	0	402.12	416.14	530.73	79.68	93	95.27	30.31	35.73	39.66	0.94544	0.94544	0.94544	0.94544	0.94544	0.94544	0.94544	0.94544	0.94544	K.KP[-17]EDLRK.I	sp|Q05881|YL287_YEAST
				0.03006	1	2	79555	0.37459	0.029991	0.47717	0.10316	0.22729	0.30335	0.32792	0.28384	0.0097785	99.7	75.23	84.93	25.9	14.07	11.89	31.97	19.45	9.64	1	1	1	1	1	1	1	1	1	K.QLK[-44]KIERKLDSELK[-4].E	decoy_sp|Q12514|NOT5_YEAST
				0.03016	0.579184	2	30320	0	0	0	0	0	0	0.01112	0	0	690.32	743.33	860.32	130.25	165.47	175.15	30.29	32.84	29.96	0.49984	0.49984	0.49984	0.49984	0.49984	0.49984	0.49984	0.49984	0.49984	K.SIEDVVE[-72]DVSR.F	sp|P04803|SYWM_YEAST
				0.03016	1	-1	66089	0.0048687	0	0	0.014297	0.075849	0	0.075849	0.0051237	0.00168	324.7	300.21	458.67	146.81	164.05	175.41	0	76.6	126.94	1	1	1	1	1	1	1	1	1	NA	NA
				0.03039	0.778976	2	45477	0.11272	0.10146	0.096964	0.030544	0.027746	0	0.028239	0.019506	0.090151	653.12	793.33	1191.18	251.06	295.74	356.41	136.61	198.69	173.57	0.72075	0.72075	0.72075	0.72075	0.72075	0.72075	0.72075	0.72075	0.72075	K.TIVN[-7]LTYNGK.N	decoy_sp|P53276|UTP8_YEAST
				0.03045	0.92235	1	45976	0	0	0.0072011	0	0	0.05742	0	0.0033904	0.0030423	106.26	85.26	63.81	50.59	55.73	45.42	26.05	10.39	29.97	0.8691	0.8691	0.8691	0.8691	0.8691	0.8691	0.8691	0.8691	0.8691	K.ELASQV.-	sp|Q12680|GLT1_YEAST
				0.03047	1	1	32890	0.26203	0	0	0.0052069	0	0.26203	0.0068801	0.001985	0.091635	629.43	518.06	532.88	119.56	100.06	0	12.48	23.53	40.1	1	1	1	1	1	1	1	1	1	K.HV[129]VGLFMNYCL[-35]K.N	sp|P40050|MRX1_YEAST
				0.03051	0.967461	2	45467	0.046217	0	0	0.039707	0.070503	0.066583	0.070503	0.046025	0.005009	168.26	212.46	271.52	50.93	46.95	68.38	0	26.89	42.04	0.94157	0.94157	0.94157	0.94157	0.94157	0.94157	0.94157	0.94157	0.94157	K.KVPLHLLEK[171].R	sp|Q12386|ARP8_YEAST
				0.03056	0.585202	2	128063	0	0	0.0079808	0	0	0.0053593	0	0	0	862.26	961.61	925.02	523.48	490.66	55.11	361.22	282.94	324.01	0.50593	0.50593	0.50593	0.50593	0.50593	0.50593	0.50593	0.50593	0.50593	K.HLVIKNNK.N	sp|Q02629|NU100_YEAST
				0.03058	1	1	120835	0	0.004278	0.16636	0.006981	0.022948	0.018244	0.20682	0.013162	0.15695	478.11	422.26	401.75	40.43	258.26	266.81	164.09	137.06	131.11	0.97944	0.97944	0.97944	0.97944	0.97944	0.97944	0.97944	0.97944	0.97944	K.NICK[-4]CT.-	sp|P38191|MOH1_YEAST
				0.03066	1	2	45979	0	0	0	0	0	0	0	0.011714	0	324.49	301.11	310.37	183.81	196.15	220.93	134.95	144.02	117.06	0.97944	0.97944	0.97944	0.97944	0.97944	0.97944	0.97944	0.97944	0.97944	R.L[-16]WERFRKR.K	decoy_sp|P38229|GIP1_YEAST
				0.03086	0.801403	3	29821	0.010814	0	0.016624	0.0089918	0	0	0.018582	0.0068855	0.0051641	1493.04	1559.66	1505.37	321.79	211.66	244.8	56.04	76.09	123.1	0.75003	0.75003	0.75003	0.75003	0.75003	0.75003	0.75003	0.75003	0.75003	R.QAK[7]PGFADAY[-98]SETDLIR.A	decoy_sp|P53742|NOG2_YEAST
				0.03096	1	-1	4707	0.0084392	0.0075504	0.0080569	0.0042488	0.0093436	0.03077	0.019278	0.0069044	0	2261.48	1755.12	2672.15	300.85	684.04	652.34	271.28	40.61	284.68	1	1	1	1	1	1	1	1	1	NA	NA
				0.03101	0.649776	2	129254	0.080346	0.087036	0.10496	0.041324	0.087491	0.041829	0	0	0.056644	7167.66	5307.68	6977.39	1709.09	265.9	2339.75	687.33	949.39	1921.84	0.57276	0.57276	0.57276	0.57276	0.57276	0.57276	0.57276	0.57276	0.57276	K.ANESLNSLR.T	sp|P06105|SC160_YEAST
				0.03104	1	-1	112649	0	0	0.0061724	0	0	0.0078428	0	0.0040342	0.0040072	943.08	829.13	1238.38	520.59	603.71	623.1	368.25	399.01	429.77	1	1	1	1	1	1	1	1	1	NA	NA
				0.03111	0.962062	3	20288	0	0	0	0	0	0.049766	0.038142	0.015406	0.0083159	336.94	252.77	307.38	60.3	31.41	80.1	35.86	27.23	17.14	0.93524	0.93524	0.93524	0.93524	0.93524	0.93524	0.93524	0.93524	0.93524	R.IREYLK[-47]TNDGK.L	decoy_sp|P34237|CASP_YEAST
				0.03111	1	2	33512	0	0	0	0.010018	0.014043	0	0.01619	0.0070635	0.0052122	132.18	138.41	149.72	72.84	90.75	82.09	86.08	19.52	42.67	1	1	1	1	1	1	1	1	1	K.RTRRENAERR[-66]K.I	decoy_sp|P33750|DCA13_YEAST
				0.03123	1	4	8031	0	0	0.0053964	0	0	0.0045069	0.0043111	0.0020655	0.0011554	4594.33	5097.56	7125.71	1594.07	1469.94	1659.33	279.55	243.1	393.56	0.97944	0.97944	0.97944	0.97944	0.97944	0.97944	0.97944	0.97944	0.97944	K.QLVIKNPQTGIQLS[50]LVK.K	decoy_sp|Q6Q546|HUB1_YEAST
				0.03126	1	-1	103331	0.27068	0.26318	0.25963	0.050351	0.074905	0.11592	0.12988	0.059875	0.25795	231.8	263.72	347.34	101.61	111.67	134.19	102.59	131.93	128.03	1	1	1	1	1	1	1	1	1	NA	NA
				0.03169	0.952634	2	45424	0	0	0.049857	0.042249	0	0	0.033131	0.024825	0.010332	574.03	651.26	987.75	189.45	210.75	327.07	153.95	146.81	250.85	0.91917	0.91917	0.91917	0.91917	0.91917	0.91917	0.91917	0.91917	0.91917	K.TLVE[-37]AFTRN.-	sp|P39904|VPS52_YEAST
				0.03172	0.944627	2	45474	0	0	0.017434	0.096456	0.1288	0.18414	0.10986	0.10348	0.013168	664.13	919.31	1308.58	320.62	393.22	386.67	211.19	241.64	269.65	0.9032	0.9032	0.9032	0.9032	0.9032	0.9032	0.9032	0.9032	0.9032	K.PKPEVS[156]K.E	decoy_sp|P40019|CHZ1_YEAST
				0.03173	0.481872	2	51036	0.019424	0.022522	0.017732	0.0063969	0.0084893	0	0.015574	0	0.011911	2583.33	1935.13	2748.4	424.02	564.02	527.61	144.24	134.56	224	0.40481	0.40481	0.40481	0.40481	0.40481	0.40481	0.40481	0.40481	0.40481	R.SEIIG[73]DVK.V	sp|Q00776|AP1M1_YEAST
				0.03174	1	2	45501	0	0	0	0.022176	0	0	0.019415	0.0097861	0.0044767	601.39	677.91	1091.42	232.46	329.89	359.6	171.56	169.84	199.27	0.97944	0.97944	0.97944	0.97944	0.97944	0.97944	0.97944	0.97944	0.97944	K.VAR[-50]LMATSGK[-16].D	sp|Q00055|GPD1_YEAST
				0.03176	0.958606	3	45807	0	0	0	0	0	0	0.23017	0.029153	0.020823	58.07	100.86	98.11	48.04	45.65	58.27	21.64	27.94	20.89	0.93	0.93	0.93	0.93	0.93	0.93	0.93	0.93	0.93	R.NTGTSNWGSIGGGF[-77]R.N	sp|P24784|DBP1_YEAST
				0.03176	1	3	113789	0	0	0	0.014376	0	0.025176	0.038037	0.015601	0.0076616	1160.78	1000.22	614.83	423.54	269.66	433.74	198.04	320.57	66.27	0.97944	0.97944	0.97944	0.97944	0.97944	0.97944	0.97944	0.97944	0.97944	K.KRIIEHSDV[45]ENENV[-34]K.D	sp|P25037|UBP1_YEAST
				0.03187	0.966431	2	92530	0.018129	0.039903	0.020063	0	0	0.076813	0.034629	0.013837	0.010704	158.01	130.96	167.25	61.43	83.24	121.64	44.04	55.78	69.78	0.94054	0.94054	0.94054	0.94054	0.94054	0.94054	0.94054	0.94054	0.94054	K.KS[-1]LTYP[75]LAIEEGLR.K	decoy_sp|P09937|SPS4_YEAST
				0.03193	1	-1	80203	0.051458	0.048263	0.053686	0.0028892	0.012768	0.019339	0.010361	0.0074855	0	777.7	901.67	1161.19	189.73	197.9	211.89	86.66	84.73	91.48	1	1	1	1	1	1	1	1	1	NA	NA
				0.03194	0.933291	2	45554	0.015413	0.011602	0.004622	0	0	0.026396	0	0.0088033	0	374.64	332.52	438.56	159.3	215.19	254.12	131.15	148.01	208.98	0.88246	0.88246	0.88246	0.88246	0.88246	0.88246	0.88246	0.88246	0.88246	R.TFESIFEGR[34].H	decoy_sp|P34228|SEF1_YEAST
				0.03205	1	-1	117792	0.11545	0.10745	0	0.0057095	0.054684	0.11545	0.041886	0.03174	0.11545	566.96	495.82	394.82	53.96	136.88	0	22.66	28.34	0	1	1	1	1	1	1	1	1	1	NA	NA
				0.03208	0.944464	2	45628	0	0	0	0	0	0	0	0	0	435.01	395.12	516.55	172.51	279.35	331.99	136.85	171.26	210.46	0.90287	0.90287	0.90287	0.90287	0.90287	0.90287	0.90287	0.90287	0.90287	K.PAKSGAS[1]VNR.L	sp|P32796|CACP_YEAST
				0.0323	0.967353	3	103357	0	0.091589	0.04193	0.1501	0.19654	0.18633	0.28645	0.17727	0.035933	120.13	136.95	107.35	88.1	84.31	83.98	42.77	42.85	36.58	0.94147	0.94147	0.94147	0.94147	0.94147	0.94147	0.94147	0.94147	0.94147	K.NNPSSWDPSDDI[5]K.L	sp|P34219|TOD6_YEAST
				0.03248	1	-1	66586	0.011682	0	0	0.0063144	0.21927	0	0.0067795	0.0041978	0.0049517	168.41	215.75	322.04	83.82	92.32	110.99	56.13	56.13	80.46	1	1	1	1	1	1	1	1	1	NA	NA
				0.03256	0.855946	2	103378	0.12139	0	0	0	0	0	0	0.007072	0.0068678	862.9	997.48	1599.27	378.16	460.22	544.98	245.44	274.77	326.97	0.82093	0.82093	0.82093	0.82093	0.82093	0.82093	0.82093	0.82093	0.82093	K.NPSISI[-6]PPPR.G	decoy_sp|Q12224|RLM1_YEAST
				0.03272	0.992403	3	48216	0.016203	0.014867	0	0.011089	0.016554	0	0.016554	0.009515	0.0061292	775.92	708.82	1172.66	364.65	257.94	426.88	0	204.33	192.07	0.95042	0.95042	0.95042	0.95042	0.95042	0.95042	0.95042	0.95042	0.95042	K.NNNGTVTPSTSGR.V	sp|Q06032|CST9_YEAST
				0.03277	0.808719	2	40008	0.04066	0	0	0.023588	0.0265	0.04066	0.04066	0.04066	0.011147	66.55	61.73	71.6	8.17	6.73	0	0	0	1.95	0.7598	0.7598	0.7598	0.7598	0.7598	0.7598	0.7598	0.7598	0.7598	R.E[3]FISTLK.P	decoy_sp|P32565|RPN2_YEAST
				0.03282	2.58728e-05	3	35614	0.31271	0.30979	0.30562	0.25831	0	0.14739	0.086214	0.079908	0.28902	144.79	112.96	110.84	71.85	51.38	70.14	42.56	65.11	58.12	3.2399e-05	3.2399e-05	3.2399e-05	3.2399e-05	3.2399e-05	3.2399e-05	3.2399e-05	3.2399e-05	3.2399e-05	-.M[-6]EEYDYSDVK[106]PLPIETDLQDELCR.I	sp|P29703|FNTA_YEAST
				0.03283	0.960891	2	45564	0	0	0	0	0	0	0	0	0	515.67	499.89	728.39	268.39	302.45	409.62	190.53	204.47	271.26	0.93357	0.93357	0.93357	0.93357	0.93357	0.93357	0.93357	0.93357	0.93357	K.KPSSRS[39]PPPR.P	decoy_sp|P38266|AIM3_YEAST
				0.03283	1	-1	34770	0.018562	0.0053827	0.0069058	0.20987	0.0066358	0.20987	0.20987	0.20987	0.0038874	340.13	465.03	437.25	0	23.76	119.83	0	0	26.1	1	1	1	1	1	1	1	1	1	NA	NA
				0.03301	1	-1	96455	0.0056349	0	0	0.060445	0.060445	0.060445	0.060445	0.054957	0.0026215	925.1	1420.74	1464.27	0	0	290.58	0	71.09	33.5	1	1	1	1	1	1	1	1	1	NA	NA
				0.03313	1	2	61069	0.018017	0.023899	0.0090262	0	0.02009	0	0.0043842	0	0	6636.79	5861.96	7040.53	175.83	1872.75	1986.33	359.83	259.44	583.15	0.97944	0.97944	0.97944	0.97944	0.97944	0.97944	0.97944	0.97944	0.97944	R.GQVMSSGLQENGVYTWGGFQK.Q	decoy_sp|P12688|YPK1_YEAST
				0.03319	0.863037	2	100698	0	0	0	0.10072	0.16431	0.17524	0.17524	0.14873	0.17524	207.29	270.23	305.48	63.34	48.37	61.78	0	19.18	0	0.82895	0.82895	0.82895	0.82895	0.82895	0.82895	0.82895	0.82895	0.82895	K.S[40]PFLDALK.A	sp|P02829|HSP82_YEAST;sp|P15108|HSC82_YEAST
				0.03325	0.00889702	2	36769	0	0	0	0	0.0033757	0.0033757	0	0	0	129.95	110.38	137.16	65.21	66.5	0	58.8	64.63	55.43	0.0065498	0.0065498	0.0065498	0.0065498	0.0065498	0.0065498	0.0065498	0.0065498	0.0065498	K.G[101]VMNAVNNVNNVIAAAFVK.A	sp|P00925|ENO2_YEAST
				0.03329	0.242103	3	50435	0.22555	0.28405	0.23324	0.15895	0.23579	0	0.02131	0.0073967	0.16546	1803.01	1593.48	1389.59	437.97	309.07	242.94	81.62	307.42	711.13	0.19033	0.19033	0.19033	0.19033	0.19033	0.19033	0.19033	0.19033	0.19033	K.KPP[174]LVNFIPSIELGSD[1]EK.L	decoy_sp|Q06488|RSC2_YEAST
				0.03334	1	-1	120628	0.0128	0.012056	0.011312	0.048165	0.018874	0.019548	0.10661	0.016538	0.0046706	254.84	274.67	384.89	105.17	133.22	139.88	115.33	121.36	155.72	1	1	1	1	1	1	1	1	1	NA	NA
				0.03339	1	1	45479	0.28931	0.19159	0.25974	0	0.035251	0.034454	0.040264	0.031885	0.16246	443.07	484.09	295.68	188.59	232.58	305.95	109.62	137.45	148.01	0.98795	0.98795	0.98795	0.98795	0.98795	0.98795	0.98795	0.98795	0.98795	K.LVLMAR[-98].A	decoy_sp|P32600|TOR2_YEAST;decoy_sp|P35169|TOR1_YEAST
				0.03343	0.921302	3	19312	0.027446	0	0.036227	0.022302	0	0	0	0.015171	0.011542	104.82	93.88	81.8	56.86	33.32	48.84	32.52	37.26	56.03	0.86851	0.86851	0.86851	0.86851	0.86851	0.86851	0.86851	0.86851	0.86851	K.TVS[25]SGETTDSAVVS[95]SIATNR.L	sp|Q12286|SUT2_YEAST
				0.03343	1	4	2612	0	0	0	0	0	0	0	0.0011885	0.0015038	1133.93	1034.24	722.02	306	249.32	188.85	115.58	20.77	23.83	0.97944	0.97944	0.97944	0.97944	0.97944	0.97944	0.97944	0.97944	0.97944	K.KLLQETNSSN[-11]KELPV[158]K.I	decoy_sp|Q00416|SEN1_YEAST
				0.03348	0.696329	2	102275	0.020294	0	0.021274	0.35154	0.19126	0.12759	0.35154	0.35154	0.0093492	77.7	88.53	94.07	10.52	19.32	11.53	0	0	3.01	0.62291	0.62291	0.62291	0.62291	0.62291	0.62291	0.62291	0.62291	0.62291	K.KLGTDGRSDK.W	sp|P38073|EDS1_YEAST
				0.03349	1	-1	134211	0.0091863	0	0.040344	0.22478	0.23463	0.21296	0.33935	0.352	0.26657	447.46	400.42	436.19	60.27	85.87	25.87	122.29	98.95	70.53	1	1	1	1	1	1	1	1	1	NA	NA
				0.0335	1	3	32112	0.014846	0.014489	0.016043	0	0	0.015636	0.016194	0.010917	0.0058565	66.97	82.4	58.03	17.97	36.15	42.25	18.94	28.57	35.65	0.96172	0.96172	0.96172	0.96172	0.96172	0.96172	0.96172	0.96172	0.96172	R.KNALE[-44]EYIYTLR.A	sp|P32590|HSP79_YEAST
				0.03355	0.729746	3	55828	0	0	0	0.026701	0.04045	0.036353	0.045394	0.030678	0.0079677	528.49	543.4	475.63	116.54	111.33	43.38	43.49	14.57	20.84	0.66051	0.66051	0.66051	0.66051	0.66051	0.66051	0.66051	0.66051	0.66051	R.QALSPCDY[-104]KVLDLR.S	decoy_sp|P24583|KPC1_YEAST
				0.03363	0.996246	2	56690	0.28981	0.27909	0.26858	0.24127	0.1194	0	0.1375	0.10984	0.25209	50	81.51	70.82	22.13	42.51	27.23	27.19	31.6	17.36	0.95302	0.95302	0.95302	0.95302	0.95302	0.95302	0.95302	0.95302	0.95302	K.M[16]AYEMRSELESK.N	decoy_sp|P38249|EIF3A_YEAST
				0.03368	0.886227	2	81402	0.19559	0	0.03063	0.0193	0.063291	0.068664	0	0	0	1353.44	1379.64	2369.4	512.2	739.69	868.75	323.66	381.4	459.89	0.8508	0.8508	0.8508	0.8508	0.8508	0.8508	0.8508	0.8508	0.8508	K.D[-15]SSGIIFK.S	decoy_sp|P47171|HIR3_YEAST
				0.03375	0.996745	2	46038	0	0	0	0.047301	0	0	0.047301	0	0	184.39	119.93	173.41	82.13	86.42	101.72	0	45.22	32.19	0.95355	0.95355	0.95355	0.95355	0.95355	0.95355	0.95355	0.95355	0.95355	R.EPKV[144]NANDK.L	decoy_sp|P22219|VPS15_YEAST
				0.03387	0.771639	3	80397	0.004939	0.0046973	0.0059119	0.0082431	0.0134	0.0134	0	0.0082336	0	2217.39	2473.09	2594.68	223.26	0	403.57	140.05	174.04	208.53	0.71139	0.71139	0.71139	0.71139	0.71139	0.71139	0.71139	0.71139	0.71139	K.C[-60]PGCLNITT[10]VFSHAQTAVTCESCSTVLCTPTGGK.A	sp|P38711|RS27B_YEAST
				0.03389	0.996815	2	46064	0	0	0	0	0	0	0.17588	0.020284	0.0087529	137.95	118.53	115.66	97.98	44.22	81.57	53.21	12.83	44.63	0.95363	0.95363	0.95363	0.95363	0.95363	0.95363	0.95363	0.95363	0.95363	K.KYPH[32]VQPSSAM.-	decoy_sp|P34226|SKT5_YEAST
				0.03396	0.913383	2	99670	0	0	0.017455	0.11689	0.1421	0.1421	0.1421	0.12737	0.1421	119.6	149.49	106.7	12.88	29.9	0	0	13.53	0	0.86571	0.86571	0.86571	0.86571	0.86571	0.86571	0.86571	0.86571	0.86571	K.KDHVIAK[-11].I	sp|Q12000|TMA46_YEAST
				0.03396	0.958481	2	102844	0.014618	0	0	0.13433	0.2308	0.2308	0.2308	0.2308	0.0050621	82.28	97.83	98.07	8.87	11.95	0	0	0	2.68	0.9298	0.9298	0.9298	0.9298	0.9298	0.9298	0.9298	0.9298	0.9298	K.QNIDDSIRSK[-41].R	sp|P12753|RAD50_YEAST
				0.03403	0.925449	3	4735	0.030876	0.027705	0.035603	0.013844	0	0	0.015012	0.0057873	0.019265	3734.97	3831.23	5483.21	2258.38	2136.27	2361.57	2244.58	1007.81	2027.42	0.87158	0.87158	0.87158	0.87158	0.87158	0.87158	0.87158	0.87158	0.87158	K.QQVQD[24]SKPR[85]R.A	sp|P30283|CGS5_YEAST
				0.03418	0.788379	2	44918	0	0	0	0.0068665	0.0095972	0.08954	0	0	0.010472	119.42	171.09	180.75	22.48	31.8	30.66	24.24	30.85	42.3	0.7329	0.7329	0.7329	0.7329	0.7329	0.7329	0.7329	0.7329	0.7329	K.WCASALGYK[-11].L	sp|P08566|ARO1_YEAST
				0.03429	1	-1	103502	0	0.20522	0	0.022001	0.20594	0	0	0.0073693	0	359.79	424.02	405.78	31.43	25.42	124.96	66.53	60.38	52.43	1	1	1	1	1	1	1	1	1	NA	NA
				0.03431	1	1	136495	0.030848	0.02385	0	0.061477	0.066248	0.067482	0.069203	0.064001	0.014105	503.63	369.66	404.14	223.38	173.67	333.38	167.33	204.54	108.44	0.97942	0.97942	0.97942	0.97942	0.97942	0.97942	0.97942	0.97942	0.97942	K.GGSNATPR[-58].K	decoy_sp|Q06188|YL455_YEAST
				0.03434	0.00494147	3	99790	0.0042629	0.015756	0.034704	0	0.030652	0	0.068516	0.010609	0	169.6	125.76	203.71	68.57	49.9	73.29	33.6	92.44	60.32	0.0037981	0.0037981	0.0037981	0.0037981	0.0037981	0.0037981	0.0037981	0.0037981	0.0037981	K.VNSSGPGSSFGELALMYNSPR.A	sp|P07278|KAPR_YEAST
				0.03435	0.781894	2	45591	0.034506	0.012417	0	0.11267	0.15912	0.16125	0.17414	0.14885	0.0049163	319.16	329.27	515.62	129.48	222.86	226.33	95.19	129.31	164.38	0.7245	0.7245	0.7245	0.7245	0.7245	0.7245	0.7245	0.7245	0.7245	K.IISPPSDILPK[-16].V	sp|Q04922|MFB1_YEAST
				0.03436	0.927888	2	14331	0	0	0	0	0	0	0.035987	0.029665	0.070919	794.67	423.29	716.78	178.31	178.3	156.83	170.02	102.18	127.34	0.87437	0.87437	0.87437	0.87437	0.87437	0.87437	0.87437	0.87437	0.87437	K.KAVDD[-6]TFK.E	decoy_sp|Q05471|SWR1_YEAST
				0.03445	0.900947	4	42953	0.048926	0.014652	0.0036014	0	0	0	0.0092668	0.00233	0	751.2	1318.15	1294.63	312.72	417.56	354.72	56.65	76.89	68.03	0.86051	0.86051	0.86051	0.86051	0.86051	0.86051	0.86051	0.86051	0.86051	K.FYAEDAEL[79]MGDFWPLLKKACHDSHLVVPIGYAPAISRIYHAAAIAGK.I	decoy_sp|P14540|ALF_YEAST
				0.03449	0.902359	2	45505	0.037714	0.028705	0	0.030343	0.032939	0	0.033239	0.0239	0.014269	619.82	750.96	1187.27	267.89	297.3	391.35	161.85	196.74	207.13	0.86126	0.86126	0.86126	0.86126	0.86126	0.86126	0.86126	0.86126	0.86126	K.NL[-30]PALRNR.L	sp|P53037|PSD2_YEAST
				0.03449	1	2	135936	0.26307	0.42437	0.39417	0	0	0.020507	0.014053	0.0064428	0.052994	23.98	31.86	28.79	12.85	8.25	6.13	5.32	5.82	17.35	0.97843	0.97843	0.97843	0.97843	0.97843	0.97843	0.97843	0.97843	0.97843	K.QWNDYVEDQ[196]ETK.I	sp|P25617|YCQ6_YEAST
				0.03449	1	3	59320	0	0	0	0	0.24442	0.010626	0.24442	0.24442	0.0051401	1133.89	878.57	876.48	140.52	261.83	127.35	0	0	34.97	0.96189	0.96189	0.96189	0.96189	0.96189	0.96189	0.96189	0.96189	0.96189	R.AWSTYISWS[14]KVFEKFQ[58]NLTIAAR[39].W	decoy_sp|P38892|CRG1_YEAST
				0.03461	0.861868	3	83695	0.082028	0	0	0.083378	0.15569	0.10525	0.22656	0.097719	0.042467	592.15	569.25	427.34	139.05	49.98	129.45	24.43	60.82	27.1	0.82766	0.82766	0.82766	0.82766	0.82766	0.82766	0.82766	0.82766	0.82766	K.QDPSLWEK[-27]SWEIGK.Y	sp|P42842|EMW1_YEAST
				0.03464	0.93137	2	20605	0	0	0	0	0	0	0	0	0	625.11	568.02	489.39	283.19	366.34	379.42	306.93	174.15	239.79	0.87938	0.87938	0.87938	0.87938	0.87938	0.87938	0.87938	0.87938	0.87938	K.LSATSSLYDSK.S	decoy_sp|P46949|FYV8_YEAST
				0.03466	0.959754	2	81348	0	0.2194	0	0.088509	0.2194	0.2194	0	0.048329	0.01598	88.49	62.88	71.16	43.41	0	0	25.6	39.52	27.95	0.93185	0.93185	0.93185	0.93185	0.93185	0.93185	0.93185	0.93185	0.93185	R.S[16]VSRLAAVAV[-25]NYAK.A	sp|P05373|HEM2_YEAST
				0.03467	0.978418	2	66061	0	0	0	0	0	0	0	0	0	849.9	1131.06	1663.05	408.97	516.37	688.76	253.25	292.44	376.39	0.94767	0.94767	0.94767	0.94767	0.94767	0.94767	0.94767	0.94767	0.94767	K.DGGRHFK[-9].Y	sp|P18962|DAP2_YEAST
				0.03469	0.617498	2	41398	0.13706	0.13122	0.16039	0.097801	0.069245	0.13459	0.16039	0	0.11554	104.23	85.62	111.43	10.98	16.05	17.74	0	9.82	18.03	0.53895	0.53895	0.53895	0.53895	0.53895	0.53895	0.53895	0.53895	0.53895	R.THSTFISGAGK[-7].R	decoy_sp|P0CX45|RL2A_YEAST;decoy_sp|P0CX46|RL2B_YEAST
				0.03474	0.968057	1	98421	0.081162	0.087358	0.080151	0.01857	0.058772	0	0.0671	0.065248	0.073486	1400.18	1635.89	1657.87	303.78	116.52	203.32	450.64	257.51	321.85	0.94213	0.94213	0.94213	0.94213	0.94213	0.94213	0.94213	0.94213	0.94213	R.NVLFLR.L	sp|P38688|SRP72_YEAST
				0.03478	0.845662	2	44567	0.065947	0.04592	0.075265	0.019254	0	0.025639	0.02238	0.0092952	0.032124	787.63	806.03	1085.56	152.71	194.92	181.59	30.79	89.95	63.95	0.80847	0.80847	0.80847	0.80847	0.80847	0.80847	0.80847	0.80847	0.80847	M.VLADLGKR.I	sp|P20424|SRP54_YEAST
				0.03481	0.809459	2	86875	0	0	0	0	0.075738	0	0.03197	0	0.0063528	2189.15	2129.76	2163.33	440.59	171.46	421.61	193.11	60.43	84.35	0.76079	0.76079	0.76079	0.76079	0.76079	0.76079	0.76079	0.76079	0.76079	K.VGSA[104]STEDVH[6]EEK.N	decoy_sp|P27637|BUD14_YEAST
				0.03485	1	1	95739	0	0.012782	0	0.064253	0.14333	0.14333	0.14333	0.13341	0.0035991	2681.86	2741.51	2413.49	93.41	0	0	235.68	276.71	160.32	0.98294	0.98294	0.98294	0.98294	0.98294	0.98294	0.98294	0.98294	0.98294	K.RQVICIK[32].C	sp|P39102|XDJ1_YEAST
				0.03488	1	3	66084	0	0	0	0.080302	0.11845	0.097245	0.10861	0.086637	0.0054505	78.55	72.75	126.18	26.5	32.3	29.78	10.53	27.12	30.77	0.97944	0.97944	0.97944	0.97944	0.97944	0.97944	0.97944	0.97944	0.97944	-.MAPEI[8]FVKFK.C	sp|P47159|YJ94_YEAST
				0.03501	1	3	48472	0	0	0	0.015339	0.0071899	0	0	0	0	1082.39	1206.58	1260.83	6.74	205.4	332.5	161.32	132.52	148.21	0.97944	0.97944	0.97944	0.97944	0.97944	0.97944	0.97944	0.97944	0.97944	K.QYYDWSHDEFAK.S	decoy_sp|P38426|TPS3_YEAST
				0.03502	0.187868	2	107566	0	0	0	0	0	0	0.0087003	0	0	1151.05	1036.47	1069.14	164.58	214.22	163.98	54.11	27.28	31.86	0.14521	0.14521	0.14521	0.14521	0.14521	0.14521	0.14521	0.14521	0.14521	R.I[117]ILQDFR.S	decoy_sp|Q08951|AP3D_YEAST
				0.03509	1	1	66076	0	0.0084337	0.0086054	0.057191	0.1197	0.065173	0.063603	0.062172	0.006291	981.59	969.34	1678.21	370.89	565.65	647.47	250.32	273.68	426.11	0.96799	0.96799	0.96799	0.96799	0.96799	0.96799	0.96799	0.96799	0.96799	K.N[-11]TLVVK.F	decoy_sp|P25356|BPH1_YEAST
				0.03517	0.840042	2	101909	0	0	0	0.037277	0.11129	0.078904	0.11129	0.067535	0.11129	111.87	134.51	149.7	15.75	24.55	25.67	0	3.62	0	0.80135	0.80135	0.80135	0.80135	0.80135	0.80135	0.80135	0.80135	0.80135	-.NLIFKKNR.K	decoy_sp|Q12010|YPQ1_YEAST
				0.03528	0.953195	2	45609	0	0	0	0	0	0	0	0	0	424.37	404.5	581.77	186.62	269.58	313.31	173.12	181.72	236.97	0.92025	0.92025	0.92025	0.92025	0.92025	0.92025	0.92025	0.92025	0.92025	K.LGQWP[62]LSGR.L	decoy_sp|P39962|KC13_YEAST
				0.03548	0.598537	2	34429	0	0.0084405	0	0.011776	0	0	0.025641	0.01532	0	58.64	78.21	66.71	6.44	30.34	39.15	31.67	15.4	27.22	0.51949	0.51949	0.51949	0.51949	0.51949	0.51949	0.51949	0.51949	0.51949	K.QPYHVTNLN[-14]SK.S	sp|P07276|RAD2_YEAST
				0.0355	0.956912	2	24484	0	0	0	0.014274	0	0.061924	0.061924	0.033165	0.061924	579.68	822.59	863.91	236.77	241.13	64.16	0	48.25	0	0.92712	0.92712	0.92712	0.92712	0.92712	0.92712	0.92712	0.92712	0.92712	K.QVGL[-54]NSM[116]ADDFVK[95].K	decoy_sp|Q08686|THTR_YEAST
				0.03566	1	-1	14528	0	0	0	0	0	0	0	0	0	19649	20644.5	18023.9	8939.03	10818.1	11017.8	8682.24	10722.9	10235.6	1	1	1	1	1	1	1	1	1	NA	NA
				0.03566	1	2	125574	0.049382	0.016655	0.042492	0	0.13652	0.14726	0.2306	0.10582	0	222.93	261.46	172.86	41.07	124.94	26.49	71.78	65.4	41.27	0.97944	0.97944	0.97944	0.97944	0.97944	0.97944	0.97944	0.97944	0.97944	K.ENNLGLNVYENKFLIK.Q	decoy_sp|P53046|ROM1_YEAST
				0.03567	0.883677	2	41529	0	0	0	0	0	0	0.017498	0.0040528	0.004939	387.64	408.85	460.31	60.62	80.07	79.36	9.85	5.42	22.64	0.84877	0.84877	0.84877	0.84877	0.84877	0.84877	0.84877	0.84877	0.84877	R.KQAFLA[30]DQNK.V	sp|P25375|PRTD_YEAST
				0.03575	1	1	46383	0.065142	0.069958	0.031733	0.067547	0.083542	0.07549	0.13716	0.072121	0	134.97	166.59	139.9	59.08	88.27	49.2	27.55	98.49	47.32	0.98595	0.98595	0.98595	0.98595	0.98595	0.98595	0.98595	0.98595	0.98595	R.W[-67]PVWSK.N	sp|P39012|GAA1_YEAST
				0.03579	0.463455	3	60382	0	0	0	0.053139	0.063418	0.12046	0.10064	0.14531	0.0089275	558.71	518.83	563.34	143.8	28.2	99.22	17.96	32.17	37.55	0.38736	0.38736	0.38736	0.38736	0.38736	0.38736	0.38736	0.38736	0.38736	K.LGLM[16]GNSRPEDAASIFQDK.N	sp|Q08560|YO186_YEAST
				0.03583	1	-1	47048	0	0.01606	0.018831	0.12942	0.14229	0.14129	0.14588	0.13729	0.010993	3687.56	3674.16	3441.14	2129.49	2637.85	2264.67	1570.12	1878.92	1446.3	1	1	1	1	1	1	1	1	1	NA	NA
				0.03585	0.97469	2	45496	0	0	0	0	0	0	0	0	0	492.31	634.78	971.49	196.73	255.05	296.47	153.39	143.79	184.47	0.94652	0.94652	0.94652	0.94652	0.94652	0.94652	0.94652	0.94652	0.94652	K.EIGH[16]AIPMK.A	decoy_sp|Q12012|YO289_YEAST
				0.03586	0.718121	2	119634	0	0	0	0.013707	0.025324	0.036083	0.030459	0.019313	0.0090643	629.81	634.14	577.4	83.82	141.27	67.45	26.74	25	33.95	0.6472	0.6472	0.6472	0.6472	0.6472	0.6472	0.6472	0.6472	0.6472	R.GFQ[-20]IILR.V	decoy_sp|P53178|ALG13_YEAST
				0.03587	0.864847	2	66090	0	0	0	0.10231	0.15026	0.13472	0.15026	0.11044	0.047676	156.27	189.12	224.01	18.07	45.94	36.04	0	33.76	10.64	0.83091	0.83091	0.83091	0.83091	0.83091	0.83091	0.83091	0.83091	0.83091	K.SVHLQ[29]NDR.S	sp|P48234|NOL10_YEAST
				0.03587	1	-1	263	0.064293	0.037394	0.039793	0	0.020009	0.064293	0.064293	0.064293	0.0066643	18.12	12.28	13.01	2.83	2.82	0	0	0	1.14	1	1	1	1	1	1	1	1	1	NA	NA
				0.03603	0.783722	3	134724	0	0	0.17082	0.18589	0.19013	0.23575	0.23575	0.23575	0.096314	36.82	45.87	42.22	26.6	17.87	11.38	0	0	6.04	0.72686	0.72686	0.72686	0.72686	0.72686	0.72686	0.72686	0.72686	0.72686	-.LVLNYLEALAR[-59].F	decoy_sp|Q08193|GAS5_YEAST
				0.03605	0.75995	3	17545	0	0	0.016823	0	0	0	0.009569	0	0.0080494	3807.62	2737.16	2568.53	1077.85	1241.88	242.2	388.78	125.13	154.22	0.69672	0.69672	0.69672	0.69672	0.69672	0.69672	0.69672	0.69672	0.69672	K.QAESELV[-8]GQFKLEDNQK.V	decoy_sp|P32910|RPC6_YEAST
				0.03609	0.979858	2	45497	0	0	0	0	0	0.011377	0.039826	0	0	436.32	515.25	818.05	158	182.1	225.75	92.27	109.1	128.77	0.94794	0.94794	0.94794	0.94794	0.94794	0.94794	0.94794	0.94794	0.94794	K.L[9]SLWNENGK[-14].K	sp|Q08032|CDC45_YEAST
				0.03625	0.000200424	2	33064	0.0069679	0.0095814	0.011484	0	0	0	0	0	0	17432.5	17122.1	17573.4	7361.01	7394.67	12091.1	7444.61	8044.89	10030.4	0.00020636	0.00020636	0.00020636	0.00020636	0.00020636	0.00020636	0.00020636	0.00020636	0.00020636	R.ETALNTIWNVVK.S	sp|P40069|IMB4_YEAST
				0.03629	0.970191	3	45974	0.10997	0.046139	0	0.1427	0.31857	0.25362	0.35665	0.2178	0.0082978	40.32	53.54	57.34	24.52	25.78	34.36	21	17.83	28.22	0.94391	0.94391	0.94391	0.94391	0.94391	0.94391	0.94391	0.94391	0.94391	K.NG[11]ITPCYTTTADSR.A	sp|O13527|YA11B_YEAST;sp|O13535|YH11B_YEAST;sp|P0C2I2|YD14B_YEAST;sp|P0C2I3|YD15B_YEAST;sp|P0C2I5|YL12B_YEAST;sp|P0C2I6|YL13B_YEAST;sp|P0C2I7|YL14B_YEAST;sp|P0C2I9|YP12B_YEAST;sp|P0C2J0|YP13B_YEAST;sp|P0C2J1|YP14B_YEAST;sp|P47098|YJ11B_YEAST;sp|P47100|YJ12B_YEAST;sp|Q03434|YM12B_YEAST;sp|Q03612|YE11B_YEAST;sp|Q03619|YE12B_YEAST;sp|Q03855|YD11B_YEAST;sp|Q04214|YM13B_YEAST;sp|Q04670|YM14B_YEAST;sp|…
				0.03634	1	-1	79605	0.056563	0	0.0044682	0.002642	0.032515	0.032431	0	0	0	134.99	130.6	133.53	39.4	54.06	53.65	65.4	68.56	70.85	1	1	1	1	1	1	1	1	1	NA	NA
				0.03641	1	2	135021	0	0	0	0.044023	0.045288	0	0.0459	0.039369	0	289.53	239.91	333.65	77.71	236.98	68.42	42.45	69.31	40.89	0.97944	0.97944	0.97944	0.97944	0.97944	0.97944	0.97944	0.97944	0.97944	K.GNLIDCVSDRAK.I	decoy_sp|P14843|AROF_YEAST
				0.03646	0.753984	2	40714	0.011269	0.0087584	0.13609	0.0034101	0.011304	0.0067409	0	0	0	381.53	423.89	485.37	240.75	260.88	226.84	191.73	210.19	234.84	0.68938	0.68938	0.68938	0.68938	0.68938	0.68938	0.68938	0.68938	0.68938	R.H[74]FVLEQR.K	sp|Q07532|IWR1_YEAST
				0.03649	1	2	108109	0	0.039137	0	0.012517	0.033785	0.026947	0	0	0.019397	369.89	389.88	309.22	226.37	183.82	209.85	181.87	136.08	194.37	1	1	1	1	1	1	1	1	1	K.KNNI[-20]DIAIIKSAG[33]RLK.A	decoy_sp|P32771|FADH_YEAST
				0.0365	0.293992	2	45561	0.019285	0.014184	0	0.070067	0.093364	0.095462	0.098566	0.084795	0.0043839	358.4	328.18	454.29	166.73	236.03	276.38	131.71	159.18	189.39	0.23455	0.23455	0.23455	0.23455	0.23455	0.23455	0.23455	0.23455	0.23455	R.IVLDSLGVK.S	sp|P08465|MET2_YEAST
				0.03651	9.02298e-05	3	64850	0	0	0	0	0.010056	0.076908	0	0	0	711.74	752.15	763.34	638.41	198.28	350.55	335	282.14	207.88	0.0001004	0.0001004	0.0001004	0.0001004	0.0018154	0.026589	0.0018154	0.0018154	0.0018154	R.FSQVFHLIPDGNSYYVFN[1]DIFR.L	sp|P33331|NTF2_YEAST
				0.03659	1	1	75642	0.014313	0.020244	0	0.0087579	0.030668	0.13124	0.015206	0.012938	0.0064195	94.35	62.21	67.42	34.18	52.2	17.51	34.58	21.11	22.11	0.97936	0.97936	0.97936	0.97936	0.97936	0.97936	0.97936	0.97936	0.97936	R.DAE[-10]IFGK.I	sp|P33441|MFT1_YEAST
				0.0366	0.968749	3	128464	0.41195	0.28215	0.31534	0.072935	0.036731	0	0.19427	0.020839	0.30065	124.53	115.33	118.13	78.02	89.28	100.59	36.32	24.98	16.36	0.94274	0.94274	0.94274	0.94274	0.94274	0.94274	0.94274	0.94274	0.94274	K.YIAKFRTPKIEK.Q	sp|P16622|HEMH_YEAST
				0.03691	0.431022	2	14213	0.045917	0.12874	0.067074	0.026453	0.024432	0	0.12874	0.0153	0.12874	5128.76	5332.51	4900.81	713.93	481.04	771.23	0	50.77	0	0.357	0.357	0.357	0.357	0.357	0.357	0.357	0.357	0.357	R.YAHQLVNVN[-26]R.L	decoy_sp|P32855|SEC8_YEAST
				0.03695	1	3	35359	0	0	0	0	0	0.026402	0	0	0	478.43	509.65	339.1	177.91	351.69	246.6	92.07	211.46	140.66	1	1	1	1	1	1	1	1	1	R.KR[-86]VSIAEAL[-53]AAKG[138]SIYCWDNATRGLDSSTALEFAR.A	sp|P53756|PDR18_YEAST
				0.03705	0.847949	4	80079	0	0.0084593	0.019405	0	0.0017	0.023649	0	0	0.0012277	92.4	120.1	80.45	71.11	60.3	47.31	42.55	25.12	45.63	0.81132	0.81132	0.81132	0.81132	0.81132	0.81132	0.81132	0.81132	0.81132	K.CITAFQSYIGENIDPLVELSGKIDTV[169]VLDALQ[-13]LLK.G	sp|P17555|CAP_YEAST
				0.03707	0.912204	3	43237	0	0.21678	0	0.045681	0.070348	0.065804	0.21678	0.061146	0.017434	126.48	161.11	135.37	14.02	25.77	18.26	0	16.98	14.86	0.86533	0.86533	0.86533	0.86533	0.86533	0.86533	0.86533	0.86533	0.86533	K.EEVAMQ[-2]VDEGEAGDEK.K	decoy_sp|Q04636|POB3_YEAST
				0.03711	0.990527	1	134313	0.04932	0.052778	0.29627	0	0.022272	0.022765	0.017742	0.013876	0.080825	1956.54	2493.76	2512.48	1155.11	32.39	1316.6	805.96	817.17	803.08	0.94978	0.94978	0.94978	0.94978	0.94978	0.94978	0.94978	0.94978	0.94978	R.NWQTGGR[-56].P	decoy_sp|Q02950|RT51_YEAST
	3381901	weird fragment peak pattern		0.03713	0.990287	2	103336	0	0	0	0	0	0	0	0	0	92.3	79.71	125.03	50.86	56.29	75.74	27.92	34.55	44.33	0.94971	0.94971	0.94971	0.94971	0.94971	0.94971	0.94971	0.94971	0.94971	R.KPKKNSKPSKKK.S	decoy_sp|P40458|ATG32_YEAST
				0.03713	0.993993	1	44318	0.0015713	0	0.14869	0	0	0	0.0025406	0	0	2236.81	2644.46	3737.23	515.19	638.65	826.45	208.87	385.03	415.41	0.95122	0.95122	0.95122	0.95122	0.95122	0.95122	0.95122	0.95122	0.95122	K.E[-50]LIVPK.G	decoy_sp|Q04869|YM94_YEAST
				0.03717	0.946237	2	37500	0	0	0	0.014312	0.02947	0	0.042411	0.02062	0	57.47	53.8	60.66	29.64	17.3	26.24	24.68	37.15	23.03	0.90641	0.90641	0.90641	0.90641	0.90641	0.90641	0.90641	0.90641	0.90641	K.EVY[-105]DYMVGY[8]NVR.N	decoy_sp|P53206|CYSK_YEAST
				0.03721	0.854441	2	45404	0	0	0	0.028854	0	0	0.030092	0.022562	0.0051843	560.76	579.07	964.74	122.53	243.08	289.98	130.92	113.14	181.24	0.81916	0.81916	0.81916	0.81916	0.81916	0.81916	0.81916	0.81916	0.81916	K.NLQL[6]FSFR.L	decoy_sp|P08678|CYAA_YEAST
				0.03721	0.94495	2	102805	0	0.029576	0	0.11692	0.22776	0.22776	0.22776	0.22776	0.010162	156.36	192.68	175.42	17.4	0	14.67	0	0	7.3	0.90384	0.90384	0.90384	0.90384	0.90384	0.90384	0.90384	0.90384	0.90384	K.I[-33]FASGKVLK.L	decoy_sp|P25380|SPS22_YEAST
				0.03723	1	-1	53325	0	0.0051683	0.0057456	0	0.012242	0	0.0043132	0.0024988	0.0031494	8102.53	10025.1	9595.94	5203.16	4756.53	5136.22	5355.91	4392.22	4307.35	1	1	1	1	1	1	1	1	1	NA	NA
				0.03724	0.911961	2	52737	0	0	0	0	0	0	0	0	0	1940.41	2142.73	2161.01	236.41	328.22	402.39	43.01	103.98	101.05	0.86525	0.86525	0.86525	0.86525	0.86525	0.86525	0.86525	0.86525	0.86525	K.R[-51]PDEILEK.V	decoy_sp|P19262|ODO2_YEAST
				0.03725	0.0187198	2	35496	0	0	0	0.0036694	0.015276	0	0.01505	0.010008	0	68.96	115.63	97.96	35.93	43.32	26.74	22.62	50.6	38.12	0.013244	0.013244	0.013244	0.013244	0.013244	0.013244	0.013244	0.013244	0.013244	K.I[153]GLDCASSEFFK.D	sp|P00924|ENO1_YEAST;sp|P00925|ENO2_YEAST
				0.03733	0.397334	2	26668	0.035839	0.033413	0.046216	0.017783	0.029602	0	0.02178	0.012982	0.022769	94.86	119.4	100.71	77.26	28.28	24.87	44.29	43.5	39.47	0.32598	0.32598	0.32598	0.32598	0.32598	0.32598	0.32598	0.32598	0.32598	R.SVSLTKIR.K	decoy_sp|P53930|AF9_YEAST
				0.03741	0.391409	3	59004	0.020391	0.009727	0.022815	0.15514	0.15514	0.0058102	0.04554	0	0	141.3	110.94	157.34	49.96	0	25.02	39.25	47.51	80.1	0.32059	0.32059	0.32059	0.32059	0.32059	0.32059	0.32059	0.32059	0.32059	K.ALGI[-47]MALLDEGETDWK.V	sp|P00817|IPYR_YEAST
				0.03758	0.918214	2	45580	0	0	0	0	0	0.025601	0	0	0.0051112	413.21	334.93	508.39	182.34	247.45	300.85	139.83	173.82	208.7	0.86724	0.86724	0.86724	0.86724	0.86724	0.86724	0.86724	0.86724	0.86724	K.NVVQQWN[16]K.I	decoy_sp|P38810|SFB3_YEAST
				0.03759	0.930474	2	45453	0	0.11922	0	0	0	0	0.04902	0.012056	0.0070196	666.58	674.49	1182.16	277.86	413.22	487.32	152.73	207.37	264.05	0.878	0.878	0.878	0.878	0.878	0.878	0.878	0.878	0.878	R.VESGI[-40]PYK.K	decoy_sp|Q08299|ENB1_YEAST
				0.03764	1	-1	102111	0.0038774	0	0.0054664	0.032452	0	0.0078929	0.058502	0.0030433	0	287.07	285.83	263.38	224.35	133.93	113.56	174.9	69.61	70.84	1	1	1	1	1	1	1	1	1	NA	NA
				0.03766	0.910041	4	901	0.0022275	0.0028946	0	0.0031352	0.005909	0.0063654	0.0055349	0.0048037	0.0013992	1242.5	1545.85	698.3	411.99	475.11	392.39	238.72	200.75	209.26	0.86459	0.86459	0.86459	0.86459	0.86459	0.86459	0.86459	0.86459	0.86459	K.KPSSRSPPPRPPTISGSASVYK.E	decoy_sp|P38266|AIM3_YEAST
				0.03766	1	4	59504	0.010532	0.010267	0	0.0068241	0.08114	0.0093023	0.08114	0.08114	0.0029643	576.76	476.95	403.19	77	112.5	70.31	0	0	60.04	0.97944	0.97944	0.97944	0.97944	0.97944	0.97944	0.97944	0.97944	0.97944	R.S[73]FKILGLYELVHSPNFLPDYVLGILSSF[7]K.V	sp|P53886|APC1_YEAST
				0.03769	0.911074	2	45753	0	0	0.029041	0.07975	0	0	0.046781	0.025935	0.02059	267.85	254.38	231.52	146.86	184.62	191.12	108.51	116.89	88.45	0.86495	0.86495	0.86495	0.86495	0.86495	0.86495	0.86495	0.86495	0.86495	K.GGEDGSL[21]VSSN.-	sp|Q03435|NHP10_YEAST
				0.03771	0.325482	2	100681	0	0	0	0	0	0.017985	0.016464	0.0054524	0.0047525	350.09	413.2	402.89	53.67	63.4	59.97	20.57	31.03	5.56	0.26184	0.26184	0.26184	0.26184	0.26184	0.26184	0.26184	0.26184	0.26184	K.TKPPELK.D	decoy_sp|Q12466|TCB1_YEAST
				0.03793	0.138877	2	78040	0	0.010918	0.0222	0.0092357	0.020593	0.052759	0.017355	0.012308	0.0059429	77.29	63.75	75.77	24.52	44.6	42.98	24.39	41.67	36.84	0.1055	0.1055	0.1055	0.1055	0.1055	0.1055	0.1055	0.1055	0.1055	K.D[60]AVSVFGFR.T	sp|P0CX31|RS24A_YEAST;sp|P0CX32|RS24B_YEAST
				0.03793	0.315844	2	59397	0	0	0	0.012453	0.024615	0.045064	0.026826	0.019291	0.0076199	190.06	125.8	150.2	33.52	33.58	14.52	14.59	36.04	18.02	0.25344	0.25344	0.25344	0.25344	0.25344	0.25344	0.25344	0.25344	0.25344	R.LSLLEIK.N	sp|P53270|YG32_YEAST
				0.03795	0.000917705	2	27632	0	0.053367	0.047991	0.015672	0.023281	0.024393	0.025287	0.019635	0.0096899	376.01	492.87	424.97	148.45	338.81	161.48	218.01	192.97	94.87	0.00080539	0.00080539	0.00080539	0.00080539	0.00080539	0.00080539	0.00080539	0.00080539	0.00080539	K.TIALWDPIEPNNK.G	sp|P42935|ELP2_YEAST
				0.03801	0.970885	1	45440	0	0.0025762	0	0.008381	0	0	0.0029076	0.0017505	0	1073.82	1281.24	2045.16	433.88	672.65	800.85	337.1	422.04	500.99	0.94441	0.94441	0.94441	0.94441	0.94441	0.94441	0.94441	0.94441	0.94441	R.DEINVPK[-34].S	decoy_sp|P38691|KSP1_YEAST
				0.03804	0.950448	3	108289	0.12959	0.055903	0	0.17616	0.19913	0.25879	0.25879	0.19203	0.25879	54.16	43.25	31.79	13.21	19.15	10.59	0	3.81	0	0.91487	0.91487	0.91487	0.91487	0.91487	0.91487	0.91487	0.91487	0.91487	K.TTFINT[-31]LFQTVLK.R	sp|P32468|CDC12_YEAST
				0.03819	0.857025	2	44603	0.0079724	0.0059322	0.031014	0	0.010021	0.019115	0.013276	0.0056992	0	803.92	939.37	1422.1	218.19	268.78	324.33	107.56	154.63	168.86	0.82218	0.82218	0.82218	0.82218	0.82218	0.82218	0.82218	0.82218	0.82218	K.LEDTQ[-63]VLK.I	sp|P53235|EIF2A_YEAST
				0.03825	0.62677	2	103318	0	0	0	0.31673	0.31673	0.31673	0.31673	0.20171	0	685.98	617.39	654.2	0	0	12.87	0	11.43	230.46	0.54856	0.54856	0.54856	0.54856	0.54856	0.54856	0.54856	0.54856	0.54856	K.SNFFAAIR.F	sp|P47037|SMC3_YEAST
				0.03832	0.726329	2	42748	0	0	0	0.023878	0	0.027263	0.016596	0.011744	0.015633	198.36	189.79	223.18	16.59	31.67	31.24	28.31	20.6	8.85	0.65657	0.65657	0.65657	0.65657	0.65657	0.65657	0.65657	0.65657	0.65657	K.IMQPVPR.L	decoy_sp|P53153|LCL3_YEAST
				0.03842	0.620984	3	134200	0.082687	0.12469	0.41505	0	0.22594	0	0.20053	0.051544	0.30987	54.47	78.78	91.46	58.11	31.39	53.47	18.27	19.42	19.37	0.54255	0.54255	0.54255	0.54255	0.54255	0.54255	0.54255	0.54255	0.54255	R.N[18]HLGLGGSLGLFFK.E	sp|Q08984|YP272_YEAST
				0.03842	0.972443	2	70833	0.028934	0.01589	0	0.0051907	0.02493	0.028934	0	0.01324	0	1129.07	865.71	654.77	114.13	285.15	0	199.78	360.72	289.41	0.94541	0.94541	0.94541	0.94541	0.94541	0.94541	0.94541	0.94541	0.94541	R.R[-45]QFPFLK.F	sp|P53876|YNS4_YEAST
				0.03849	1	2	62271	0.12782	0.21355	0.034241	0.0236	0.16055	0	0.21355	0.21355	0.027029	410.83	419.56	557.12	110.28	92.27	36.45	0	0	17.36	1	1	1	1	1	1	1	1	1	K.QNENQKVAIYDEEM[16]SSDR.M	sp|Q06053|DUS3_YEAST
				0.03851	0.000280517	2	135189	0	0.015535	0	0	0	0.0050379	0.13453	0	0.0086258	256.34	187.34	287.65	96.41	133.03	116.2	129.88	120.5	98.58	0.00027925	0.00027925	0.00027925	0.00027925	0.00027925	0.00027925	0.00027925	0.00027925	0.00027925	R.S[43]FDVPPPPIDASSPFSQK.G	sp|P00950|PMG1_YEAST
				0.03864	0.771999	2	118097	0	0	0.21535	0.14174	0.15845	0.15412	0.15953	0.147	0.10838	242.78	310.13	242.74	35.46	39.15	36.02	22.51	31.8	28.46	0.71184	0.71184	0.71184	0.71184	0.71184	0.71184	0.71184	0.71184	0.71184	K.QDPINPLKFK.N	decoy_sp|P32566|SMI1_YEAST
				0.03868	0.998113	2	45568	0	0	0	0	0.019849	0	0.023762	0.0081563	0.006465	142.24	130.74	194.21	60.18	81.46	115.92	38.33	70.21	74.47	0.95536	0.95536	0.95536	0.95536	0.95536	0.95536	0.95536	0.95536	0.95536	-.MAPAT[96]PK.T	sp|Q03834|MSH6_YEAST
				0.03872	0.878507	2	135621	0	0.12655	0.12057	0	0.017024	0.099558	0.043576	0	0.11009	334.43	234.56	333.81	147.59	207.08	227.46	118.47	137.32	103.68	0.84434	0.84434	0.84434	0.84434	0.84434	0.84434	0.84434	0.84434	0.84434	K.LLPDAY[20]K.L	decoy_sp|P39925|AFG3_YEAST;decoy_sp|P40341|YTA12_YEAST
				0.03873	0.951159	1	42425	0.0020173	0.001928	0.003768	0.0062867	0.017606	0.031389	0.011052	0.0093164	0	249.01	220.74	212.31	76.67	7.21	71.03	81.42	84.73	104.45	0.91628	0.91628	0.91628	0.91628	0.91628	0.91628	0.91628	0.91628	0.91628	K.VTSLTK.N	decoy_sp|P36775|LONM_YEAST;sp|P07807|DYR_YEAST;sp|P18851|GBB_YEAST
				0.03878	0.00050661	2	56485	0.10259	0.087986	0.083794	0.068278	0.084828	0.089577	0.11457	0	0.071831	1967.1	1990.49	1229.1	1111.66	1153.07	660.56	536.05	47.14	740.09	0.00047397	0.00047397	0.00047397	0.00047397	0.00047397	0.00047397	0.00047397	0.00047397	0.00047397	R.WAGN[2]ANELNAAYAADGYAR.I	sp|P06169|PDC1_YEAST;sp|P16467|PDC5_YEAST;sp|P26263|PDC6_YEAST
				0.03885	0.871285	2	54124	0.064863	0.064949	0.073279	0.073279	0.065817	0.019313	0	0.012976	0.055381	2520.85	2846.52	2635.31	0	636.39	89.28	155.29	61.97	268.9	0.83754	0.83754	0.83754	0.83754	0.83754	0.83754	0.83754	0.83754	0.83754	K.SATAEKLR.R	decoy_sp|P43573|BUD27_YEAST
				0.03891	0.817175	2	45603	0	0	0.012823	0	0.044361	0	0	0	0	191.56	236.48	342.57	74.67	106.68	153.1	40.02	82.16	119.21	0.77115	0.77115	0.77115	0.77115	0.77115	0.77115	0.77115	0.77115	0.77115	K.NLE[-2]KELTNAK.I	sp|P39723|SPC72_YEAST
				0.03892	0.874938	2	46730	0	0	0	0	0	0	0	0	0	656.77	568.19	611.26	431.47	468.47	410.43	259.2	282.3	230.01	0.84107	0.84107	0.84107	0.84107	0.84107	0.84107	0.84107	0.84107	0.84107	K.SFQKLLGLRR.D	sp|P28584|TRK2_YEAST
				0.03897	1	-1	99894	0	0	0.0036698	0.086224	0.1865	0.25979	0.25979	0.25979	0.25979	400.9	465.63	430.06	22.69	98.83	121.31	0	0	0	1	1	1	1	1	1	1	1	1	NA	NA
				0.039	0.865014	2	43682	0.11172	0.07934	0.14276	0	0	0	0.028095	0.010491	0.045454	479.96	485.96	456.46	27.21	100.74	84.48	16.55	15.88	26.49	0.83108	0.83108	0.83108	0.83108	0.83108	0.83108	0.83108	0.83108	0.83108	-.NIDNQ[-33]LK.F	decoy_sp|Q06677|SWA2_YEAST
				0.03904	1	-1	45887	0	0	0	0.0040511	0	0	0.10952	0.10952	0.002561	170.22	186.34	187.53	117.64	96.81	128.02	64.78	0	62.68	1	1	1	1	1	1	1	1	1	NA	NA
				0.03924	1	-1	45521	0	0	0	0	0	0	0.063219	0.0039852	0	282.84	391.27	557.74	172.45	213.33	271.42	109.56	131.7	146.75	1	1	1	1	1	1	1	1	1	NA	NA
				0.03929	0.983617	1	128674	0.020285	0.021214	0.042762	0.054965	0.066847	0.069939	0.073051	0.063408	0	333.46	352.19	176.97	84.98	98.72	90.88	48.72	38.26	6.52	0.94851	0.94851	0.94851	0.94851	0.94851	0.94851	0.94851	0.94851	0.94851	K.GADEEVR.E	decoy_sp|P36165|TGL4_YEAST
				0.0393	0.976984	1	133092	0.11505	0.16151	0.16662	0.14875	0.17549	0.20645	0.20645	0.17119	0	59.73	91.53	53.91	31.21	31.8	0	38.25	21.56	10.97	0.94732	0.94732	0.94732	0.94732	0.94732	0.94732	0.94732	0.94732	0.94732	K.NNEDIPK.Y	decoy_sp|O13585|YP089_YEAST
				0.03941	0.91717	2	38334	0	0	0	0	0	0	0	0	0	360.52	376.69	355.09	145.53	274.16	214.83	89.77	159.86	226.58	0.8669	0.8669	0.8669	0.8669	0.8669	0.8669	0.8669	0.8669	0.8669	-.VQDLIE[61]K.I	decoy_sp|P0CX08|DSF1_YEAST;decoy_sp|P0CX09|YN073_YEAST
				0.03958	0.995162	2	45876	0	0	0	0	0	0	0	0	0.0044096	206.28	177.13	270.47	94.37	123.28	132.63	57.11	118.59	109.65	0.95204	0.95204	0.95204	0.95204	0.95204	0.95204	0.95204	0.95204	0.95204	K.KADG[17]ALIAEKK.K	sp|Q06708|VAC14_YEAST
				0.03965	0.996306	2	102011	0	0	0	0.21511	0.3666	0.2827	0.3666	0.24891	0.3666	95.9	122.22	126.45	10.37	17.77	20.47	0	7.43	0	0.95308	0.95308	0.95308	0.95308	0.95308	0.95308	0.95308	0.95308	0.95308	K.IFS[-22]LKKK.D	sp|Q99247|YO087_YEAST
				0.03969	0.959278	3	102544	0	0	0.23677	0.12888	0.14933	0.18909	0.23677	0.14302	0.23677	90.74	93.58	58.77	30.88	25.32	13.68	0	15.41	0	0.93109	0.93109	0.93109	0.93109	0.93109	0.93109	0.93109	0.93109	0.93109	R.KASHPIAFGAVAIPTNVNAN[-7]SLAFNRTK.R	sp|Q12345|IES3_YEAST
				0.03978	0.947363	2	111179	0.16425	0.30801	0.32578	0.074647	0	0.32578	0.32578	0.32578	0.1577	61.13	83.24	84.99	14.93	15.03	0	0	0	22.23	0.90867	0.90867	0.90867	0.90867	0.90867	0.90867	0.90867	0.90867	0.90867	R.QLPLPQGRILSGP[55]QPR.R	decoy_sp|P38637|STS1_YEAST
				0.03998	0.551034	2	33914	0	0	0	0	0	0	0	0	0	223.07	259.26	190.6	35.78	83.7	80.32	81.27	115.92	107.17	0.47172	0.47172	0.47172	0.47172	0.47172	0.47172	0.47172	0.47172	0.47172	K.QPHEYEK.S	sp|P38284|ICS2_YEAST
				0.03999	0.0179533	3	33719	0.035868	0.040651	0.044163	0.044163	0.0124	0	0.01052	0.0037056	0.029627	90.85	102.47	67.7	0	23.33	51.78	28.6	46.11	40.33	0.012721	0.012721	0.012721	0.012721	0.012721	0.012721	0.012721	0.012721	0.012721	K.SVGCIVDGV[17]PPGMSLTEADIQPQLTR.R	sp|P28777|AROC_YEAST
				0.04018	0.658183	2	14788	0	0	0	0	0	0	0.0094066	0.0094066	0.0094066	1447.78	1189.22	1217.46	233.7	206.64	60.34	0	44.57	0	0.5817	0.5817	0.5817	0.5817	0.5817	0.5817	0.5817	0.5817	0.5817	K.S[41]IGESNLER.A	sp|Q06595|YP196_YEAST
				0.04037	0.417392	3	1471	0.0043529	0.0075966	0.0050748	0.0067006	0.015594	0.018668	0.024509	0.011944	0	826.65	874.1	412.86	217.6	254.75	222.88	98.75	95	77.18	0.34438	0.34438	0.34438	0.34438	0.34438	0.34438	0.34438	0.34438	0.34438	K.AQDQDVMGLTVCTELGMDNVK.T	decoy_sp|P32451|BIOB_YEAST
				0.04038	0.788924	3	5927	0	0	0	0.01661	0.01813	0	0.020575	0.011351	0.0051821	1687.71	1906.62	1710.28	208.58	240.72	239.55	74.82	114.51	116.27	0.73361	0.73361	0.73361	0.73361	0.73361	0.73361	0.73361	0.73361	0.73361	K.SY[24]NSSTVS[158]ISRAVSLR.S	decoy_sp|Q06648|GIC2_YEAST
				0.04043	0.903518	2	103432	0	0	0.20332	0.076892	0.12518	0.1986	0.1978	0.16286	0.14044	145.64	150.67	163.4	3.2	66.49	6.1	36.51	35.16	25.43	0.86184	0.86184	0.86184	0.86184	0.86184	0.86184	0.86184	0.86184	0.86184	R.YAA[-5]YVPR.H	decoy_sp|Q12271|INP53_YEAST
				0.04044	0.615604	3	33593	0.14191	0.044561	0.22731	0.021011	0	0.030865	0.074681	0.011674	0.22731	890.89	806.12	570.37	179.95	53.01	202.93	33.45	80.57	0	0.537	0.537	0.537	0.537	0.537	0.537	0.537	0.537	0.537	K.QDLKDAM[64]KPQEVSDFLELEK.N	sp|P40994|ARF3_YEAST
				0.04044	0.937613	2	83613	0.017615	0.020265	0.016118	0.0048059	0.0053713	0.0076929	0.0065051	0	0.010535	5749.04	5925.63	5833.36	3973.72	3470.53	3434.86	2855.21	3053.41	3097.02	0.88987	0.88987	0.88987	0.88987	0.88987	0.88987	0.88987	0.88987	0.88987	K.D[3]AKNPVILADAC[-91]CSR.H	sp|P06169|PDC1_YEAST
				0.04048	0.544341	2	9655	0	0	0.023016	0	0	0.050668	0.02387	0.0080647	0.0052673	4986.89	5619.79	3376.08	1073.97	2006.72	320.98	799.53	519.04	360.08	0.46513	0.46513	0.46513	0.46513	0.46513	0.46513	0.46513	0.46513	0.46513	-.QDDEDS[34]EVYK.P	decoy_sp|Q02208|TOF2_YEAST
				0.04053	0.984694	3	94511	0	0.10416	0	0.14572	0.33917	0.27119	0.33917	0.33917	0.33917	204.59	193.25	187.17	10.43	29.81	38.88	0	0	0	0.94867	0.94867	0.94867	0.94867	0.94867	0.94867	0.94867	0.94867	0.94867	K.QRV[173]IYTSPIK.A	sp|P47047|MTR4_YEAST
				0.04058	1	3	77466	0.041301	0.040186	0.050256	0.021299	0.026619	0.12123	0	0.011823	0.028106	8337.78	9155.3	10447	2290.7	2406.81	14.2	588.95	272.83	867.93	0.97944	0.97944	0.97944	0.97944	0.97944	0.97944	0.97944	0.97944	0.97944	K.EDSDEKITETPVAPAVSDELK.V	decoy_sp|P21672|RIR3_YEAST
				0.04059	0.43078	3	92546	0.048227	0.021757	0	0.021541	0.10444	0	0.1056	0.054073	0.015605	392.34	539.64	756.47	126.63	159.65	228.26	61.95	43.01	54.79	0.35677	0.35677	0.35677	0.35677	0.35677	0.35677	0.35677	0.35677	0.35677	R.QSVLGLNDNAHMEISRR.H	decoy_sp|P38360|ATU1_YEAST
				0.0406	1	1	40974	0.015106	0.014036	0	0.013734	0.032728	0.02738	0.050072	0.02204	0.0092918	287.81	371.75	437.4	72.95	84.98	54.98	6.24	10.13	37.79	0.96036	0.96036	0.96036	0.96036	0.96036	0.96036	0.96036	0.96036	0.96036	K.SGKIIK.I	sp|P32528|DUR1_YEAST
				0.04084	0.504838	4	63618	0	0	0	0.0029165	0.084415	0	0.084415	0.084415	0.0013459	984.36	1269.48	1560.4	191.09	256.62	274.81	0	0	87.38	0.42676	0.42676	0.42676	0.42676	0.42676	0.42676	0.42676	0.42676	0.42676	R.IPVDISNIKFLNTDMPLCYSEHLPNFMATNEPL[44]IKITLAGK.F	decoy_sp|P39685|PO152_YEAST
				0.04085	1	-1	47523	0.046029	0.049377	0.036681	0.020483	0.024185	0	0.022846	0.014111	0.029821	66.58	79.53	56.73	12.36	14.73	5.47	6.39	5.53	2.76	1	1	1	1	1	1	1	1	1	NA	NA
				0.04089	0.952715	2	46473	0	0	0.089655	0.014737	0.015766	0	0.089655	0.0070292	0.040338	181.9	205.84	251.87	25.2	22.26	46.98	0	11.85	19.67	0.91933	0.91933	0.91933	0.91933	0.91933	0.91933	0.91933	0.91933	0.91933	-.KLDN[-33]KGIIGLK.Q	decoy_sp|P39006|PSD1_YEAST
				0.04097	0.984261	3	96087	0	0	0.03305	0.069625	0.24865	0.21461	0.24865	0.24865	0.0093542	782.21	1014.6	730.26	74.41	172.96	144.52	0	0	30.61	0.9486	0.9486	0.9486	0.9486	0.9486	0.9486	0.9486	0.9486	0.9486	R.KVRWEFTK[126].Q	decoy_sp|P38776|YHK8_YEAST
				0.04099	0.945482	3	100997	0	0	0	0.14852	0.32053	0.28739	0.32053	0.32053	0.0063407	277.33	263.07	204.23	35.71	30.83	35.89	0	0	16.86	0.9049	0.9049	0.9049	0.9049	0.9049	0.9049	0.9049	0.9049	0.9049	K.DVEITDYQFNWFQK[87]FDK.N	decoy_sp|P34248|YKK0_YEAST
				0.04103	0.538402	2	78147	0.061867	0.092337	0.0067596	0.012497	0.031376	0.068011	0.025507	0.017874	0	26.02	55.48	52.86	14.86	20.86	25.74	7.9	16.02	13.09	0.4593	0.4593	0.4593	0.4593	0.4593	0.4593	0.4593	0.4593	0.4593	K.FDVSHLD[16]YPK.L	decoy_sp|P38247|SLM4_YEAST
				0.04117	1	2	123088	0.0086113	0	0.022082	0	0	0	0	0	0	883.18	775.42	795.61	444.77	222.94	444.9	462.13	404.93	413.47	0.97944	0.97944	0.97944	0.97944	0.97944	0.97944	0.97944	0.97944	0.97944	K.SSDKVLSR.R	sp|P35169|TOR1_YEAST
				0.04123	0.312761	2	75966	0.024845	0.017278	0.018715	0.0085457	0.027163	0.016603	0.0059041	0	0.013119	284.26	203.27	211.63	176.16	96.75	163.5	36.02	36.23	122.92	0.25076	0.25076	0.25076	0.25076	0.25076	0.25076	0.25076	0.25076	0.25076	K.T[58]LLEA[1]IDAIEQPSRPTDK.P	sp|P02994|EF1A_YEAST
				0.04125	0.94313	2	125503	0.20588	0	0.1476	0	0.051639	0.087126	0.11951	0	0.076898	309.48	236.81	227.57	194.44	94.26	62.58	61.65	141.29	89.31	0.90025	0.90025	0.90025	0.90025	0.90025	0.90025	0.90025	0.90025	0.90025	K.AASLELQGIK[105]GSNVRR.F	sp|Q12202|OSW2_YEAST
				0.04132	0.00271254	2	4593	0	0	0.019307	0	0	0.019307	0	0.019307	0	91.87	115.45	93.47	43.59	35.06	0	43.08	0	48.7	0.0021786	0.0029004	0.0029004	0.0029004	0.02968	0.02968	0.018863	0.02968	0.0021786	K.EPPATVEECVK.L	sp|P40303|PSA4_YEAST
				0.04146	0.0386115	4	22020	0	0.099144	0	0.0055216	0.051269	0.044468	0.099144	0.040979	0.099144	319.83	248.01	380.52	162.92	54.33	136.81	0	69.2	0	0.027088	0.027088	0.027088	0.027088	0.027088	0.027088	0.027088	0.027088	0.027088	K.EAGTAIGGAPIGN[5]NIFGVYDSR.G	decoy_sp|P37302|APE3_YEAST
				0.04156	0.646119	3	19124	0.0081604	0	0.0078216	0.0046885	0.0080876	0	0	0.0042138	0	413.6	447.35	497.2	77.06	113.81	338.69	229.54	161.4	73.54	0.56889	0.56889	0.56889	0.56889	0.56889	0.56889	0.56889	0.56889	0.56889	R.RTDDENLFPNNYNRPTEDRSSVR[-46].D	decoy_sp|P38809|YHP7_YEAST
				0.04169	0.853277	2	128062	0	0	0	0	0.060746	0	0.09241	0.054785	0.033562	824.17	776.75	773.19	549.25	58.58	455.26	331.02	293.62	5.76	0.81778	0.81778	0.81778	0.81778	0.81778	0.81778	0.81778	0.81778	0.81778	K.VVTADYDLK[-14].E	decoy_sp|P40210|SIP5_YEAST
				0.04174	1	-1	102948	0.021489	0	0	0.18106	0.28387	0.28387	0.23442	0.22073	0.0047184	1166.67	1264.5	1749.38	203.4	306.16	0	50.95	186.82	35.87	1	1	1	1	1	1	1	1	1	NA	NA
				0.04185	0.696148	2	89374	0	0	0.0062774	0.0054574	0.019713	0.048232	0.013968	0.0088043	0	79.2	113.13	124.43	29.65	18.95	28.41	23.65	28.52	57.95	0.62271	0.62271	0.62271	0.62271	0.62271	0.62271	0.62271	0.62271	0.62271	R.QQSSA[-12]GPISR.L	decoy_sp|P40559|INP51_YEAST
				0.04189	1	-1	120604	0.14237	0.10192	0	0.2989	0.2989	0.27774	0.29161	0.24414	0.0027018	674.22	675.99	956.58	0	502.13	453.32	333.93	310.31	402.21	1	1	1	1	1	1	1	1	1	NA	NA
				0.042	0.0491848	4	1568	0	0	0.0046297	0	0	0.078745	0	0.001708	0.002938	277.89	376.92	202.44	104.34	76.33	74.38	25.78	2.59	13.21	0.034899	0.034899	0.034899	0.034899	0.034899	0.034899	0.034899	0.034899	0.034899	K.KPPPVDAVFDCSDYQAR.K	decoy_sp|P32527|ZUO1_YEAST
				0.04203	1	3	58317	0.10045	0.081898	0	0.056664	0.33712	0	0.26612	0.15494	0.037103	893.75	1042.41	512.06	390.83	541.38	410.36	196.41	306.19	342.74	0.97944	0.97944	0.97944	0.97944	0.97944	0.97944	0.97944	0.97944	0.97944	K.NCYTFNPDGTIVNMMGH[-59]RLEEVFNSKWADR[-76].P	sp|P35817|BDF1_YEAST
				0.04212	0.97769	3	132431	0.017003	0	0	0.0063233	0	0.01163	0.061645	0	0	143.8	96.52	150.4	43.4	93.4	75.49	19.1	18.14	73.5	0.9475	0.9475	0.9475	0.9475	0.9475	0.9475	0.9475	0.9475	0.9475	K.EVAEEFKRIEVATF[-54]SPEK.L	decoy_sp|P53127|SNT2_YEAST
				0.04213	1	6	113450	0.032164	0.11775	0	0.039733	0.11775	0.11775	0.066033	0.059999	0.11775	20.03	12.52	11.62	2.04	0	0	3.2	3.22	0	0.97944	0.97944	0.97944	0.97944	0.97944	0.97944	0.97944	0.97944	0.97944	R.TMMGLASI[106]YSLRSLVHT[42]VGAR.E	decoy_sp|P22276|RPC2_YEAST
				0.04217	0.821907	2	136228	0	0	0	0.11774	0.20843	0	0.20843	0.20843	0.004214	34.83	58.91	73.74	14.29	0	21.74	0	7.19	9.15	0.77749	0.77749	0.77749	0.77749	0.77749	0.77749	0.77749	0.77749	0.77749	K.TLHPAVHGGI[22]LAR.D	sp|P38009|PUR92_YEAST
				0.0422	1	2	57803	0	0	0	0.012459	0.11204	0.020093	0.11204	0.11204	0.11204	315.64	311.6	358.22	26.07	33.78	79.76	0	0	0	0.9812	0.9812	0.9812	0.9812	0.9812	0.9812	0.9812	0.9812	0.9812	K.KFIFCHVR.S	decoy_sp|P22216|RAD53_YEAST
				0.04226	0.918701	2	45458	0	0	0	0	0	0.05806	0.034949	0.0090053	0.0085804	290.36	322.52	440.8	64.39	158.08	278.27	44.95	98.34	137.44	0.86741	0.86741	0.86741	0.86741	0.86741	0.86741	0.86741	0.86741	0.86741	R.LLAGSN[-42]KYIQR.I	sp|Q08118|IRC10_YEAST
				0.04235	0.749804	2	68364	0	0.017566	0	0.11318	0	0.11318	0.11318	0.033073	0.0042517	107.53	121.64	138.52	0	87.55	0	8.21	60.95	71.72	0.68429	0.68429	0.68429	0.68429	0.68429	0.68429	0.68429	0.68429	0.68429	K.GGELTEEQM[16]KLK.S	sp|P22517|KCC2_YEAST
				0.04246	0.933535	1	45992	0.021711	0.019678	0.14652	0	0.022069	0.028601	0.14652	0.019702	0.016269	95.62	106.09	113.4	12.83	41.81	44.84	0	24.1	63.33	0.88286	0.88286	0.88286	0.88286	0.88286	0.88286	0.88286	0.88286	0.88286	K.DGASWK.A	sp|P06168|ILV5_YEAST
				0.04253	0.0193264	2	95331	0	0	0	0.041085	0.10664	0	0	0.0098679	0.026238	476.22	607.78	578.91	105.68	243.24	258.6	355.35	135.54	260.69	0.013658	0.013658	0.013658	0.013658	0.013658	0.013658	0.013658	0.013658	0.013658	K.IVEIPGEVPPGK.Y	sp|Q12408|NPC2_YEAST
				0.04255	0.825681	3	1317	0	0	0	0	0	0	0	0	0.012211	631.36	459.74	867.18	184.99	172.53	156.61	36.46	64.13	48.56	0.78254	0.78254	0.78254	0.78254	0.78254	0.78254	0.78254	0.78254	0.78254	K.QNDENNK[42]NVDGK.S	sp|Q07979|RSC58_YEAST
				0.04258	2.76356e-07	2	55363	0.018334	0	0.019294	0.014704	0.023718	0.022325	0.032847	0.018453	0.011146	48.78	72.27	71.48	33.7	38.35	37.01	30.99	23.54	38.13	5.2836e-07	5.2836e-07	5.2836e-07	5.2836e-07	5.2836e-07	5.2836e-07	5.2836e-07	5.2836e-07	5.2836e-07	R.L[57]GDDYQPPATEGLSGNESLVEK.W	sp|P07806|SYV_YEAST
				0.0426	0.90615	2	7217	0.09124	0.10819	0.1099	0	0	0	0.030724	0.0038287	0.011008	731.33	697.86	642.81	526.56	178.41	358.48	344.91	384.54	224.66	0.86306	0.86306	0.86306	0.86306	0.86306	0.86306	0.86306	0.86306	0.86306	K.ILTENAVNIR.V	decoy_sp|Q06247|YL173_YEAST
				0.04274	0.89226	2	45614	0	0	0	0	0	0	0	0	0	305.85	272.51	394.21	131.09	202.22	248.24	106.74	143.81	170.11	0.8552	0.8552	0.8552	0.8552	0.8552	0.8552	0.8552	0.8552	0.8552	R.YLYERR.E	decoy_sp|P53941|IMP4_YEAST
				0.04276	0.871567	2	120666	0	0	0.059403	0.34835	0.34835	0.34835	0.34835	0.26129	0.036833	391.81	361.93	343.23	0	0	31.96	0	19.05	218.79	0.83782	0.83782	0.83782	0.83782	0.83782	0.83782	0.83782	0.83782	0.83782	K.RLGGHCQK.F	sp|Q07895|YL001_YEAST
				0.04283	0.763322	2	100197	0	0	0	0.13882	0.10748	0.084923	0.13882	0.13882	0.13882	142.92	149.78	129.49	13.04	17.77	25.02	0	0	0	0.70092	0.70092	0.70092	0.70092	0.70092	0.70092	0.70092	0.70092	0.70092	K.TLEPLF[17]TVSSTIQ[-60]R.I	decoy_sp|P40958|MAD2_YEAST
				0.04295	0.885376	2	133324	0	0	0.13499	0	0	0	0	0	0	112.09	113.37	124.24	50.57	49.14	85.63	50.91	65.05	64.65	0.85014	0.85014	0.85014	0.85014	0.85014	0.85014	0.85014	0.85014	0.85014	R.TH[-57]LQDITTY[-16]PVSNR.H	decoy_sp|Q12734|CSR2_YEAST
				0.04296	1	1	18825	0	0.1162	0.0045124	0.035627	0.23038	0.1512	0.21886	0.10487	0.029946	613.08	863.35	490.81	220	78.69	216.83	65.56	28.7	52.6	1	1	1	1	1	1	1	1	1	R.NEDGLER[-12].L	decoy_sp|P0CF34|YL016_YEAST
				0.04306	0.161028	2	4435	0.0082934	0	0	0.0070488	0	0	0.03673	0.017293	0	2408.51	2088.35	3553.2	558.16	580.26	911.76	74.03	119.4	254.99	0.12334	0.12334	0.12334	0.12334	0.12334	0.12334	0.12334	0.12334	0.12334	R.QEAS[-12]ALELAK.N	decoy_sp|P08524|FPPS_YEAST
				0.0431	0.90919	2	100742	0	0.092848	0.090136	0.18877	0.18877	0.18877	0.18877	0.14848	0.01908	29.41	36.71	21.6	0	9.45	0	0	14.84	4.05	0.86428	0.86428	0.86428	0.86428	0.86428	0.86428	0.86428	0.86428	0.86428	R.TAHL[180]LEK.R	decoy_sp|P38811|TRA1_YEAST
				0.04312	0.478645	2	41559	0.019923	0.017378	0	0.017262	0.029093	0.039565	0.03176	0.022341	0.012342	149.13	117.84	117.16	12.54	28.92	12.8	4.83	12.64	8.87	0.40174	0.40174	0.40174	0.40174	0.40174	0.40174	0.40174	0.40174	0.40174	R.CGNVA[-2]AVLK.I	sp|P32345|PP4C_YEAST
				0.04321	1	1	66561	0.30725	0.27959	0.16891	0.37624	0.37624	0.32153	0.3697	0.31638	0	304.99	374.17	465.1	0	206.22	23.49	129.87	155.21	10.84	0.97944	0.97944	0.97944	0.97944	0.97944	0.97944	0.97944	0.97944	0.97944	R.NSYHMK.A	decoy_sp|P32830|TIM12_YEAST
				0.04343	0.00563232	2	14283	0.07804	0.076291	0	0.083083	0	0.0046291	0	0	0	494.02	475.56	605.47	168.53	170.7	262.36	237.55	275.93	306.65	0.0042868	0.0042868	0.0042868	0.0042868	0.0042868	0.0042868	0.0042868	0.0042868	0.0042868	K.LEVEYLPK.K	sp|P32356|TREA_YEAST;sp|P35172|TREB_YEAST
				0.04345	1	-1	45517	0.19013	0.11704	0	0.033954	0.0651	0.079081	0.19013	0.062631	0.0059896	229.23	284.87	410.44	137.25	144.99	166.78	0	97.22	116.2	1	1	1	1	1	1	1	1	1	NA	NA
				0.04354	1	-1	100064	0	0.0030617	0.004801	0.071904	0.19482	0.29891	0.29891	0.29891	0.29891	389.29	406.68	460.06	86.85	72.57	108.73	0	0	0	1	1	1	1	1	1	1	1	1	NA	NA
				0.04358	0.998896	2	51091	0.064809	0.14425	0.24422	0.01091	0.17897	0	0.24422	0.24422	0.24422	896.81	808.17	854.65	154.9	242.53	215	0	0	0	0.95669	0.95669	0.95669	0.95669	0.95669	0.95669	0.95669	0.95669	0.95669	K.ISLQDIY[-103]DLEDLK[-53].K	sp|P23615|SPT6_YEAST
				0.04359	0.0341315	2	13616	0.031079	0.043269	0	0.085961	0.17068	0.12608	0.17068	0.10698	0.17068	965.9	735.72	822.87	199.49	41.16	75.78	0	58.62	0	0.02389	0.02389	0.02389	0.02389	0.02389	0.02389	0.02389	0.02389	0.02389	K.QTEFNPVSR.V	decoy_sp|P39684|PES4_YEAST
				0.04365	0.0681592	2	79148	0	0.014922	0	0.0037941	0.01315	0.072066	0	0	0	45.62	40.78	42.78	12.63	16.89	5.48	9.69	21.23	25.57	0.049537	0.049537	0.049537	0.049537	0.049537	0.049537	0.049537	0.049537	0.049537	K.L[60]VSWYDN[1]EYGYSTR.V	sp|P00358|G3P2_YEAST;sp|P00359|G3P3_YEAST
				0.0437	0.266805	2	15808	0	0	0	0.014893	0.018262	0.042503	0.042503	0.042503	0.042503	701.52	558.75	633.46	68.05	154.99	86.64	0	0	0	0.21128	0.21128	0.21128	0.21128	0.21128	0.21128	0.21128	0.21128	0.21128	R.FDANSSDINM[16]AFK.E	sp|Q04175|SXM1_YEAST
				0.04375	0.978207	3	50603	0	0	0.15746	0.22723	0.22723	0	0.22723	0.22723	0.089747	326.52	485.86	426.65	0	164.85	206.89	0	0	81.81	0.94762	0.94762	0.94762	0.94762	0.94762	0.94762	0.94762	0.94762	0.94762	K.KGDK[-29]NTIVSSYN[27]R.N	sp|P19414|ACON_YEAST
				0.04375	1	4	93227	0.0041636	0.0062639	0	0.038804	0.08357	0.26741	0.26741	0.26741	0.26741	26.42	28.76	28.39	5.28	6.63	8.45	0	0	0	0.99813	0.99813	0.99813	0.99813	0.99813	0.99813	0.99813	0.99813	0.99813	K.QDYD[81]LELSESKLLYQKVK.L	decoy_sp|Q08683|APC5_YEAST
				0.04378	0.301278	2	134775	0	0	0	0.13903	0.28702	0.26504	0.23296	0.16343	0.069951	1202.67	1015.34	1468.81	266.58	203.23	156.97	20.4	92.62	36.92	0.24083	0.24083	0.24083	0.24083	0.24083	0.24083	0.24083	0.24083	0.24083	R.MLDQIGVDQPAWK.E	sp|P07259|PYR1_YEAST
				0.04385	0.439556	2	40997	0	0.035035	0.034047	0.028817	0.08454	0.067228	0.07133	0.056053	0.022391	121.39	113.16	170.64	5.16	82.17	79.76	24.87	11.36	39.76	0.36494	0.36494	0.36494	0.36494	0.36494	0.36494	0.36494	0.36494	0.36494	K.NIYHAVNK.D	sp|P15179|SYDM_YEAST
				0.04386	0.904461	2	63968	0	0	0	0.0041907	0.14436	0	0	0	0.0071465	137.87	112.57	159.92	30.93	42.14	82.9	47.35	49.75	84.74	0.86229	0.86229	0.86229	0.86229	0.86229	0.86229	0.86229	0.86229	0.86229	R.QQAATMSC[-31]SRVPFK.R	decoy_sp|P33304|AFR1_YEAST
				0.04386	1	1	21261	0	0	0.0024504	0	0	0	0	0	0	8045.27	7505.31	7811.72	3826.43	4327.09	4243.51	4115.64	4639.24	4365.02	0.97944	0.97944	0.97944	0.97944	0.97944	0.97944	0.97944	0.97944	0.97944	R.SIAFGK[-14].K	decoy_sp|P12689|REV1_YEAST
				0.0439	0.645056	3	62557	0	0	0	0	0	0	0	0	0	109.91	112.89	101.37	62.5	65.85	74.36	37.27	44.03	75.78	0.56776	0.56776	0.56776	0.56776	0.56776	0.56776	0.56776	0.56776	0.56776	R.IFTGIL[-13]SCISLALAIK.I	sp|Q12516|SRF1_YEAST
				0.0439	0.941189	4	90012	0.024437	0.0467	0.023096	0	0.0079104	0.0048408	0.011594	0	0.0028022	48.62	29.89	53.17	23.28	28.54	30.42	6.06	22.54	7.31	0.89649	0.89649	0.89649	0.89649	0.89649	0.89649	0.89649	0.89649	0.89649	R.KQLSA[146]AIETLEHISSELEK.E	decoy_sp|P32389|MET4_YEAST
				0.04393	0.914102	3	61370	0.059889	0	0.11834	0	0.14551	0	0.11978	0.031869	0.014983	49.3	83.26	80.57	16.15	48.18	18.55	23.97	8.88	30.96	0.86594	0.86594	0.86594	0.86594	0.86594	0.86594	0.86594	0.86594	0.86594	K.ALVLF[60]VPVPALSAYHK.V	sp|P48164|RS7B_YEAST
				0.04401	0.929114	2	111389	0	0	0	0.0037103	0	0	0.013623	0	0	62.02	91.68	115.42	35.32	59.37	42.92	43.32	14.81	41	0.87602	0.87602	0.87602	0.87602	0.87602	0.87602	0.87602	0.87602	0.87602	K.LDLQEKLELM[16]QAK.N	decoy_sp|P12753|RAD50_YEAST
				0.04421	1	-1	100070	0	0.0029038	0	0.11262	0.21627	0.25787	0.25787	0.25787	0.25787	485.99	400.03	427.46	86.02	104.61	91.19	0	0	0	1	1	1	1	1	1	1	1	1	NA	NA
				0.04424	7.12163e-05	3	120173	0	0	0	0	0.017026	0	0.0077978	0	0	137.83	120.73	124.45	69.39	85.95	80.56	59.99	86.54	44.92	8.1054e-05	0.00038612	8.1054e-05	0.0017024	8.1054e-05	8.1054e-05	8.1054e-05	8.1054e-05	0.0017024	R.EIPLAEVLPEPSGGEDTGLVPPLPPTDIGR.H	sp|P17423|KHSE_YEAST
				0.04433	0.671301	2	62815	0.020581	0	0.045416	0.030513	0.23157	0.044477	0.23157	0.23157	0.23157	184.61	194.93	210.76	9.17	33.79	17.3	0	0	0	0.59573	0.59573	0.59573	0.59573	0.59573	0.59573	0.59573	0.59573	0.59573	K.I[2]PAWFLNR.Q	sp|P0CX55|RS18A_YEAST;sp|P0CX56|RS18B_YEAST
				0.04447	0.432119	2	101493	0.015668	0	0	0.11815	0.44198	0.44198	0.41819	0.27765	0.44198	148.29	258.92	230.18	33.91	43.61	0	12.35	7.73	0	0.35802	0.35802	0.35802	0.35802	0.35802	0.35802	0.35802	0.35802	0.35802	K.VESLQLQK.T	decoy_sp|P36150|SUMT_YEAST
				0.04452	1	-1	16902	0.013646	0	0.022941	0.0060242	0.0039061	0	0.0023553	0	0.010278	15097.9	13857.4	12073.1	6877.56	7439.24	7557.99	7289.24	7516.94	7925.21	1	1	1	1	1	1	1	1	1	NA	NA
				0.04453	0.562966	2	30050	0.056235	0	0.011606	0	0	0.032891	0.013522	0.0056518	0.0049403	54.54	52.02	47.33	30.51	24.65	16.3	32.43	23.83	26.7	0.48356	0.48356	0.48356	0.48356	0.48356	0.48356	0.48356	0.48356	0.48356	M.V[46]QSAVLGFPR.I	sp|P05694|METE_YEAST
				0.04456	1	-1	111374	0.21216	0.20315	0	0.026637	0.03903	0.24999	0.043028	0.25878	0.20028	349.43	353.54	364.67	207.89	188.78	283.52	167.55	210.4	161.02	1	1	1	1	1	1	1	1	1	NA	NA
				0.0446	1	1	134808	0	0	0.086749	0.021295	0.024928	0.14861	0.14742	0.14514	0.066434	478.89	582.37	577.16	21.81	6.02	259.75	134	137.77	128.85	0.97944	0.97944	0.97944	0.97944	0.97944	0.97944	0.97944	0.97944	0.97944	K.KTEQSTK.M	decoy_sp|Q04893|YM96_YEAST
				0.04466	1	2	128087	0	0	0	0	0	0	0.022553	0	0.044324	569.72	525.35	553.84	394.06	457.37	380.6	245.05	266.95	199.5	0.95937	0.95937	0.95937	0.95937	0.95937	0.95937	0.95937	0.95937	0.95937	K.KLKSELKKK.N	sp|P25808|SPB4_YEAST
				0.04468	0.923863	3	11354	0	0	0	0	0	0	0.014383	0	0.014383	1560.01	1540.02	1233.47	123.84	102.78	323.27	41.73	101.58	0	0.87016	0.87016	0.87016	0.87016	0.87016	0.87016	0.87016	0.87016	0.87016	K.RNC[-33]GQIITLFSS[37]R.R	sp|Q12530|RMP1_YEAST
				0.04481	0.316916	2	45448	0	0	0	0	0	0	0	0	0	594.82	689.62	1199.14	219.75	278.82	383.63	142.6	171.96	200.03	0.25438	0.25438	0.25438	0.25438	0.25438	0.25438	0.25438	0.25438	0.25438	R.TPIITYK.T	decoy_sp|Q04511|UFO1_YEAST
				0.0449	3.79648e-05	2	63459	0	0.015124	0	0.013948	0.017651	0	0.017651	0.0035581	0	66.75	62.36	97	38.01	0	41.42	11.32	50.77	23.49	4.5859e-05	4.5859e-05	4.5859e-05	4.5859e-05	4.5859e-05	4.5859e-05	4.5859e-05	4.5859e-05	4.5859e-05	R.N[57]PTVENFIEATNLLEK.A	sp|P07213|TOM70_YEAST
				0.04495	0.644509	2	129879	0.2178	0.22846	0.24861	0.022923	0.17842	0.24861	0.053315	0.029074	0	459.99	332.43	549.91	54.25	60.05	0	31.19	64.8	50.72	0.56718	0.56718	0.56718	0.56718	0.56718	0.56718	0.56718	0.56718	0.56718	K.QATLL[-28]YLKK.T	sp|Q04195|SIZ1_YEAST
				0.0451	1	4	99482	0	0	0.14287	0	0.073755	0.083071	0.14287	0.14287	0.14287	867.6	760.29	953.5	117.71	125.74	12.98	0	0	0	0.97944	0.97944	0.97944	0.97944	0.97944	0.97944	0.97944	0.97944	0.97944	K.HVTKF[63]ANMFADTVEDKNPQL[-7]SDQLVK.R	decoy_sp|P47057|SNX4_YEAST
				0.04514	0.562376	2	35523	0.01618	0	0.016272	0.013968	0.029784	0.0536	0.023841	0.017813	0.010043	13810.4	15882.2	16337.6	8917.47	9910.67	10543.3	7350.73	7993.19	8802.55	0.48297	0.48297	0.48297	0.48297	0.48297	0.48297	0.48297	0.48297	0.48297	K.TSTFLE[-16]GVGHANK.T	decoy_sp|Q08485|NRT1_YEAST
				0.0452	0.906195	3	43277	0	0	0.041051	0	0.022992	0.017959	0.072396	0.0080581	0.004788	510.51	453.67	424.5	58.68	70.45	54.51	8.57	22.12	10.03	0.86308	0.86308	0.86308	0.86308	0.86308	0.86308	0.86308	0.86308	0.86308	R.TVPSE[-54]TGHFPKIISLNRSCSR.S	sp|P47162|YJ98_YEAST
				0.04522	1	4	28211	0	0	0	0	0.005936	0.2498	0.2498	0.2498	0.2498	915.26	722.2	838.89	135.76	104.54	90.63	0	0	0	1	1	1	1	1	1	1	1	1	K.GRV[70]GLTVPIASIFAVLKQTEKVRVGIHWDKKWGPSK[57].L	decoy_sp|P14743|NMT_YEAST
				0.04527	0.91899	2	127955	0	0	0	0	0	0	0	0	0	334.34	287.86	305.12	190.84	238.21	227.67	145.31	158.18	138.42	0.86752	0.86752	0.86752	0.86752	0.86752	0.86752	0.86752	0.86752	0.86752	R.EDQI[13]DFESLVK.D	decoy_sp|Q08902|YO378_YEAST
				0.04529	0.931324	3	24908	0	0.011087	0.01292	0.011538	0	0.023127	0.021313	0.0078039	0.0063683	409.69	471.12	398.03	232.9	105.94	336.14	254.77	54.03	22.81	0.87931	0.87931	0.87931	0.87931	0.87931	0.87931	0.87931	0.87931	0.87931	K.LGNCYEFGD[-50]LGLPVVA[83]KK.S	sp|Q07622|ACK1_YEAST
				0.04533	7.97316e-05	2	52925	0.040011	0.043072	0.037603	0.026785	0.034883	0.021886	0	0.013987	0.03125	94.03	120.38	98.14	90.61	64.78	72.64	52.77	32.39	38.36	8.9775e-05	8.9775e-05	8.9775e-05	8.9775e-05	8.9775e-05	8.9775e-05	8.9775e-05	8.9775e-05	8.9775e-05	K.TNQGLAITASGFNEK.L	sp|Q06010|STE23_YEAST
				0.04543	0.808516	2	45626	0	0.08574	0.033655	0	0.024252	0.025739	0	0.0094949	0.021828	251.36	214.49	349.6	126.45	139.22	205.06	85.68	127.31	139.16	0.75952	0.75952	0.75952	0.75952	0.75952	0.75952	0.75952	0.75952	0.75952	R.NNKPWQVDG[6]K.V	decoy_sp|Q04279|SEG1_YEAST
				0.04549	0.546947	2	131952	0	0.023249	0.026761	0.015122	0.019447	0.053326	0.032304	0.040823	0.0077353	135.77	169.02	169.54	57.51	80.95	148.95	65.92	68.59	56.9	0.46769	0.46769	0.46769	0.46769	0.46769	0.46769	0.46769	0.46769	0.46769	K.EQEVESLSP[-25]PLK.E	decoy_sp|P23287|PP2B1_YEAST
				0.0455	1	5	122265	0.05545	0.042147	0.083625	0	0.070588	0.092905	0.092905	0.092905	0.092905	1563.55	1487.55	1785.82	507.33	343.64	330.94	0	0	0	0.97927	0.97927	0.97927	0.97927	0.97927	0.97927	0.97927	0.97927	0.97927	K.KVTAYDYDNPNDSGMEKLLNQCSVAF[-46]DQEFQNVNLFVSLK.I	sp|P38966|YD089_YEAST
				0.04557	1	3	2809	0.24792	0	0.26844	0	0.05923	0	0.067839	0.04388	0.13925	882.69	972.79	655.47	174.63	84.46	148.46	24.54	47.7	48.99	0.97944	0.97944	0.97944	0.97944	0.97944	0.97944	0.97944	0.97944	0.97944	K.SRSKQSIS[-21]SLKGVTTSNK.G	decoy_sp|P38308|CS111_YEAST
				0.04565	0.510602	2	30932	0	0	0.021479	0.012338	0.038999	0.053814	0.029764	0.018132	0.0066054	768.89	731.63	628.47	70.69	158.67	47.89	31.11	40.3	27.26	0.43231	0.43231	0.43231	0.43231	0.43231	0.43231	0.43231	0.43231	0.43231	K.V[-3]LFDFICPK.E	sp|Q06685|VIP1_YEAST
				0.04568	0.000168288	3	99850	0.025445	0.039058	0	0.055148	0.070507	0.073233	0.073233	0.063495	0.073233	323.34	258.19	385.9	62.95	38.38	33.71	0	10.42	0	0.00017629	0.00017629	0.00017629	0.00017629	0.00017629	0.00017629	0.00017629	0.00017629	0.00017629	K.L[52]IPSDFILAAQSHNPIENK.L	sp|P12709|G6PI_YEAST
				0.04573	0.823317	3	97559	0	0	0	0	0.062525	0	0.027513	0.0050387	0.062525	281.57	425.64	381.17	46.94	53.95	57.19	19.47	18.77	0	0.77938	0.77938	0.77938	0.77938	0.77938	0.77938	0.77938	0.77938	0.77938	K.IDGSF[-47]DEVTLKQYLSSR.V	sp|P17442|PHO81_YEAST
				0.04573	1	1	118424	0.041993	0.05247	0	0.0034288	0.0045013	0	0.05247	0.0023527	0.05247	508.5	549.39	554.77	71.48	42.25	29.36	0	23.79	0	0.97944	0.97944	0.97944	0.97944	0.97944	0.97944	0.97944	0.97944	0.97944	K.HV[129]VGLFMNYCL[-36]K.N	sp|P40050|MRX1_YEAST
				0.04584	0.296834	2	45305	0	0	0.015814	0.017951	0	0.049134	0.024966	0.013646	0.011245	162.47	183.67	283.53	22.91	54.5	57.78	32.13	43.89	18.84	0.23699	0.23699	0.23699	0.23699	0.23699	0.23699	0.23699	0.23699	0.23699	K.SIQEHPDK.N	sp|P40564|DJP1_YEAST
				0.04591	1	-1	19064	0	0.0043643	0.0057647	0	0.0044326	0.0048168	0.0039971	0.0024304	0.0024614	12485.1	11512.6	10731.1	6052.66	6543.96	6500.57	6675.51	6479.38	6504.7	1	1	1	1	1	1	1	1	1	NA	NA
				0.04598	2.35524e-05	3	43279	0.043482	0.050732	0	0.016117	0	0	0.010229	0	0	2073.98	1414.52	944.42	739.23	566.34	495.42	647.87	355.07	269.39	2.9754e-05	2.9754e-05	2.9754e-05	2.9754e-05	2.9754e-05	2.9754e-05	2.9754e-05	2.9754e-05	2.9754e-05	R.LSPYGVFNS[57]MSGGAETGIVAQYAYVLGELER.R	sp|Q03558|OYE2_YEAST
				0.04602	0.937724	3	3811	0.010682	0	0.013427	0.011361	0.023023	0.02435	0.024679	0.016331	0.0054573	568.45	575.16	567.77	53.5	62.42	57.67	46.31	27.73	26.95	0.89007	0.89007	0.89007	0.89007	0.89007	0.89007	0.89007	0.89007	0.89007	K.QDIKDNKGE[72]DK.E	sp|P43597|YFI6_YEAST
				0.04603	0.381285	2	59845	0.027205	0.026967	0.028202	0.007136	0.0066124	0.013936	0	0	0.020985	81.41	114.17	116.44	15.16	67.05	81.6	19.2	46.47	29.68	0.31141	0.31141	0.31141	0.31141	0.31141	0.31141	0.31141	0.31141	0.31141	R.CIIIVPTK.L	sp|P53734|DBP6_YEAST
				0.04613	0.944428	2	45435	0	0	0.0041422	0	0	0	0	0	0	311.47	313.97	534.65	104.42	192.46	257.37	80.68	140.55	170.04	0.9028	0.9028	0.9028	0.9028	0.9028	0.9028	0.9028	0.9028	0.9028	R.L[-39]HIDKVR.S	decoy_sp|P22276|RPC2_YEAST
				0.04617	1	3	93699	0	0	0	0	0.15612	0.13509	0.18286	0.18286	0.18286	659.15	719.55	480.68	81.56	78.07	94.66	10.04	0	0	0.97944	0.97944	0.97944	0.97944	0.97944	0.97944	0.97944	0.97944	0.97944	K.KDAI[-30]KELTVAMNL[114]DPK.G	sp|P38042|CDC27_YEAST
				0.0462	0.00187293	2	33699	0.023564	0	0.026987	0.012435	0	0.037269	0.037269	0	0.014451	136.73	111.85	100	26.09	37.42	43.39	0	52.64	61.69	0.0015454	0.0015454	0.0015454	0.0015454	0.0015454	0.0015454	0.0015454	0.0015454	0.0015454	K.S[58]NDSEQELLEAFK.V	sp|P06787|CALM_YEAST
				0.04624	0.788961	2	103345	0	0	0.10039	0	0.14858	0.14858	0.14858	0.14858	0.040108	25.12	43.79	35.55	15.63	12.69	0	0	0	6.04	0.73366	0.73366	0.73366	0.73366	0.73366	0.73366	0.73366	0.73366	0.73366	K.KPDF[-14]KPVVGNYK.A	decoy_sp|P00958|SYMC_YEAST
				0.04629	0.888024	2	16772	0.063634	0.01548	0	0	0.0035893	0.021487	0.21457	0.21457	0.21457	1054.54	704.9	584.05	202.68	209.33	231.92	0	0	88.85	0.85218	0.85218	0.85218	0.85218	0.85218	0.85218	0.85218	0.85218	0.85218	K.P[-39]DFGVA[101]IIDK.A	decoy_sp|Q12109|SYWC_YEAST
				0.04631	0.00358278	2	132110	0.22035	0.21639	0.22259	0	0.2543	0	0	0.0077466	0.0109	280.17	267.08	271	84.36	248.92	138.32	161.52	86.13	73.88	0.0028201	0.0028201	0.0028201	0.0028201	0.0028201	0.0028201	0.0028201	0.0028201	0.0028201	K.IPELYVGAIIGR.G	sp|P38199|HEK2_YEAST
				0.04635	0.865946	4	111767	0.030361	0	0.08954	0	0.08954	0.084177	0	0.0046314	0.0024937	126.68	75.3	113.6	62.77	0	20.67	34.16	60.73	35.35	0.83208	0.83208	0.83208	0.83208	0.83208	0.83208	0.83208	0.83208	0.83208	K.ITGMIL[62]DLPPQEVFPLLESDELFEQHYK.E	sp|P04147|PABP_YEAST
				0.04637	0.951908	2	45648	0	0	0	0	0	0	0.014968	0	0.005242	497.3	487.79	768.85	327.08	346.22	438.4	217.31	268.24	265.86	0.91776	0.91776	0.91776	0.91776	0.91776	0.91776	0.91776	0.91776	0.91776	R.NNFQH[9]FR.F	sp|P39001|UME6_YEAST
				0.04651	0.946711	2	101519	0	0	0	0.14184	0.19775	0.19775	0.19775	0.18272	0.19775	199.09	162.72	147.94	5.72	18.23	0	0	5.96	0	0.90736	0.90736	0.90736	0.90736	0.90736	0.90736	0.90736	0.90736	0.90736	K.NANVVEQK[-58].I	decoy_sp|P53067|IMB5_YEAST
				0.04654	0.0491065	2	10130	0.039205	0	0.0083451	0	0.0043091	0	0.03335	0	0	260.21	218.6	262.88	114.82	146.72	121.03	84.54	181.12	122.32	0.03484	0.03484	0.03484	0.03484	0.03484	0.03484	0.03484	0.03484	0.03484	K.E[-1]SLGSPAVQDASISSGNR.I	sp|Q07622|ACK1_YEAST
				0.04656	1	2	90868	0	0.024072	0.022909	0.018948	0.10071	0.038292	0.049498	0.027132	0.005688	1116.17	696.08	592.12	567	501.51	344.13	250.79	131.89	55.69	0.99301	0.99301	0.99301	0.99301	0.99301	0.99301	0.99301	0.99301	0.99301	R.QSM[16]ESMTTSVSSMANSIDDSQRFAK.S	sp|Q05080|CYK2_YEAST
				0.04657	0.86673	3	94588	0.010452	0	0	0.071119	0.26875	0.1302	0.26875	0.26875	0.26875	644.49	601.42	478.31	92.03	205.91	62.91	0	0	0	0.8329	0.8329	0.8329	0.8329	0.8329	0.8329	0.8329	0.8329	0.8329	R.QAAALGAPSST[84]SIPK.S	decoy_sp|Q12427|STB3_YEAST
				0.04657	1	1	26326	0.13207	0.14604	0.13554	0.1285	0.11523	0.11805	0.11628	0.11269	0.13075	582.5	499.3	554.28	372.62	202.51	178.93	61.63	340.19	306.7	1	1	1	1	1	1	1	1	1	K.KNPN[40]YVEK.N	decoy_sp|P33339|TFC4_YEAST
				0.04668	0.0377464	2	39863	0.0098086	0	0.017611	0.011755	0.019117	0.019117	0	0	0.0036947	40.07	85.07	73.83	44.67	34.2	0	17	20.62	30.94	0.026466	0.026466	0.026466	0.026466	0.026466	0.026466	0.026466	0.026466	0.026466	K.L[43]VSWYD[57]NEYGYSTR.V	sp|P00358|G3P2_YEAST;sp|P00359|G3P3_YEAST
				0.04679	1	1	45606	0	0	0.0069714	0.047861	0.078339	0.06183	0.10665	0.057922	0.0042175	158.2	150.01	210.76	70.4	98.26	124.86	60.1	79.22	108.75	0.97944	0.97944	0.97944	0.97944	0.97944	0.97944	0.97944	0.97944	0.97944	R.LIGILEKK[-30].F	sp|P17883|SKI3_YEAST
				0.04685	1	2	118878	0	0.12141	0	0.098473	0.44814	0.28854	0.44814	0.27024	0.1931	826.39	859.5	967.48	640.39	0	88.65	529.64	117.3	116.87	1	1	1	1	1	1	1	1	1	K.KWMKM[16]FEQSIK.K	decoy_sp|P40959|MVP1_YEAST
				0.0469	0.954236	2	44394	0	0	0	0.011914	0.022193	0.021373	0.021284	0.015669	0.0049318	372.8	251.54	410.11	38.96	75.7	75.48	10.91	18.97	23.86	0.92223	0.92223	0.92223	0.92223	0.92223	0.92223	0.92223	0.92223	0.92223	K.DVSIP[-38]VSDRK.H	decoy_sp|P47147|YMR1_YEAST
				0.04699	0.0523375	2	79037	0	0	0	0	0.1135	0	0	0.16739	0	66.13	65.59	103.38	43.89	44.8	45.79	31.36	21.03	49.25	0.037288	0.037288	0.037288	0.037288	0.037288	0.037288	0.037288	0.037288	0.037288	R.P[-37]VYLGL[2]PANLVDLNVPAK.L	sp|P06169|PDC1_YEAST;sp|P16467|PDC5_YEAST
				0.04703	1	-1	136561	0	0.026217	0.20744	0.19411	0.059664	0.39878	0.49333	0.20127	0.02242	121.06	90.53	90.02	44.96	32.87	44.81	52.41	42.42	64.34	1	1	1	1	1	1	1	1	1	NA	NA
				0.04708	0.00195316	3	97334	0	0	0	0.02798	0.036791	0.16763	0.055996	0.16763	0.16763	1651.2	1423.13	1879.05	182.92	118.97	210.8	66.18	0	0	0.0016066	0.0016066	0.0016066	0.0016066	0.0016066	0.0016066	0.0016066	0.0016066	0.0016066	K.CPIEYSTIILVENYR.S	sp|P12954|SRS2_YEAST
				0.04714	1	1	103443	0.051489	0.054162	0.075202	0	0.021475	0.014417	0.014184	0.010533	0.075202	5398.61	5269.94	0	2698.18	2969.23	2810.49	1715.81	1709.58	1473.02	0.97944	0.97944	0.97944	0.97944	0.97944	0.97944	0.97944	0.97944	0.97944	K.H[-4]VPTAR.L	sp|P50078|TOS2_YEAST
				0.04722	0.000110057	2	6345	0.039064	0.041306	0.04233	0.026865	0	0.017103	0.016426	0.010176	0.031885	229.02	275.31	254.87	101.09	154.34	158.76	148.21	155.02	110.69	0.00012015	0.00012015	0.00012015	0.00012015	0.00012015	0.00012015	0.00012015	0.00012015	0.00012015	R.SNDE[1]TPVFGQDQNTTK.S	sp|Q3E834|YOS1_YEAST
				0.04726	0.0361164	2	93832	0	0	0	0	0.088071	0.11516	0.11516	0.11516	0.11516	652.62	597.71	823.85	49.68	118.84	155.44	0	0	0	0.025299	0.025299	0.025299	0.025299	0.025299	0.025299	0.025299	0.025299	0.025299	R.SSNSSSGSSNGPK.N	sp|P11792|SCH9_YEAST
				0.04748	0.915775	2	36156	0.064052	0.24521	0	0.016132	0.012707	0	0.018265	0	0.24521	481.2	654.96	546.61	179.09	90.44	393.65	247.29	216.61	0	0.86646	0.86646	0.86646	0.86646	0.86646	0.86646	0.86646	0.86646	0.86646	K.NQEGNKSLLSLLR.T	sp|P29539|RIF1_YEAST
				0.04755	0.58822	3	85657	0.057676	0.051038	0.041848	0	0.033838	0.029513	0.060789	0	0	14053.3	14023.8	15008.3	9206.68	4191.15	8354.97	1248.69	8351.62	8961	0.50899	0.50899	0.50899	0.50899	0.50899	0.50899	0.50899	0.50899	0.50899	K.NVP[4]LYQHLADLSK.S	sp|P00925|ENO2_YEAST
				0.04762	0.882331	2	45502	0	0.03081	0.037117	0	0	0	0	0.011031	0.022529	1124.46	1366.68	2410.75	562.04	697.35	772.49	329.74	493.49	514.17	0.84765	0.84765	0.84765	0.84765	0.84765	0.84765	0.84765	0.84765	0.84765	K.AAESAQ[-23]TLK.I	sp|Q06629|HDA2_YEAST
				0.04764	1	-1	110697	0.031589	0.030058	0	0.030385	0.035119	0.035119	0.035119	0.035119	0.026254	162.56	117.11	177.84	9.14	12.15	0	0	0	30.58	1	1	1	1	1	1	1	1	1	NA	NA
				0.04766	0.319646	2	45625	0	0	0	0	0	0	0	0	0	515.51	451.91	726.05	313.75	284.56	399.94	191.03	270.81	321.73	0.25675	0.25675	0.25675	0.25675	0.25675	0.25675	0.25675	0.25675	0.25675	R.ANLLDNNNK.L	sp|P50090|KEL2_YEAST
				0.04769	0.971155	3	109823	0	0	0.024395	0.023903	0.07363	0	0.022288	0.016941	0.018505	312.97	297.85	160.55	35.97	131.51	97.41	90.23	103.83	85.71	0.9446	0.9446	0.9446	0.9446	0.9446	0.9446	0.9446	0.9446	0.9446	K.KLID[188]LTQFPAFVTPM[-48]GK.G	sp|P06169|PDC1_YEAST
				0.04781	0.00886517	2	36113	0.099512	0.068318	0.062713	0.020422	0.030593	0.0093203	0.0098279	0	0.051731	158.62	217.9	213.38	103.32	160.53	120.14	80.46	114.28	84.97	0.006528	0.006528	0.006528	0.006528	0.006528	0.006528	0.006528	0.006528	0.006528	K.D[58]IFSNDELLSDAYDAK.L	sp|P35691|TCTP_YEAST
				0.04786	0.927748	2	8550	0	0.022909	0	0.021481	0.042902	0.085103	0.085103	0.036557	0.016222	603.96	526.85	290.77	137.55	90.27	152.67	0	19.24	52.05	0.87419	0.87419	0.87419	0.87419	0.87419	0.87419	0.87419	0.87419	0.87419	R.QQLHLDLLPAI[93]K.A	sp|P48445|BPL1_YEAST
				0.0479	0.0157977	2	111263	0	0	0	0.0055299	0	0	0.024111	0.0034215	0	339.72	327.27	435.06	231.19	223.04	300.53	226.8	79.15	36.27	0.011253	0.011253	0.011253	0.011253	0.011253	0.011253	0.011253	0.011253	0.011253	R.IGEFESSFLSYLK[57].S	sp|P07251|ATPA_YEAST
				0.04813	0.915332	2	45538	0	0	0	0	0	0	0.096701	0	0	152.19	166.69	285.17	86.2	109.81	129.03	66.35	57.9	98.49	0.86633	0.86633	0.86633	0.86633	0.86633	0.86633	0.86633	0.86633	0.86633	R.EVVALMGAHAL[44]GK.T	sp|P00431|CCPR_YEAST
				0.04814	1	4	64977	0.030055	0.08955	0.021051	0.23605	0.23605	0.0017492	0.23605	0	0.0034026	1564.51	1096.69	1399.72	0	0	75.62	725.48	89.46	132.18	1	1	1	1	1	1	1	1	1	K.M[16]HTECEQTCSPCSARFTQVENNFNEIDTADSLFQPNASGVKVSESPNR.E	decoy_sp|P53303|ZPR1_YEAST
				0.04815	0.901176	3	51423	0	0	0.016922	0	0.22624	0.016742	0.22624	0.22624	0.0054212	837.48	697.87	617.13	46.49	124	56.31	0	0	45.43	0.86063	0.86063	0.86063	0.86063	0.86063	0.86063	0.86063	0.86063	0.86063	K.KDAGF[-73]NIS[75]LADVWGR.A	sp|P39105|PLB1_YEAST
				0.04825	0.907385	2	44484	0	0	0	0	0	0	0	0	0	1196.75	1470.4	2235.9	288.73	386.54	402.48	147.25	194.39	217.84	0.86358	0.86358	0.86358	0.86358	0.86358	0.86358	0.86358	0.86358	0.86358	K.FIANTVE[-67]K.L	sp|P53855|ATG2_YEAST
				0.04826	4.17261e-05	2	49813	0.019762	0.029298	0.023774	0	0.0092584	0.013049	0.01448	0.0045809	0.0082657	106.72	84.99	105.1	49.05	76.87	42.66	25.67	72.45	30.81	4.9956e-05	4.9956e-05	4.9956e-05	4.9956e-05	4.9956e-05	4.9956e-05	4.9956e-05	4.9956e-05	4.9956e-05	K.AEAPKPEVPEDEPEGEPDVK.D	sp|P15891|ABP1_YEAST
				0.04827	0.431846	2	21902	0	0.0092837	0	0.017663	0.021628	0.037619	0.037619	0.037619	0.037619	621.05	468.48	517.75	55.92	84.02	45.78	0	0	0	0.35777	0.35777	0.35777	0.35777	0.35777	0.35777	0.35777	0.35777	0.35777	K.YSKVELPK.Y	sp|P27810|KTR1_YEAST
				0.04832	1	-1	112646	0	0	0.0020705	0.010565	0.038383	0.1555	0.040121	0.033568	0	9170.22	7383.31	15611.7	5478.17	3845.66	5662.2	4408.53	2876.91	3129.12	1	1	1	1	1	1	1	1	1	NA	NA
				0.04834	1	1	45708	0.027108	0.0269	0.025709	0	0.007854	0.0080728	0.011015	0.0048943	0.024032	602.92	596.63	799.03	343.58	384.68	487.41	263.55	346.07	406.99	0.97944	0.97944	0.97944	0.97944	0.97944	0.97944	0.97944	0.97944	0.97944	R.QLTITSGK[-9].N	sp|P37297|STT4_YEAST
				0.04846	0.000383197	3	64354	0.073398	0	0	0	0.0057426	0	0.073398	0	0	815.79	654.91	398.73	371.88	208.64	252.6	0	235.59	162.07	0.00036937	0.00036937	0.00059628	0.00059628	0.00036937	0.00036937	0.00059628	0.00036937	0.00036937	R.IALSRPNVEVVALNDPFITNDYAAYMFK[114].Y	sp|P00359|G3P3_YEAST
				0.04847	0.923693	2	134735	0.15546	0	0.13216	0	0	0.15546	0.10627	0.095126	0.08047	0	1166.39	1224.11	446.76	430.06	610.19	298.16	343.04	384.89	0.87003	0.87003	0.87003	0.87003	0.87003	0.87003	0.87003	0.87003	0.87003	K.D[-2]LEFDDTYK.N	sp|Q12378|RTR2_YEAST
				0.04847	1	-1	88509	0	0	0.0083421	0.12953	0.12953	0.049397	0.016027	0	0.0036017	690.21	599.89	642.47	15.5	0	28.19	58.5	88.74	84.14	1	1	1	1	1	1	1	1	1	NA	NA
				0.04848	1	1	103597	0.14838	0.1402	0.13114	0	0.0061519	0.010438	0.01096	0.0032547	0.13506	1625.72	1850.16	1840.92	210.47	126.04	170.24	208.28	7.81	501.55	0.97944	0.97944	0.97944	0.97944	0.97944	0.97944	0.97944	0.97944	0.97944	R.GNV[76]GHK.Y	sp|P38283|SLI15_YEAST
				0.04863	0.704426	3	87770	0.25527	0.02289	0.025855	0.0064425	0.016996	0.0033915	0.022967	0	0.014772	616.16	698.41	397.67	154.77	324.11	264.82	155.85	354.38	237.11	0.63185	0.63185	0.63185	0.63185	0.63185	0.63185	0.63185	0.63185	0.63185	K.LLGAPSE[-27]GGSSVFEVTYFKGKAYLAQSPQF[75]NK.Q	sp|P04802|SYDC_YEAST
				0.04873	0.751677	2	61588	0	0	0	0.042915	0.042915	0.042915	0.042915	0	0	144.98	131.3	139.09	0	0	31.46	0	35.73	90.16	0.68656	0.68656	0.68656	0.68656	0.68656	0.68656	0.68656	0.68656	0.68656	K.LVKENMLK.N	sp|P53944|MTQ1_YEAST
				0.04876	1	2	120692	0	0	0	0	0	0	0	0	0	545.31	381.5	382.63	292.84	378.53	256.97	200.12	190.29	138.64	0.97944	0.97944	0.97944	0.97944	0.97944	0.97944	0.97944	0.97944	0.97944	R.RLLR[-44]WKK.R	sp|P40007|NOP16_YEAST
				0.0488	0.942729	2	45923	0.39777	0.34616	0.31309	0.10525	0.031397	0.017502	0.022563	0	0.26213	259.15	289.12	333.36	213.11	216.78	209.14	135.64	148.82	142.85	0.89946	0.89946	0.89946	0.89946	0.89946	0.89946	0.89946	0.89946	0.89946	K.K[-6]IADQIK.V	decoy_sp|P31334|RM09_YEAST
				0.04883	1	-1	81245	0.13353	0.11988	0.015281	0.007938	0.01121	0.25018	0	0.0042716	0.012058	49.14	33.51	55.14	8.81	33.99	14.99	16.4	10.77	23.85	1	1	1	1	1	1	1	1	1	NA	NA
				0.04898	0.101349	3	36581	0	0	0	0	0	0	0	0	0	97.74	100.89	106.22	56.11	69.07	52	65.52	50.3	56.85	0.075694	0.075694	0.075694	0.075694	0.075694	0.075694	0.075694	0.075694	0.075694	K.I[57]TEAEIVSILN[1]GIAK.Q	sp|Q04773|YMW4_YEAST
				0.04917	0.45989	2	102587	0	0	0.024859	0.093423	0.3098	0.22595	0.3098	0.3098	0.3098	158.67	128.72	126.1	6.26	19.53	12.66	0	0	0	0.384	0.384	0.384	0.384	0.384	0.384	0.384	0.384	0.384	K.KPVFSTVNK.D	sp|P53741|BRE5_YEAST
				0.04919	1	-1	120661	0.18962	0.011178	0.015592	0	0	0	0.012015	0.0061548	0.0052773	261.69	281.77	303.07	128.55	149.93	130.21	177.95	171.31	145.51	1	1	1	1	1	1	1	1	1	NA	NA
				0.04923	1	2	79008	0.099414	0	0.10229	0.22511	0.22511	0.16751	0.18635	0.16426	0.055803	2329.34	2493.28	2339.9	795.27	0	32.26	14.11	23.74	89.71	0.97958	0.97958	0.97958	0.97958	0.97958	0.97958	0.97958	0.97958	0.97958	K.EEKPVQTEEKTEEK.S	sp|P05453|ERF3_YEAST
				0.04933	0.696609	2	127926	0	0	0	0	0	0	0.038389	0.015808	0.0086136	176.42	186.63	212.22	164.6	144.08	119.35	95.31	72.04	4.29	0.62322	0.62322	0.62322	0.62322	0.62322	0.62322	0.62322	0.62322	0.62322	R.YDAEGSPR.L	sp|Q99287|SEY1_YEAST
				0.04938	1	2	45426	0	0	0	0.15544	0.12615	0.15544	0.15544	0.096223	0.007113	223.85	335.08	471.86	0	74.19	181.52	0	77.58	93.63	0.97008	0.97008	0.97008	0.97008	0.97008	0.97008	0.97008	0.97008	0.97008	K.R[16]FHAEYIR[-16].M	sp|Q03935|YAP6_YEAST
				0.04939	1	-1	46088	0.0090894	0.0087211	0	0.0090894	0.0058531	0	0.0070659	0.0031247	0.0036629	0	3315.18	3675.76	1818.29	1877.44	2024.57	1253.16	1188.45	1258.5	1	1	1	1	1	1	1	1	1	NA	NA
				0.0494	0.220591	2	88902	0	0	0	0.012331	0.022336	0.027475	0.022994	0	0.0040624	312.65	226.7	234.15	135.81	223.56	168.12	84.4	73.14	154.02	0.17226	0.17226	0.17226	0.17226	0.17226	0.17226	0.17226	0.17226	0.17226	K.G[60]VVDSEDLPLNLSR.E	sp|P02829|HSP82_YEAST;sp|P15108|HSC82_YEAST
				0.04941	1.51808e-05	2	16672	0	0.0066457	0.0069153	0	0	0	0	0.0036473	0	122.18	117.81	132.74	45.87	114.13	80.11	68.78	16.06	52.07	1.9983e-05	1.9983e-05	1.9983e-05	1.9983e-05	1.9983e-05	1.9983e-05	1.9983e-05	1.9983e-05	1.9983e-05	R.ISTCPSTASTAGVVDNATLIQK.E	sp|P53897|IGO1_YEAST
				0.04942	1	1	120616	0.018869	0.018299	0.016497	0.026765	0.042754	0.035593	0.036425	0.034013	0.016014	845.75	1001.57	1664.9	382.68	546.76	844.86	347.65	316.88	450.52	1	1	1	1	1	1	1	1	1	K.KPPVVPK.K	sp|P38266|AIM3_YEAST
				0.04942	1	2	92390	0	0	0	0.14689	0.11399	0.096836	0.14689	0.086327	0	2528.91	4232.01	4279.23	0	2885.41	2144.28	533.3	1196.18	2089.05	0.97944	0.97944	0.97944	0.97944	0.97944	0.97944	0.97944	0.97944	0.97944	K.EKAFQGIKECLDK.K	decoy_sp|P12754|EI2BD_YEAST
				0.04944	1	1	81421	0.20523	0.16825	0.032746	0.050632	0.19941	0.15623	0.01268	0	0	432.35	422.98	588.74	228.31	284.3	360.46	184.92	239.08	294.59	0.97944	0.97944	0.97944	0.97944	0.97944	0.97944	0.97944	0.97944	0.97944	R.Q[-12]QELVN[8]R.G	decoy_sp|P39538|UBP12_YEAST
				0.04956	0.914129	2	41640	0.022326	0	0	0.012708	0.027376	0.02808	0.030197	0.01766	0.0074387	116.01	165.67	201.42	30.96	28.65	16.71	20.18	13.93	18.33	0.86595	0.86595	0.86595	0.86595	0.86595	0.86595	0.86595	0.86595	0.86595	K.TTRTVIGK[20].S	decoy_sp|P27692|SPT5_YEAST
				0.04961	0.904551	2	44837	0	0	0.015713	0.01917	0.011038	0.01917	0.01917	0.0056936	0	57.14	56.79	98.9	0	6.67	0	8.42	15.08	9.49	0.86234	0.86234	0.86234	0.86234	0.86234	0.86234	0.86234	0.86234	0.86234	R.QVEED[-25]IPEK.A	decoy_sp|P20485|KICH_YEAST
				0.04963	1	-1	18071	0.094735	0.08472	0.096017	0	0	0	0.096017	0.096017	0.096017	12227.7	11676.4	13916.4	3396.42	3931.7	3966.34	0	0	0	1	1	1	1	1	1	1	1	1	NA	NA
				0.04963	1	2	112691	0	0	0.52179	0.097039	0.22716	0.2005	0.19279	0.1807	0.46268	738.4	601.81	608.53	458.88	33.89	402.99	326.91	139.57	276.23	0.97944	0.97944	0.97944	0.97944	0.97944	0.97944	0.97944	0.97944	0.97944	-.W[-64]NSK[-1]LTKK.S	decoy_sp|P20050|HOP1_YEAST
				0.04982	1	4	64271	0	0	0	0	0.088438	0	0.025086	0.0024475	0.0014396	389.07	188.57	360.74	211.24	73.91	88.84	89.03	31.72	33.08	0.97944	0.97944	0.97944	0.97944	0.97944	0.97944	0.97944	0.97944	0.97944	R.E[63]KLVFDEPFVKYVPKNELDSLYGGDLK[19]FK.Y	sp|P53860|PDR16_YEAST
				0.04984	1	3	134088	0	0	0	0	0	0	0.014343	0.014343	0.0061612	101.99	112.45	194.4	31.06	35.1	49.32	0	18.25	27.77	0.97944	0.97944	0.97944	0.97944	0.97944	0.97944	0.97944	0.97944	0.97944	R.A[61]RLSCRAPNR.V	decoy_sp|Q08486|YOR72_YEAST
				0.04986	0.404382	2	111331	0.083766	0	0	0.1085	0.19703	0.26779	0.26496	0.26779	0.26779	38.06	61.51	69.86	9.15	11.61	13.22	9.48	0	0	0.33242	0.33242	0.33242	0.33242	0.33242	0.33242	0.33242	0.33242	0.33242	-.ENGDVRIR.V	decoy_sp|P36162|DAD2_YEAST
				0.04992	0.898569	2	103414	0	0	0.32184	0	0.0034415	0	0.019642	0.32184	0.32184	120.95	124.25	100.76	80.76	71.43	65.69	15.34	0	0	0.85917	0.85917	0.85917	0.85917	0.85917	0.85917	0.85917	0.85917	0.85917	K.PFITHK[64].I	sp|P13483|DATI_YEAST
				0.04995	0.841652	2	86607	0	0	0	0.02047	0.23693	0.23693	0.23693	0.025548	0	838.76	1089.25	986.97	201.11	0	505.7	0	570.45	380.32	0.80341	0.80341	0.80341	0.80341	0.80341	0.80341	0.80341	0.80341	0.80341	-.EGEGRIGTEASLTR.H	decoy_sp|P40490|YIK0_YEAST
				0.05	0.909327	2	38819	0	0	0	0	0	0	0	0	0	200.05	188.94	181.86	94.87	144.13	144.81	85.96	98.31	110.99	0.86433	0.86433	0.86433	0.86433	0.86433	0.86433	0.86433	0.86433	0.86433	K.I[6]GTATAAALWYR[39].N	decoy_sp|P38011|GBLP_YEAST
				0.05001	0.924325	3	38480	0.20834	0.2095	0.20848	0.19571	0.11308	0.11387	0	0.10365	0.20154	682.37	514.06	416.95	128.96	7.2	135.59	55.53	51.26	56.29	0.87054	0.87054	0.87054	0.87054	0.87054	0.87054	0.87054	0.87054	0.87054	M.QND[168]QQRFSLQNRTVLAHPYK.R	sp|P48566|GYP3_YEAST
				0.05001	0.961601	2	49747	0.081453	0	0.091579	0	0.096223	0	0.096223	0.096223	0.096223	3125.51	3063.34	2863.67	1014.73	898.38	947.73	0	0	0	0.9346	0.9346	0.9346	0.9346	0.9346	0.9346	0.9346	0.9346	0.9346	R.TNSEQDTTKPAK.E	sp|P40493|BMT5_YEAST
				0.05001	1	3	52077	0	0	0.051946	0.051946	0	0.02403	0.0085837	0	0	1027.19	1019.27	1178.09	0	537.77	663.42	268.84	569.25	790.01	0.97941	0.97941	0.97941	0.97941	0.97941	0.97941	0.97941	0.97941	0.97941	K.QQTS[-21]TIAS[10]LVSLRNVRSK[110].I	decoy_sp|P12385|ERF1_YEAST
				0.05003	0.984854	2	127945	0	0	0	0	0	0	0	0	0	688.22	647.26	639.71	502.91	480.26	494.02	323.1	349.57	298.88	0.94869	0.94869	0.94869	0.94869	0.94869	0.94869	0.94869	0.94869	0.94869	R.TPIGMKQAKK.L	decoy_sp|Q12400|TRM10_YEAST
				0.05008	0.705265	2	65843	0	0	0	0.03314	0.05075	0.052697	0.053569	0.036889	0.0071496	157	210.72	255.43	24.95	15.67	44.9	17.4	23.23	38.45	0.63278	0.63278	0.63278	0.63278	0.63278	0.63278	0.63278	0.63278	0.63278	K.SRGPISIDR.P	sp|P35172|TREB_YEAST
				0.05008	0.918866	2	37821	0	0	0	0	0	0.021056	0	0	0	192.52	192.41	210.86	128.74	110.61	132.72	122.07	94.9	117.81	0.86747	0.86747	0.86747	0.86747	0.86747	0.86747	0.86747	0.86747	0.86747	R.F[9]VFDRQK.S	decoy_sp|Q06683|IRC3_YEAST
				0.0501	1	-1	99036	0	0	0.15481	0.042891	0.28247	0.11408	0.27952	0.056811	0.0095338	781.05	703.74	625.56	44.38	94.79	61.55	72.36	47.43	38.32	1	1	1	1	1	1	1	1	1	NA	NA
				0.05027	0.657535	3	117290	0	0.019977	0.032229	0.032229	0.032229	0.032229	0.00924	0	0.0070515	148.8	74.13	76.75	0	0	0	34.14	21.94	34.8	0.58101	0.58101	0.58101	0.58101	0.58101	0.58101	0.58101	0.58101	0.58101	K.PFEAADLAN[42]DQRSSSAVLK.N	sp|P53226|BUD9_YEAST
				0.05038	0.133268	2	119135	0.10736	0	0	0.062079	0.13391	0.13391	0	0.13391	0.004265	106.7	54.9	90.64	74.81	0	0	29.91	14.68	20.28	0.10101	0.10101	0.10101	0.10101	0.10101	0.10101	0.10101	0.10101	0.10101	K.TIV[60]WNGPPGVFEFEK.F	sp|P00560|PGK_YEAST
				0.05041	0.807415	2	102004	0	0	0	0.13912	0.33147	0.33147	0.33147	0.33147	0.0096036	117.47	160.83	212.78	12.95	0	36.3	0	0	7.55	0.75805	0.75805	0.75805	0.75805	0.75805	0.75805	0.75805	0.75805	0.75805	K.WISHH[-28]R.R	decoy_sp|P24871|CG24_YEAST
				0.05043	0.651423	3	134110	0.36771	0.31798	0.35113	0.27398	0.36771	0.034497	0.24113	0	0	148.22	283.02	261.62	197.78	0	100.45	19.43	92.11	58.62	0.57451	0.57451	0.57451	0.57451	0.57451	0.57451	0.57451	0.57451	0.57451	K.KSEIFSTY[-94]ADNQPGVLIQVFEGER.A	sp|P10591|HSP71_YEAST
				0.05051	1	3	31108	0.19801	0	0	0.12592	0.21047	0.1664	0.15664	0.15219	0.12759	132.19	72.96	151.83	76.11	53.06	60.96	55.57	59.44	37.63	1	1	1	1	1	1	1	1	1	R.GELIVVNDKEYWGDMKM[16]K.A	decoy_sp|Q03305|RMT2_YEAST
				0.05051	5.75601e-07	2	44336	0	0	0	0	0	0	0	0	0	795.96	619.04	470.32	534.34	331.76	226.31	321.72	114.98	50.54	1.0278e-06	1.0278e-06	1.0278e-06	1.0278e-06	1.0278e-06	1.0278e-06	1.0278e-06	1.0278e-06	1.0278e-06	K.TQFSWQYYYYTLTEEGVEYLR.E	sp|P46784|RS10B_YEAST;sp|Q08745|RS10A_YEAST
				0.05053	0.47886	2	119590	0.01328	0	0	0.017136	0.028218	0.060741	0.027647	0.023981	0.0054209	117.19	83.29	88.02	66.65	42.06	17.72	48.14	56	26.05	0.40194	0.40194	0.40194	0.40194	0.40194	0.40194	0.40194	0.40194	0.40194	K.EAEDITLTAY[-20]K.N	decoy_sp|P41895|T2FA_YEAST
				0.05068	0.947255	1	133094	0.037366	0.02018	0.042899	0.17962	0.17962	0.17962	0.15219	0.14787	0	36.05	45.78	54.08	0	0	36.61	19.62	21.87	20.23	0.90845	0.90845	0.90845	0.90845	0.90845	0.90845	0.90845	0.90845	0.90845	K.FSGLHVK[-27].K	decoy_sp|P42844|ZIM17_YEAST
				0.05073	0.888317	2	92497	0	0	0	0	0	0	0.067289	0.032278	0.051287	348.09	301.08	293.26	246.84	251.11	238.52	140.36	156.6	121.66	0.8524	0.8524	0.8524	0.8524	0.8524	0.8524	0.8524	0.8524	0.8524	R.A[-1]ALIVAANR.E	decoy_sp|Q06116|YP117_YEAST
				0.05088	0.00191495	2	102613	0	0.040349	0	0	0	0	0.0067529	0	0	83.02	104.81	99.2	37.06	70.7	36.22	15.12	53.67	62.47	0.0015775	0.0015775	0.0015775	0.0015775	0.0015775	0.0015775	0.0015775	0.0015775	0.0015775	K.D[57]SLPLLLAAVEEGK.L	sp|P07259|PYR1_YEAST
				0.05092	1	3	47976	0.020078	0.01061	0.0056121	0.0047688	0.069634	0.058093	0.075912	0.037706	0	492.93	627.14	337.29	133.16	170.69	43.11	51.06	18.65	12.24	0.97944	0.97944	0.97944	0.97944	0.97944	0.97944	0.97944	0.97944	0.97944	K.KPIMMLRSNGNFVLANK.R	decoy_sp|Q07454|YD073_YEAST
				0.05098	1	2	24871	0	0	0	0.019829	0.04452	0.037998	0.035273	0.023225	0.015517	916.74	533.02	760.1	104.38	153.48	123.76	25.95	49.81	46.96	0.98665	0.98665	0.98665	0.98665	0.98665	0.98665	0.98665	0.98665	0.98665	K.GMRELNPNDIDK.L	sp|P30665|MCM4_YEAST
				0.05108	0.726504	3	67907	0	0	0.014805	0	0.08206	0	0	0	0.08206	48.96	65.57	59.23	41.67	8.97	44.09	22.12	13.84	0	0.65677	0.65677	0.65677	0.65677	0.65677	0.65677	0.65677	0.65677	0.65677	K.VEPGL[-49]GMGITSSQSEK.G	sp|P32457|CDC3_YEAST
				0.05116	0.935479	3	3968	0.11757	0	0	0	0	0.11757	0	0	0.020328	402.82	507.07	555.64	290.24	446.66	0	216.19	259.94	139.13	0.88613	0.88613	0.88613	0.88613	0.88613	0.88613	0.88613	0.88613	0.88613	R.KNKGL[16]VVSPYDY[99]NHK.R	sp|Q06819|DIB1_YEAST
				0.05121	1	-1	103696	0.033417	0.028128	0.016747	0.11795	0.13446	0.1346	0.13599	0.12891	0.023255	982.65	944.28	771.33	548.3	714	659.09	443.01	451.04	465.18	1	1	1	1	1	1	1	1	1	NA	NA
				0.05122	0.0787713	3	110836	0.077202	0	0	0	0	0	0	0	0	87.68	88.31	87.98	37.98	46.87	61.71	32.05	59.8	53.84	0.057889	0.057889	0.057889	0.057889	0.057889	0.057889	0.057889	0.057889	0.057889	K.T[58]CNVLVAIEQ[1]QSPDIAQGLHYEK.S	sp|P19358|METK2_YEAST
				0.05127	0.00112973	2	61458	0	0	0	0	0.0073677	0	0.008481	0	0.0044273	160.7	189.08	169.35	85.23	88.22	117.32	72.31	120.9	97.88	0.00097167	0.00097167	0.00097167	0.00097167	0.00097167	0.00097167	0.00097167	0.00097167	0.00097167	K.G[114]PVRENDILVLMESER.E	sp|P0C0X0|RS28B_YEAST;sp|Q3E7X9|RS28A_YEAST
				0.0514	1	1	127438	0	0	0	0	0.010199	0.058045	0.017545	0.005769	0.0026584	140.64	243.39	179.47	164.3	131.82	125.46	46.57	25.88	39.25	1	1	1	1	1	1	1	1	1	K.QILPSFNEK[-64].L	sp|P40477|NU159_YEAST
				0.05149	0.942748	2	46206	0.017868	0.014455	0.024092	0	0.013442	0.01142	0.015073	0.0058268	0.00941	330.69	289.79	420.71	18.01	53.3	62.99	10.08	28.58	27.39	0.8995	0.8995	0.8995	0.8995	0.8995	0.8995	0.8995	0.8995	0.8995	R.QESYLQRIK[-43].E	decoy_sp|P38140|ERT1_YEAST
				0.05151	1	2	80983	0.15951	0.46981	0.46981	0.024531	0.023651	0.46981	0	0.0096618	0.33397	19.85	20.7	0	7.63	9.17	0	8.65	7.84	7.36	1	1	1	1	1	1	1	1	1	K.EDALSI[-32]KFHK.P	decoy_sp|Q02931|UTP17_YEAST
				0.05152	0.00315126	2	95796	0	0.035011	0.035749	0.010596	0	0	0	0	0.0061644	1688.89	1996.23	1986.37	1565.34	608.53	278.63	419.01	102.29	1063.35	0.0069759	0.0069759	0.0069759	0.0069759	0.0069759	0.0025037	0.0025037	0.0025037	0.0069759	R.LALATFDK.F	sp|Q10740|LKHA4_YEAST
				0.05165	0.997318	3	99140	0	0	0	0	0	0	0	0	0	2210.23	2665.76	2520.38	1753.28	1687.69	1395.98	1354.55	1492	1237.26	0.95424	0.95424	0.95424	0.95424	0.95424	0.95424	0.95424	0.95424	0.95424	K.ATSNNICS[190]VVRLLAILVYRR[-30].V	decoy_sp|P33202|UFD4_YEAST
				0.05165	1	-1	134300	0.0028218	0	0.13163	0.12645	0.13163	0.10727	0.10872	0.10466	0.070492	2254.93	2046.54	0	888.28	847.91	812.45	485.46	384.6	435.94	1	1	1	1	1	1	1	1	1	NA	NA
				0.05186	1	1	76795	0.042582	0.12657	0.060499	0.12657	0.02685	0.0072132	0	0.0030208	0.0071713	135.04	322.96	349.02	0	96.29	153.02	29.84	65.73	62.06	0.9955	0.9955	0.9955	0.9955	0.9955	0.9955	0.9955	0.9955	0.9955	K.KATDL[-16]AAK.K	decoy_sp|P50275|ASE1_YEAST
				0.05191	0.9817	2	112630	0.16165	0	0	0.22025	0.22025	0.16105	0.22025	0.096812	0.22025	359.96	334.59	361.06	0	101.83	246.18	0	102.39	0	0.94823	0.94823	0.94823	0.94823	0.94823	0.94823	0.94823	0.94823	0.94823	R.AHM[-48]SVSGNK.E	decoy_sp|Q02950|RT51_YEAST
				0.05192	0.963011	1	132601	0.057154	0.0079073	0.0079376	0.043962	0.13414	0.094742	0.13414	0.078624	0	235.23	146.5	277.96	160.93	152.86	69.69	0	40.42	41.43	0.93652	0.93652	0.93652	0.93652	0.93652	0.93652	0.93652	0.93652	0.93652	K.KEEAAPK.P	sp|P41920|YRB1_YEAST
				0.05195	1	3	88149	0.03051	0.10219	0.035901	0.0097759	0.007919	0.10219	0.022355	0	0.014278	55.07	38.63	48.71	30.58	24.71	0	22.67	25.27	29.15	0.993	0.993	0.993	0.993	0.993	0.993	0.993	0.993	0.993	R.LTL[3]VFILLF[-72]AGYPKYW[39]HRHIR.R	decoy_sp|P36133|YK20_YEAST
				0.05196	3.81194e-05	3	81215	0	0	0	0	0	0	0	0.1248	0	358.35	338.25	364.18	277.73	291.58	206.16	118.74	210.52	177.08	4.6028e-05	4.6028e-05	4.6028e-05	0.0024582	4.6028e-05	4.6028e-05	0.0024582	4.6028e-05	0.0024582	R.GYFPEVYEPTVFENYIHDIFVDSK.H	sp|Q00245|RHO3_YEAST
				0.05202	0.0174936	2	49217	0.027026	0.029061	0	0	0.059985	0	0.011307	0	0	851.1	598.67	487.15	256.04	503.44	309.86	186.98	249.94	376.67	0.012408	0.012408	0.012408	0.012408	0.012408	0.012408	0.012408	0.012408	0.012408	K.A[57]TNDVEPSTYDSK.A	sp|P49089|ASNS1_YEAST
				0.05206	0.0527689	3	33789	0.011668	0.027783	0	0	0	0.027783	0.027783	0.009934	0.0039492	383.06	0	473.06	230.78	241.27	0	147.32	118.21	167.11	0.037665	0.037665	0.037617	0.037665	0.037665	0.037665	0.037665	0.037665	0.037665	R.D[114]GKAPEAEQVLSAAATFPIAQPATDVEAR.A	sp|P40212|RL13B_YEAST
				0.05222	0.000111752	2	77781	0	0.0083598	0	0.012203	0	0	0	0	0	77.82	108.88	121.24	69.52	70.9	73.49	38.01	43.88	62.8	0.00012182	0.00012182	0.00012182	0.00012182	0.00012182	0.00012182	0.00012182	0.00012182	0.00012182	K.D[43]FSPLNVGSDWK.A	sp|P31116|DHOM_YEAST
				0.05244	3.06998e-06	3	134790	0	0	0	0	0	0	0.06091	0	0	2042.41	1430.9	1483.6	1034.84	874.1	682.09	1088.06	767.94	843.12	4.6907e-06	4.6907e-06	4.6907e-06	4.6907e-06	4.6907e-06	4.6907e-06	4.6907e-06	4.6907e-06	4.6907e-06	K.ALGGAPKPDYPIATQDTLTEYDAFLFGIPTR.F	sp|Q12335|PST2_YEAST
				0.05245	2.21508e-06	2	63146	0	0	0	0	0	0	0	0	0	13327.6	12481.8	13930.9	0	0	714.43	0	8849.76	744.57	3.4889e-06	3.4889e-06	3.4889e-06	3.4889e-06	3.4889e-06	3.4889e-06	3.4889e-06	3.4889e-06	3.4889e-06	K.YGLPQLSEEAFDELSDK.I	sp|P17967|PDI_YEAST
				0.0525	0.86571	2	103687	0	0	0	0.10982	0.49359	0.49359	0.3435	0.32492	0.03383	247.47	252.08	262.15	12.33	6.12	0	5.6	20.61	57.39	0.83183	0.83183	0.83183	0.83183	0.83183	0.83183	0.83183	0.83183	0.83183	R.KPMFEGK.D	sp|P36005|KDX1_YEAST
				0.05255	1	3	45283	0	0	0	0.011735	0	0.011735	0	0	0.003856	1172.32	1421.68	621.34	549.35	732.19	0	360.67	421.28	446.3	1	1	1	1	1	1	1	1	1	K.VESVRCL[33]FEYYRLEIKSYNSLDVTYKGVLKNPLSP[42]K.L	decoy_sp|Q12280|IQG1_YEAST
				0.05262	0.331865	2	120726	0.011565	0	0.16587	0.096904	0.2271	0.13005	0.12797	0.10123	0.13705	585.23	656.11	731.85	445.08	581.3	535.01	234.39	300.55	298.45	0.26743	0.26743	0.26743	0.26743	0.26743	0.26743	0.26743	0.26743	0.26743	K.ISGSNLHLLVPR.V	sp|P48564|MRX6_YEAST
				0.05262	0.630766	2	39858	0	0.01237	0.024811	0.0058714	0	0.0066779	0.0076099	0	0.0061569	68.79	35.92	59.89	16.23	22.41	18.16	13.09	16.17	35.84	0.55273	0.55273	0.55273	0.55273	0.55273	0.55273	0.55273	0.55273	0.55273	R.NQT[79]LIAELK.G	sp|P42944|GZF3_YEAST
				0.05284	0.649654	2	78906	0	0	0	0	0.0098077	0.045385	0	0.0038802	0	71.51	36.7	64.68	8.32	21.47	32.85	25.97	19.96	24.23	0.57263	0.57263	0.57263	0.57263	0.57263	0.57263	0.57263	0.57263	0.57263	R.QCI[9]YVIDK.F	sp|P38339|RGD1_YEAST
				0.05289	1	3	67339	0.07188	0.043894	0.069102	0.0089332	0.07188	0.07188	0	0.07188	0.033567	63.4	39.35	52.66	32.11	0	0	24.33	0	15.51	1	1	1	1	1	1	1	1	1	R.LNSCSM[16]YSIAEFTPLR.N	decoy_sp|P48563|MON2_YEAST
				0.0529	1	1	119378	0.11286	0.022188	0.15905	0	0.39091	0	0.078386	0.19207	0.018064	131.14	74.68	111.89	7.69	84.78	51.5	32.11	21.72	17.98	0.97944	0.97944	0.97944	0.97944	0.97944	0.97944	0.97944	0.97944	0.97944	R.IIIGLK[-10].E	sp|P38998|LYS1_YEAST
				0.05292	0.957373	2	46666	0	0	0.017965	0	0	0	0.017965	0	0.017965	385.75	397.16	0	192.6	181.33	191.1	114.3	88.33	0	0.92792	0.92792	0.92792	0.92792	0.92792	0.92792	0.92792	0.92792	0.92792	R.A[61]KTGSASTVK.G	sp|P35189|TAF14_YEAST
				0.05296	2.02182e-05	2	25832	0.0062017	0	0.013137	0.00447	0	0	0	0.0043367	0	128.9	120.27	135.23	104.84	95.48	75.65	23.97	68.47	78.93	2.591e-05	2.591e-05	2.591e-05	2.591e-05	2.591e-05	2.591e-05	2.591e-05	2.591e-05	2.591e-05	K.N[1]SSCYFLGDATNDSLQR.V	sp|P04801|SYTC_YEAST
				0.053	0.965645	3	13956	0.024028	0.026801	0.023059	0.011678	0	0.011109	0.017749	0.006274	0	380.88	300.48	290.3	301.69	197.67	105.74	173.24	132.01	43.68	0.9397	0.9397	0.9397	0.9397	0.9397	0.9397	0.9397	0.9397	0.9397	K.QVP[37]QSTAFANGLK[159]K.K	sp|Q07500|NDH2_YEAST
				0.0531	0.0416618	2	38452	0.066911	0.024752	0	0.020972	0.075308	0.10969	0.067333	0.058441	0.012686	32.2	33.9	30.94	9.01	19.65	7.47	18.09	14.92	20.08	0.029305	0.029305	0.029305	0.029305	0.029305	0.029305	0.029305	0.029305	0.029305	K.TTLLDILAMK.R	sp|P25371|ADP1_YEAST
				0.0531	0.821615	2	66607	0	0	0	0.077537	0	0.20422	0.10634	0.049678	0.0085229	813.22	974.39	980.31	48.33	513.03	26.61	369.96	303.83	344.47	0.7771	0.7771	0.7771	0.7771	0.7771	0.7771	0.7771	0.7771	0.7771	R.NYGLDLIR[-42].G	sp|P12612|TCPA_YEAST
				0.05311	0.00140666	2	48177	0	0	0	0.0071319	0	0	0.018864	0.0070576	0	44.44	43.79	43.84	16.24	44.49	31.32	18.67	15.28	18.91	0.0011869	0.0011869	0.0011869	0.0011869	0.0011869	0.0011869	0.0011869	0.0011869	0.0011869	R.V[57]GKGDDEAN[1]GATSFDR.T	sp|P14126|RL3_YEAST
				0.05311	0.473877	2	92479	0.013838	0	0.018917	0.019041	0.049558	0.04951	0.039677	0.034188	0.007462	482.75	322.73	267.57	166.22	126.6	211.7	128.13	165.69	214.06	0.39722	0.39722	0.39722	0.39722	0.39722	0.39722	0.39722	0.39722	0.39722	K.TNNSVM[16]DKAQIK.V	sp|Q02630|NU116_YEAST
				0.05318	1	3	73852	0.058189	0.069496	0.054894	0.027715	0.034422	0.037028	0	0.02367	0.032419	505.95	372.29	278.55	239.8	318.97	310.43	90.83	74.89	84.99	0.97931	0.97931	0.97931	0.97931	0.97931	0.97931	0.97931	0.97931	0.97931	R.SELE[-39]QTWSKTSYEMQKLR[-32].D	sp|P38972|PUR4_YEAST
				0.05321	0.00505507	3	44620	0.016683	0.047968	0	0	0	0	0	0	0.012581	759.34	705.51	420.07	467.96	465.61	448.06	226.11	297.15	192.97	0.0038788	0.0038788	0.0038788	0.0038788	0.0038788	0.0038788	0.0038788	0.0038788	0.0038788	M.SE[42]PEFQQAYEEVVSSLEDSTLFEQHPEYRK.V	sp|P07262|DHE4_YEAST
				0.05339	0.679199	2	119018	0	0	0	0.010864	0	0	0.006211	0	0	220.09	273.92	185.88	158.77	93.89	222.3	67.72	101.38	52.85	0.60425	0.60425	0.60425	0.60425	0.60425	0.60425	0.60425	0.60425	0.60425	K.KDSDEICALKILNK.K	sp|P32328|DBF20_YEAST
				0.05353	0.875768	2	33474	0.05083	0	0	0	0	0	0.016516	0.004383	0.014256	264.84	187.43	147.98	56.36	109.43	134.5	71.3	120.05	19.2	0.84184	0.84184	0.84184	0.84184	0.84184	0.84184	0.84184	0.84184	0.84184	K.SIVASVVAVPY[-47]AR.I	sp|Q08299|ENB1_YEAST
				0.05355	1	2	78612	0.14306	0.15494	0.14327	0.13059	0.079982	0.04887	0	0	0.13514	74.07	43.04	47.06	20.66	39.72	35.57	21.5	11.73	31.09	0.97944	0.97944	0.97944	0.97944	0.97944	0.97944	0.97944	0.97944	0.97944	R.E[146]LAEKALN[-46]VLKE[-55]DDEADK.E	sp|Q08972|NEW1_YEAST
				0.05358	0.954	2	5673	0.055478	0.051504	0.04921	0.026894	0	0.036718	0.038284	0.013237	0.034713	305.07	276.73	222.06	231.21	147.47	140.12	102.6	185.93	64.96	0.92179	0.92179	0.92179	0.92179	0.92179	0.92179	0.92179	0.92179	0.92179	K.KSH[26]DSAIET[100]K.S	decoy_sp|P35193|ATG19_YEAST
				0.05361	1	2	41643	0	0	0	0.009513	0	0	0	0.0057831	0.0070638	185.94	278.8	276.15	7.26	52.6	47.12	10.66	14.09	11.91	0.96767	0.96767	0.96767	0.96767	0.96767	0.96767	0.96767	0.96767	0.96767	K.GASVESVRKK[-14].N	sp|P23201|SPA2_YEAST
				0.05378	0.000104479	2	13147	0	0	0	0	0	0	0	0	0.0065566	281.32	315.2	377.69	163.24	65.4	197.03	219.13	118.33	169.15	0.0023261	0.0023261	0.00011463	0.00011463	0.00011463	0.00011463	0.00011463	0.00011463	0.00011463	R.YSLENTGSVEETVER.Y	sp|P38428|CUE1_YEAST
				0.05384	0.824288	2	66642	0.16227	0.18162	0.18162	0.13207	0.070042	0.1061	0	0	0.18162	254.68	274.59	0	126.55	130.02	109.17	56.09	55.13	0	0.78068	0.78068	0.78068	0.78068	0.78068	0.78068	0.78068	0.78068	0.78068	K.KTISLKTPLK.T	sp|P09436|SYIC_YEAST
				0.05393	0.483832	2	39100	0	0	0	0	0	0	0	0	0	317.62	315.03	308.36	158.53	200.79	221.39	135.52	196.31	206.59	0.40667	0.40667	0.40667	0.40667	0.40667	0.40667	0.40667	0.40667	0.40667	K.VGA[35]PSTVSFAR[10].V	sp|Q12221|PUF2_YEAST
				0.05393	1	-1	45567	0	0	0	0.0059211	0	0	0.0048198	0.0025379	0.0021331	2412.17	3781.17	5404.4	1139.93	2137.54	2508.36	622.3	1302.3	1720.65	1	1	1	1	1	1	1	1	1	NA	NA
				0.05395	3.92429e-05	2	20250	0	0	0.0078266	0	0	0.008104	0	0	0	525.29	550.05	483.46	298.5	283.92	360.72	315.63	301.49	304.77	4.7255e-05	4.7255e-05	4.7255e-05	4.7255e-05	4.7255e-05	4.7255e-05	4.7255e-05	4.7255e-05	4.7255e-05	K.TDFDNAILVSPDAGGAK.R	sp|P38063|KPR4_YEAST
				0.05409	0.902959	2	128073	0.073313	0.081964	0.12113	0	0.26294	0	0.26294	0.027347	0	544.38	444.7	483	244.59	0	439.71	270.23	286.54	127.87	0.86156	0.86156	0.86156	0.86156	0.86156	0.86156	0.86156	0.86156	0.86156	R.NRLFLSRGDK.I	decoy_sp|Q03790|NUP53_YEAST
				0.05419	1	1	70419	0.19729	0.19485	0.21979	0.022762	0.1967	0.21979	0.033894	0	0.21979	1330.44	1439.38	1593.45	330.21	1421.35	0	80.07	49.05	0	0.97944	0.97944	0.97944	0.97944	0.97944	0.97944	0.97944	0.97944	0.97944	K.QTVDGK.A	sp|Q04562|TMN2_YEAST
				0.05429	0.926642	2	120490	0	0	0	0	0	0	0.023154	0	0	512.91	590.87	719.56	39.77	80.47	89.95	35.61	23.37	17.81	0.87285	0.87285	0.87285	0.87285	0.87285	0.87285	0.87285	0.87285	0.87285	K.NETVDP[25]K.K	sp|P48412|UPF3_YEAST
				0.05446	1	-1	16856	0	0	0	0	0	0	0	0	0	6800.28	7469.67	6822.62	4182.95	4073.26	3791.93	4807.51	3707.08	4202.44	1	1	1	1	1	1	1	1	1	NA	NA
				0.0547	1	1	120738	0	0	0.0019119	0.017378	0	0	0	0.0048216	0	1220.38	1341.86	1914.18	550.72	195.65	215.42	221.55	644.18	733.66	0.97944	0.97944	0.97944	0.97944	0.97944	0.97944	0.97944	0.97944	0.97944	K.F[-80]VDLYN.-	sp|P36040|POC2_YEAST
				0.05475	0.933479	2	56863	0.12911	0.16437	0.20973	0.11573	0.15463	0	0.20973	0.058206	0.20973	526.81	644.2	447.69	81.26	123.22	59.26	0	255.68	0	0.88277	0.88277	0.88277	0.88277	0.88277	0.88277	0.88277	0.88277	0.88277	K.KVTYLHAAFR[140]VSK.G	decoy_sp|Q06216|PIG1_YEAST
				0.0548	0.954678	2	80937	0.019381	0	0	0.069514	0.069514	0.069514	0.040821	0.029111	0.0087666	34.25	67.16	84.97	0	10.07	0	11.68	9.87	15.81	0.92306	0.92306	0.92306	0.92306	0.92306	0.92306	0.92306	0.92306	0.92306	K.QVKGRAIKK.K	decoy_sp|P40041|VHR2_YEAST
				0.05488	0.627833	3	6298	0	0	0	0	0.0051954	0	0.032256	0	0	1892.63	2676.74	2621.87	1205.55	596.15	2222.96	969.01	523.32	1277	0.54967	0.54967	0.54967	0.54967	0.54967	0.54967	0.54967	0.54967	0.54967	K.KD[-14]YIMSPVGNPEGPEKPNK.K	sp|P14540|ALF_YEAST
				0.05492	1	2	45654	0	0	0	0	0	0	0	0	0	131.54	126.65	208.43	92.27	74.84	127.23	50.71	79.16	75.84	0.97576	0.97576	0.97576	0.97576	0.97576	0.97576	0.97576	0.97576	0.97576	K.NA[42]SELSKIDYK.S	decoy_sp|P17883|SKI3_YEAST
				0.05493	0.734856	2	30305	0	0	0	0	0	0	0	0	0	307.46	307.28	319.11	209.32	236.07	234.51	187.65	160.08	158.72	0.66647	0.66647	0.66647	0.66647	0.66647	0.66647	0.66647	0.66647	0.66647	K.E[24]YIALVDQL[60]IAK.Y	sp|P31787|ACBP_YEAST
				0.05498	0.989286	2	100122	0	0.010631	0	0.10365	0.26876	0.30001	0.30001	0.30001	0.30001	279.08	308.83	189.36	39.17	60.52	34.07	0	0	0	0.94946	0.94946	0.94946	0.94946	0.94946	0.94946	0.94946	0.94946	0.94946	K.RGEG[17]INVR[-48].A	sp|Q02630|NU116_YEAST
				0.05503	0.939276	2	46707	0	0	0.099475	0.099475	0	0	0	0	0.099475	282.56	295.12	0	141.49	166.66	138.83	77.77	71.88	0	0.8929	0.8929	0.8929	0.8929	0.8929	0.8929	0.8929	0.8929	0.8929	K.NLDTG[63]SPR.S	decoy_sp|Q08831|VTS1_YEAST
				0.05504	0.921458	2	81655	0	0	0.0093124	0.0033838	0	0	0.0093124	0	0.0093124	803.1	786.28	0	397.07	458.44	337.39	194.49	217.45	0	0.86859	0.86859	0.86859	0.86859	0.86859	0.86859	0.86859	0.86859	0.86859	R.NEPV[11]KPFR.N	sp|P07275|PUT2_YEAST
				0.05505	1	-1	120735	0	0	0	0.017739	0.027753	0.02759	0.029538	0.023552	0.015968	3537.91	3688.06	7444.11	1817.1	1898.8	2733.01	1438.65	1227.79	1480.23	1	1	1	1	1	1	1	1	1	NA	NA
				0.05516	0.0466431	2	35842	0	0	0	0	0	0	0	0	0	1143.61	1289.21	1172.19	50.73	822.46	0	803.14	208.91	158.71	0.03299	0.03299	0.03299	0.03299	0.03299	0.03299	0.03299	0.03299	0.03299	K.VND[-17]AVVTVPAYFNDSQR.Q	sp|P09435|HSP73_YEAST;sp|P10591|HSP71_YEAST;sp|P10592|HSP72_YEAST
				0.05516	0.964079	3	109822	0.1842	0	0.21046	0.2196	0.41015	0.46139	0.30701	0.29005	0.14403	19.01	21.8	21.28	13.97	12.2	11.81	13.94	10.92	11.95	0.93787	0.93787	0.93787	0.93787	0.93787	0.93787	0.93787	0.93787	0.93787	K.KILAPI[-8]ELTLLA[175]NNISNR.S	decoy_sp|P49367|LYS4_YEAST
				0.05518	0.999194	3	103342	0	0	0	0.032299	0.36909	0.24556	0.36909	0.17233	0.36909	33.01	47.68	63.4	28.26	18.84	18.15	0	10.74	0	0.95726	0.95726	0.95726	0.95726	0.95726	0.95726	0.95726	0.95726	0.95726	K.QAKITKGRGEK.E	decoy_sp|P21524|RIR1_YEAST
				0.05518	3.26785e-05	2	39875	0	0	0	0	0	0	0.085715	0.021816	0.050698	113.74	173.07	177.83	93.59	103	147.67	9.68	20.42	17.72	4.0034e-05	4.0034e-05	4.0034e-05	4.0034e-05	4.0034e-05	4.0034e-05	4.0034e-05	4.0034e-05	4.0034e-05	K.AVLDALLAGLTTK.D	sp|P47112|CDT1_YEAST
				0.0552	1	2	36695	0	0	0.020258	0.0039159	0	0	0	0	0	61.19	59.9	75.81	31.75	59.06	28.93	34.58	29.82	36.97	0.9907	0.9907	0.9907	0.9907	0.9907	0.9907	0.9907	0.9907	0.9907	K.DSKVLKDSNK.E	sp|P38112|MAK5_YEAST
				0.05526	0.759585	2	61652	0	0.33188	0.16094	0.085582	0.029187	0.049015	0	0.0081804	0.14886	173.93	246.79	413.54	158.63	171.35	111.72	39.77	59.54	41.18	0.69627	0.69627	0.69627	0.69627	0.69627	0.69627	0.69627	0.69627	0.69627	K.FIYSPLDDLFK[185].T	sp|Q12697|YPK9_YEAST
				0.05526	1	3	114332	0	0.030464	0	0.02058	0.11504	0.11504	0.11504	0.11504	0.0087315	317.32	170.38	250.77	24.66	0	28.63	0	0	25.41	0.95968	0.95968	0.95968	0.95968	0.95968	0.95968	0.95968	0.95968	0.95968	R.KTAL[-44]SECIAIFNN[-22]KPK.K	sp|P11075|SEC7_YEAST
				0.05527	0.855962	2	110871	0.023182	0	0	0	0.011338	0.011293	0.022983	0.0056599	0.0092819	346.23	319.98	322.09	42.67	27	11.68	12.24	8.29	17.8	0.82095	0.82095	0.82095	0.82095	0.82095	0.82095	0.82095	0.82095	0.82095	K.P[165]VAHSPK.H	decoy_sp|P13856|RSR1_YEAST
				0.05528	0.00369066	2	32962	0	0.0054221	0.0082484	0.0050089	0	0	0.0050319	0	0	322.17	264.59	233.13	162.05	200.3	220.41	93.26	157.5	153.22	0.0028987	0.0028987	0.0028987	0.0028987	0.0085469	0.0028987	0.0028987	0.0028987	0.0028987	K.V[57]QLLDATEIFR.T	sp|P53173|ERV14_YEAST
				0.05528	0.989554	3	17837	0	0	0	0	0	0	0.094559	0.094559	0.094559	497.48	625.08	393.3	23.08	95.32	48.74	40.91	0	0	0.94953	0.94953	0.94953	0.94953	0.94953	0.94953	0.94953	0.94953	0.94953	M.VLC[-102]VIAVVFLAFLLI[185]YK.E	sp|Q8TGR6|YD24A_YEAST
				0.05529	1	-1	111149	0.003497	0.0040389	0.0083086	0.015957	0.0087268	0	0.0082865	0.0064987	0	255.99	364.35	357.84	185.77	195.37	204.44	213.43	201.44	125.81	1	1	1	1	1	1	1	1	1	NA	NA
				0.05533	0.669361	2	46861	0.016793	0	0.016793	0	0	0	0	0.0063307	0.016793	135.97	138.59	0	66.74	64.37	58.41	25.89	22.24	0	0.59365	0.59365	0.59365	0.59365	0.59365	0.59365	0.59365	0.59365	0.59365	R.NEISPRSGLLR.V	sp|Q06817|SYG2_YEAST
				0.05536	1	3	38950	0	0.022917	0.022187	0	0.066556	0.13488	0.13161	0.044121	0.0053283	40.2	52.01	55.24	35.09	34.97	41.17	32.29	12.2	11.4	0.98455	0.98455	0.98455	0.98455	0.98455	0.98455	0.98455	0.98455	0.98455	R.V[38]ISIQGEEPLIMGLYKMH[-5]VER.I	sp|P38314|SDS24_YEAST
				0.0554	0.137471	2	18208	0.21916	0.014833	0	0.014973	0.014809	0.016707	0	0.0093842	0.21916	130.37	181.04	175.06	88.43	28.51	110.77	101.54	29.14	0	0.10437	0.10437	0.10437	0.10437	0.10437	0.10437	0.10437	0.10437	0.10437	K.T[57]AYPNLLISR.R	sp|Q12314|SFM1_YEAST
				0.05551	0.362117	2	39572	0.023701	0.019892	0.01854	0.0088437	0.010108	0.015741	0	0.003261	0.013205	202.38	196.68	218.86	79.55	92.31	151.4	64.69	126.66	145.07	0.29419	0.29419	0.29419	0.29419	0.29419	0.29419	0.29419	0.29419	0.29419	K.IVYEDIHVY[-43]NNVR.Y	decoy_sp|P46962|CTK2_YEAST
				0.05554	0.0013112	2	134700	0.062934	0	0	0	0	0	0	0	0	129.19	120.86	107.63	107.92	85.42	101.53	38.68	39.75	61.33	0.0011129	0.0011129	0.0011129	0.0011129	0.0011129	0.0011129	0.0011129	0.0097216	0.0011129	R.LIGILGALDPYK.H	sp|P32600|TOR2_YEAST
				0.05556	0.590203	2	103325	0	0	0.021992	0	0	0	0.021992	0	0.021992	1009.2	1177.85	0	549.87	560.87	511.96	363.52	307.5	0	0.511	0.511	0.511	0.511	0.511	0.511	0.511	0.511	0.511	R.NNWQFNSK.L	decoy_sp|Q08444|NOB1_YEAST
				0.05559	0.586892	2	42464	0.020666	0.010579	0.015266	0.0057203	0.037565	0.0052339	0.010176	0	0	1083.49	953.94	1028.27	444.16	734.77	734.91	445.62	581.73	685.64	0.50764	0.50764	0.50764	0.50764	0.50764	0.50764	0.50764	0.50764	0.50764	K.AGDNISEAP[-4]YDK.E	sp|Q08921|TCO89_YEAST
				0.05559	1	2	64966	0.17734	0	0	0.008899	0.030919	0	0.20677	0	0	55.4	48.91	36.64	25.73	27.98	31.11	13.49	25.67	33.35	0.96804	0.96804	0.96804	0.96804	0.96804	0.96804	0.96804	0.96804	0.96804	K.KL[-11]HELE[110]QENKELEK.A	sp|P40091|PEA2_YEAST
				0.05562	1	-1	92250	0	0.0094786	0.04075	0	0.0079171	0.0086045	0.010902	0.0053764	0.0065842	1005.37	848.37	1604.98	752.24	710.23	742.36	534.22	566.14	451.2	1	1	1	1	1	1	1	1	1	NA	NA
				0.05562	1	3	21411	0.013376	0	0	0.0085959	0	0.015065	0.06035	0	0.0066373	251.23	595.92	474.39	180.45	53.76	223.45	67.42	75.9	146.8	1	1	1	1	1	1	1	1	1	K.KKKSES[28]GNIIEV[48]SSSKVEEEVK.A	decoy_sp|P32597|STH1_YEAST
				0.05563	1	3	125847	0.09154	0.095909	0.074004	0.028238	0.040116	0	0.0093848	0	0	3464.47	4215.54	5239.32	436.47	1006.15	321.63	265.49	159.13	48.84	0.97944	0.97944	0.97944	0.97944	0.97944	0.97944	0.97944	0.97944	0.97944	K.STEQDEAEDEIFRSLHLVR.S	sp|Q12196|RIO1_YEAST
				0.05571	0.694835	4	90583	0.011165	0.0050115	0.017537	0	0.057289	0.10894	0.029493	0.022974	0.0025001	92.74	83.7	79.75	35.4	82.66	44.98	56.44	19.73	31.23	0.62127	0.62127	0.62127	0.62127	0.62127	0.62127	0.62127	0.62127	0.62127	K.VSHVT[79]TPIFYPNAKPHLGHLYSSLLSDVY[-48]HRWQLFK.G	sp|P22438|SYMM_YEAST
				0.05577	0.75998	3	98569	0	0	0.060444	0.014862	0.12869	0.15688	0.13109	0.11231	0.15688	86.73	93.94	157.21	20.03	21.01	27.31	11.72	5.66	0	0.69676	0.69676	0.69676	0.69676	0.69676	0.69676	0.69676	0.69676	0.69676	K.R[2]TNSFILDENGPTK.T	sp|P36534|RM40_YEAST
				0.05578	0.0169826	2	128417	0	0	0	0	0	0	0	0	0	1712.2	4134.13	3776.67	1421.28	1575.4	1621.1	1179.88	1452.9	1459.57	0.01206	0.01206	0.01206	0.01206	0.01206	0.01206	0.01206	0.01206	0.01206	K.CIAIIPQFELSTADSR.G	sp|P17423|KHSE_YEAST
				0.05579	0.957251	2	81662	0	0	0	0	0	0	0	0	0	794.19	709.98	0	346.32	434.26	377.88	198.8	210.61	0	0.92771	0.92771	0.92771	0.92771	0.92771	0.92771	0.92771	0.92771	0.92771	K.THHHASS[49]K.E	decoy_sp|Q01477|UBP3_YEAST
				0.05585	0.387358	2	30110	0	0	0	0	0	0	0	0	0	537.85	537.67	588.19	356.89	397.8	347.68	324.95	321.95	328.66	0.31691	0.31691	0.31691	0.31691	0.31691	0.31691	0.31691	0.31691	0.31691	K.LLFLGLDN[1]AGK.T	sp|P20606|SAR1_YEAST
				0.05585	0.667315	2	136588	0.093956	0.046562	0	0.038604	0.44334	0.11731	0.11212	0.10711	0.018355	1091.18	1250.1	1278.48	36.03	651.78	10.59	37.84	52.87	401.82	0.59145	0.59145	0.59145	0.59145	0.59145	0.59145	0.59145	0.59145	0.59145	K.EYHENK.D	sp|P38860|MTG2_YEAST;sp|Q02203|YKY5_YEAST
				0.05597	0.220734	2	39450	0.014507	0.0075288	0.011888	0	0.0093665	0.012848	0	0.0040205	0	399.24	518.07	497.12	82.73	9.09	34.81	23.21	31.33	37.81	0.17238	0.17238	0.17238	0.17238	0.17238	0.17238	0.17238	0.17238	0.17238	K.KVPVTTNR.P	decoy_sp|Q05931|HSP7Q_YEAST
				0.05598	1	-1	101111	0.21003	0.028892	0.016043	0.011906	0.018587	0.1269	0.020003	0.015642	0.0019729	135.97	108.56	120.45	92.04	62.95	117.3	28.6	25.51	72.27	1	1	1	1	1	1	1	1	1	NA	NA
				0.05599	0.966055	1	103821	0	0.021357	0.032236	0	0	0	0.013519	0.0018753	0.015559	1927.68	1849.52	1881.56	290.87	1281.74	73.35	810.27	3.6	844.38	0.94014	0.94014	0.94014	0.94014	0.94014	0.94014	0.94014	0.94014	0.94014	K.GICKAAE.-	sp|P36113|HEL1_YEAST
				0.05603	0.802864	2	39075	0	0	0	0	0.016247	0.014254	0.010387	0.0039751	0.0057136	218.11	328.47	362.46	60.59	15.54	48.07	21.15	24.02	21.5	0.75198	0.75198	0.75198	0.75198	0.75198	0.75198	0.75198	0.75198	0.75198	K.DIAIE[-3]VLK.K	decoy_sp|Q03503|NAA30_YEAST
				0.05603	1	1	45585	0.004293	0	0.0015441	0	0	0	0.044676	0	0	83.02	75.72	99.1	37.71	46.47	67.91	27.06	47.06	60.32	0.97944	0.97944	0.97944	0.97944	0.97944	0.97944	0.97944	0.97944	0.97944	R.NIALKKFS[-18]R.E	sp|Q12256|TPO4_YEAST
				0.05612	1	3	34886	0	0	0	0	0	0	0	0	0	384.79	356.26	459.51	213.27	340.24	289.71	153.81	249.39	202.28	0.98923	0.98923	0.98923	0.98923	0.98923	0.98923	0.98923	0.98923	0.98923	K.EGNAGGDQKTSENRNNIK.S	sp|P20676|NUP1_YEAST
				0.05613	0.891187	2	35373	0.024158	0	0	0.035632	0	0.051587	0.26515	0.030428	0.013683	318.93	411.55	347.28	34.21	10.58	54.64	8.72	27.06	19.55	0.85446	0.85446	0.85446	0.85446	0.85446	0.85446	0.85446	0.85446	0.85446	K.IISG[40]DPSK.F	decoy_sp|P39995|EAF5_YEAST
				0.05626	0.0162126	3	76174	0.025967	0.03161	0.031141	0.012393	0.030768	0.014376	0	0.0080925	0.016978	1248.31	1248.07	537.38	477.2	198.56	366.03	63.99	89.87	122.05	0.011535	0.011535	0.011535	0.011535	0.011535	0.011535	0.011535	0.011535	0.011535	K.SLGSIDNTNNEEILD[61]RWLELVK.K	sp|P53140|RMD9_YEAST
				0.05627	1	2	45403	0	0	0	0.086497	0	0.046825	0.086497	0.029441	0	302.87	288.2	602.98	0	145.38	221.03	47.59	90.41	153.84	0.96263	0.96263	0.96263	0.96263	0.96263	0.96263	0.96263	0.96263	0.96263	K.KVAPSPN[35]KK.L	sp|Q06407|RGA2_YEAST
				0.05629	1	3	30278	0.17756	0	0.090092	0.038605	0	0	0.15295	0.0083711	0.015824	129.57	121.05	71.59	44.13	71.51	91.21	57.54	25.61	41.61	0.97751	0.97751	0.97751	0.97751	0.97751	0.97751	0.97751	0.97751	0.97751	R.SPSLLTNG[115]VIGPPKKSLYQE[-46]K.Y	decoy_sp|P42939|MVB12_YEAST
				0.0563	0.00421705	2	36579	0	0	0	0	0	0	0	0	0	319.1	278.97	281.2	184.72	199.85	82.96	180.97	146.99	175.23	0.0032798	0.0032798	0.0032798	0.0032798	0.0032798	0.0032798	0.0032798	0.0032798	0.0032798	K.G[114]FGFVCFSTPEEATK.A	sp|P04147|PABP_YEAST
				0.05631	0.471329	2	112659	0	0	0.053626	0	0	0	0.053626	0	0.053626	649.37	768.89	0	344.02	396.1	343.66	202.85	206.75	0	0.3948	0.3948	0.3948	0.3948	0.3948	0.3948	0.3948	0.3948	0.3948	K.LFPFQRR.P	decoy_sp|P53876|YNS4_YEAST
				0.05632	0.455806	2	40153	0	0	0	0.012617	0.042035	0.025027	0.028324	0.020248	0.0048763	134.94	142.69	136.02	14.6	7.91	15.37	2.02	1.37	1.02	0.38016	0.38016	0.38016	0.38016	0.38016	0.38016	0.38016	0.38016	0.38016	K.NSEYVEK.C	decoy_sp|P40495|LYS12_YEAST
				0.05641	0.0562984	3	38017	0.011741	0.012056	0.010332	0	0.019063	0	0.013363	0.005863	0.0052983	210.02	201.62	253.96	119.89	119.72	207.45	133.47	84.39	112.92	0.040319	0.040319	0.040319	0.040319	0.040319	0.040319	0.040319	0.040319	0.040319	K.IPEIPLVVST[-30]DLESIQK.T	sp|P10664|RL4A_YEAST;sp|P49626|RL4B_YEAST
				0.05642	0.994428	1	89199	0.023111	0.014053	0	0.0072229	0.015163	0.069982	0.069982	0.01105	0.0031936	842.69	814.79	1031.31	465.93	732.56	0	207.07	362.46	672.41	0.9515	0.9515	0.9515	0.9515	0.9515	0.9515	0.9515	0.9515	0.9515	R.KKCLITNK.E	sp|Q03388|VPS72_YEAST
				0.05648	0.934961	2	45449	0	0	0.028504	0	0	0	0.022775	0.015829	0	523.45	532.83	878.15	195.26	367.68	489.18	188.17	291.95	346.71	0.88525	0.88525	0.88525	0.88525	0.88525	0.88525	0.88525	0.88525	0.88525	R.NE[-6]STDGIR.V	sp|P38126|PCH2_YEAST
				0.05649	0.62971	2	39366	0.029696	0	0	0	0	0.01893	0	0.0046754	0	45.65	48.43	57.86	29.81	24.52	17.45	28.02	21.86	37.66	0.55163	0.55163	0.55163	0.55163	0.55163	0.55163	0.55163	0.55163	0.55163	K.FFDIQDK[38].S	decoy_sp|P39533|ACON2_YEAST
				0.05654	1	1	112718	0	0	0	0.065988	0	0.065082	0.16107	0.059314	0.010945	3335.95	3109.29	3103.35	2733.16	2537.25	2563.14	24.97	940.11	37.09	0.97944	0.97944	0.97944	0.97944	0.97944	0.97944	0.97944	0.97944	0.97944	K.M[-4]AAADK.G	decoy_sp|P16140|VATB_YEAST
				0.05667	0.834824	2	38855	0.01011	0.0084153	0.008848	0	0	0	0.18201	0.011938	0.0036091	175	191.1	213.32	17.28	19.61	13.54	2.97	13.15	3.7	0.7946	0.7946	0.7946	0.7946	0.7946	0.7946	0.7946	0.7946	0.7946	K.NQDALFAQ[-46]K.R	decoy_sp|P25375|PRTD_YEAST
				0.05667	1	2	103332	0	0.13414	0.10815	0	0	0	0	0	0	373.57	348.12	499.54	260.03	313.33	349.74	187.14	211.62	166.07	0.97944	0.97944	0.97944	0.97944	0.97944	0.97944	0.97944	0.97944	0.97944	K.NR[-69]DKAHKK.S	decoy_sp|P38904|SPP41_YEAST
				0.05668	0.0166535	3	18309	0	0	0	0	0	0	0	0.004217	0	520.35	526.02	347.63	417.22	283.09	287.11	232.55	162.5	251.47	0.011836	0.011836	0.011836	0.011836	0.011836	0.011836	0.011836	0.011836	0.011836	K.TVTDKE[57]GIPAGWQGLDN[1]GPESR.K	sp|P00560|PGK_YEAST
				0.05669	0.000276555	2	34310	0	0.008666	0.02611	0	0	0	0	0	0	298.7	623.33	616.83	210.19	316.03	294.1	143.85	232.62	294.01	0.0002757	0.0002757	0.0002757	0.0002757	0.0002757	0.0002757	0.0002757	0.0002757	0.0002757	R.ISENNNCYSFPGIGLGAVLSR.A	sp|P36013|MAOM_YEAST
				0.05672	0.00537296	2	15026	0.011787	0.012027	0	0.020484	0	0	0.026802	0.0074438	0	98.82	124.17	154.01	37.24	62.18	63.14	39.9	65.45	91.14	0.01195	0.01195	0.01195	0.0041039	0.0041039	0.0041039	0.0041039	0.0041039	0.01195	R.SYAVLFR.N	sp|P53155|YGI2_YEAST
				0.05675	1	3	42825	0.046374	0.013029	0.071782	0.027919	0.067335	0.11081	0.075432	0.062892	0	216	238.31	142.16	154.76	7.56	84.29	48.7	9.64	18.08	0.9789	0.9789	0.9789	0.9789	0.9789	0.9789	0.9789	0.9789	0.9789	K.PLDVRTKAF[54]YALSNLIRNHK.D	sp|P38260|FES1_YEAST
				0.05678	1	3	58933	0	0	0.02184	0.0203	0	0.1094	0.10973	0.06258	0.0071387	3925.43	3690.2	1867.09	411.9	908.66	741.89	303.83	249.8	331.74	1	1	1	1	1	1	1	1	1	K.SLQCKRSTHQPVPSPM[16]NSQTSTNAK.V	sp|Q12134|HUA2_YEAST
				0.05682	0.902368	2	41230	0	0	0	0	0	0	0	0	0	179.8	151.55	177.37	86.85	108.12	104.19	66.85	119.88	109.28	0.86126	0.86126	0.86126	0.86126	0.86126	0.86126	0.86126	0.86126	0.86126	K.QS[12]STKDIINDK.E	sp|Q08581|SLK19_YEAST
				0.05683	1	-1	22562	0	0.0060879	0.0090251	0	0	0	0	0.0025887	0	1566.68	1722.73	1878.15	998.45	1061.38	996.38	1164.28	964.09	1016.36	1	1	1	1	1	1	1	1	1	NA	NA
				0.05693	0.000864006	2	112070	0	0	0.065702	0	0.0040454	0.014614	0	0	0.0087587	710.89	827.74	624.79	203.86	404.59	506.16	458.47	464.32	200.6	0.00076296	0.00076296	0.00076296	0.0028039	0.0014307	0.0014307	0.0014307	0.0014307	0.00076296	K.V[44]NGSPITLVEPEILR.F	sp|P0CX51|RS16A_YEAST;sp|P0CX52|RS16B_YEAST
				0.05693	1	-1	136546	0	0.0029861	0.041898	0.041898	0.024507	0.024248	0.025662	0.033198	0.041898	101.15	97.24	0	43.29	38.15	36.36	13.78	18.45	0	1	1	1	1	1	1	1	1	1	NA	NA
				0.05698	1	3	101295	0.011537	0.0097077	0	0.009523	0.044163	0.054477	0.058255	0.039081	0.0048689	77.08	95.44	125.01	13.54	14.82	8.77	10.01	6.92	4.6	1	1	1	1	1	1	1	1	1	K.KKE[50]LKVEEERQRR[-55].A	sp|Q12495|RLF2_YEAST
				0.05701	0.968681	3	44404	0	0	0	0	0	0	0	0	0	1398.09	958.29	713.71	853.97	575	375.98	497.46	261.37	104.33	0.94269	0.94269	0.94269	0.94269	0.94269	0.94269	0.94269	0.94269	0.94269	K.SNNQDENTSNFNTVQPVTNHLINR.T	decoy_sp|P32585|MED18_YEAST
				0.05705	0.935285	2	128509	0	0.1261	0.034678	0	0.1261	0.10211	0.09519	0.073918	0	426.84	0	529.95	287.21	294.32	307.23	175.49	144.67	174.45	0.8858	0.8858	0.8858	0.8858	0.8858	0.8858	0.8858	0.8858	0.8858	R.NQE[-3]PCAVVCR.F	sp|Q08968|FMP40_YEAST
				0.05708	1	4	752	0.11363	0.013535	0	0.043135	0.065304	0.13377	0.28483	0.055383	0.0092281	9.74	18.71	14.49	1.56	2.07	3.22	2.54	0.9	1.94	0.97944	0.97944	0.97944	0.97944	0.97944	0.97944	0.97944	0.97944	0.97944	K.KGIEQGVI[9]YEDLFKKLAK.P	decoy_sp|P38323|CLPX_YEAST
				0.05709	0.00337629	2	37704	0	0	0.011754	0	0.0090153	0	0.02681	0.0051079	0.0063999	256.71	294.83	303.57	183.32	182.45	217.85	123.55	175.29	182.37	0.0026691	0.0026691	0.0026691	0.0026691	0.0026691	0.0026691	0.0026691	0.0026691	0.0026691	K.A[57]LIDYLNDPLLR.N	sp|P46985|MNN11_YEAST
				0.05709	0.0249517	2	62212	0	0	0	0	0.021106	0	0	0	0	162.54	168.95	193.04	108	106.25	112.05	66.17	119.22	116.6	0.017505	0.017505	0.017505	0.017505	0.017505	0.017505	0.017505	0.017505	0.017505	K.A[1]NGNSFEFGPWEDIPR.F	sp|P41543|OST1_YEAST
				0.05725	0.70424	3	99186	0.1555	0.16725	0.14786	0.12072	0.17331	0	0.12002	0.11424	0.14042	150.04	170.46	120.76	62.68	61.82	135.67	76.28	59.42	81.95	0.63165	0.63165	0.63165	0.63165	0.63165	0.63165	0.63165	0.63165	0.63165	K.KDGEIFEGITHID[55]EKASADDQTR.F	decoy_sp|P53317|NOP19_YEAST
				0.05726	1	1	126643	0.29164	0.14098	0.31823	0	0.091492	0.088424	0.0071937	0.0020097	0.12237	217.67	114.84	202.6	55.4	131.66	141.31	43.5	47.67	90.82	0.97944	0.97944	0.97944	0.97944	0.97944	0.97944	0.97944	0.97944	0.97944	R.KYIPLR.F	decoy_sp|Q12110|YL049_YEAST
				0.05728	0.81849	2	45545	0	0	0	0	0	0.017496	0.017252	0.0073242	0.0040865	243.97	246.39	443.74	131.96	192.68	219.65	103.04	115.05	168.69	0.77291	0.77291	0.77291	0.77291	0.77291	0.77291	0.77291	0.77291	0.77291	K.LLNQLPPDVEK[-14].E	sp|P40511|SPO22_YEAST
				0.05729	0.101945	2	16202	0	0.011219	0.049557	0.0095291	0.017924	0	0.012263	0.0066401	0	191.93	138.04	205.93	131.53	58.98	87.17	109.33	110.82	58.81	0.076165	0.076165	0.076165	0.076165	0.076165	0.076165	0.076165	0.076165	0.076165	K.V[43]EVDSFSGAK.I	sp|P24000|RL24B_YEAST
				0.0574	0.467768	2	41718	0	0	0	0	0	0	0	0.025539	0.057944	284.92	301.26	340.78	159.79	256.72	220.5	195.22	105.11	183.97	0.39144	0.39144	0.39144	0.39144	0.39144	0.39144	0.39144	0.39144	0.39144	M.A[42]YVLTETSAGYALLK[57].A	sp|Q12499|NOP58_YEAST
				0.05757	0.91918	2	135522	0	0.24249	0.24662	0.2034	0.26408	0.25466	0.31431	0.23423	0.15358	16.82	33.69	22.24	16.04	14.71	4.82	7.49	5.5	12.46	0.86759	0.86759	0.86759	0.86759	0.86759	0.86759	0.86759	0.86759	0.86759	K.NNINGHISSLR[110].G	decoy_sp|P31380|FUN30_YEAST
				0.0577	3.77422e-07	2	119124	0	0	0	0	0	0.06369	0	0.052866	0	274.6	244.53	262.31	125.09	226.77	149.22	199.21	79.23	107.73	7.0095e-07	7.0095e-07	7.0095e-07	7.0095e-07	7.0095e-07	7.0095e-07	7.0095e-07	7.0095e-07	7.0095e-07	K.T[57]ILEDGPESELLEPLYER.M	sp|P40024|ARB1_YEAST
				0.05773	1	1	22541	0	0	0	0	0	0	0.01424	0	0	5225.53	5324.05	5073.67	2691.87	3214.25	3031.08	3127.74	3477.3	3144.85	0.98396	0.98396	0.98396	0.98396	0.98396	0.98396	0.98396	0.98396	0.98396	K.KAADADK[-66].S	decoy_sp|P35177|SPT7_YEAST
				0.05786	0.946141	2	32031	0.0094565	0	0.0079962	0	0.012202	0.022508	0.012291	0.0066931	0	308.89	356.36	308.78	34.3	207.18	261.13	206.13	89.4	125.36	0.90621	0.90621	0.90621	0.90621	0.90621	0.90621	0.90621	0.90621	0.90621	R.AQTQSSVQLK.R	sp|P27705|MIG1_YEAST
				0.05787	0.900445	2	64848	0	0	0	0.070155	0.11032	0.094297	0.11262	0.088962	0.0069484	127.35	177.5	193.5	3.73	30.46	21.38	11.88	8.44	11.83	0.86024	0.86024	0.86024	0.86024	0.86024	0.86024	0.86024	0.86024	0.86024	K.AGVAAS[170]VER.A	sp|P53394|SULX_YEAST
				0.05787	0.985663	3	928	0.031583	0.020019	0.02838	0	0.062122	0.076378	0.055034	0.041467	0.010912	240.98	271.62	111.18	43.67	77.25	54.94	25.42	22.9	17.97	0.94881	0.94881	0.94881	0.94881	0.94881	0.94881	0.94881	0.94881	0.94881	K.QQTIDEQSQISPEKQTP[-31]NKK.D	sp|P38764|RPN1_YEAST
				0.05789	0.720083	3	35409	0	0.0083443	0	0.036156	0.044031	0.1503	0.1503	0.1503	0.1503	64.11	89.31	112.49	38.56	5.5	29.46	0	0	0	0.64942	0.64942	0.64942	0.64942	0.64942	0.64942	0.64942	0.64942	0.64942	K.PH[-74]GLAARVDIGQIIFSVR.T	sp|P41805|RL10_YEAST
				0.0579	0.880187	2	46182	0.019738	0.015253	0	0.015335	0.026478	0.023798	0.028023	0.019249	0.0096136	295.33	400.69	575.96	49.5	75.75	116.42	29.34	35.83	46.55	0.84582	0.84582	0.84582	0.84582	0.84582	0.84582	0.84582	0.84582	0.84582	K.YRFFDTQK.A	decoy_sp|P21825|SEC62_YEAST
				0.0579	0.977252	3	108741	0.023984	0.19879	0.02819	0.073741	0.14362	0.088207	0.085572	0.077776	0	331.27	527.69	393.91	110.87	335.4	207.64	184.09	187.1	242.14	0.94739	0.94739	0.94739	0.94739	0.94739	0.94739	0.94739	0.94739	0.94739	K.KKLALYFIACRSPDRK.D	decoy_sp|P47104|RAV1_YEAST
				0.05796	1	2	66635	0.03191	0	0.26262	0.10919	0.26262	0.16339	0.26262	0.12807	0.26262	275.08	246.56	0	146.71	0	123.56	94.9	79.19	0	0.97944	0.97944	0.97944	0.97944	0.97944	0.97944	0.97944	0.97944	0.97944	K.RKRSVTK[-24].G	decoy_sp|P36120|DBP7_YEAST
				0.05799	0.00014147	2	53568	0.03091	0	0	0.02946	0.040295	0	0.06136	0.022462	0	81.96	74.58	69.36	37.23	48.46	48.05	53.99	44.41	37.35	0.00015073	0.00015073	0.00015073	0.00015073	0.00015073	0.00015073	0.00015073	0.00015073	0.00015073	K.TLCSEYLNATECR.D	sp|P19812|UBR1_YEAST
				0.05803	0.0117899	2	13986	0.0093315	0	0.0045369	0	0	0.014303	0.01938	0.0071225	0	127.99	104.96	170.76	62.59	125.86	87.64	61.65	36.69	68.64	0.0085245	0.0085245	0.0085245	0.0085245	0.0085245	0.0085245	0.0085245	0.0085245	0.0085245	R.F[57]ISEVENTDPTQER.V	sp|P17505|MDHM_YEAST
				0.0581	0.00432487	2	32534	0	0.0075594	0	0	0	0	0	0.003566	0	428.16	399.77	342.06	258.42	304.06	247.45	207.83	257.05	194.14	0.0033574	0.0033574	0.0033574	0.0033574	0.0033574	0.0033574	0.0033574	0.0033574	0.0033574	R.DFQSYIVSSLPGSTDK.S	sp|P07256|QCR1_YEAST
				0.0582	0.196936	2	45587	0	0	0	0.020528	0.017494	0	0.040864	0.040864	0.040864	839.64	764.66	1451.13	261.49	400.1	522.55	172.67	0	0	0.15266	0.15266	0.15266	0.15266	0.15266	0.15266	0.15266	0.15266	0.15266	K.YALVTVR.S	sp|P51998|RL4P_YEAST
				0.05821	1	2	77866	0.059707	0.038452	0	0.046738	0.073169	0.13924	0.098407	0.061511	0	46.7	55.47	36.97	28.88	31.19	26.06	24.89	34.19	13.6	0.97944	0.97944	0.97944	0.97944	0.97944	0.97944	0.97944	0.97944	0.97944	K.KDENSSLMMNQLR.K	decoy_sp|P53982|IDHH_YEAST
				0.05823	0.956213	3	56073	0.29948	0.20829	0.24242	0.010982	0.015511	0.0099686	0	0.0062227	0.091957	312.12	303.97	395.77	266.87	297.43	223.11	176.79	150.65	159.29	0.92587	0.92587	0.92587	0.92587	0.92587	0.92587	0.92587	0.92587	0.92587	K.KAEDVIDSD[-32]MEIGPPTSISVSIGFK.L	decoy_sp|P05150|OTC_YEAST
				0.05826	0.0220239	3	27818	0.16079	0.1493	0.15257	0.12498	0.16543	0	0.17096	0.0076096	0.14287	3572	4992.25	4640.19	109.77	1607.62	30.78	303.28	34.33	789.21	0.0155	0.0155	0.0155	0.0155	0.0155	0.0155	0.0155	0.0155	0.0155	K.GQCLA[58]TLLGHNDWVSQVR.V	sp|P38011|GBLP_YEAST
				0.05837	0.876194	2	44380	0	0	0	0	0	0.020922	0.020922	0.0065306	0	425.66	569.63	833.51	75.26	109.59	154.23	0	34.38	61.69	0.84224	0.84224	0.84224	0.84224	0.84224	0.84224	0.84224	0.84224	0.84224	R.LREILD[-53]LNK.Q	sp|Q00955|ACAC_YEAST
				0.05839	1	3	64175	0.24964	0.17029	0.22317	0.027807	0.21924	0	0.0071161	0	0.19947	46.13	94.47	91.33	29.87	16.21	7.48	30.38	17.19	6.6	0.97944	0.97944	0.97944	0.97944	0.97944	0.97944	0.97944	0.97944	0.97944	R.ISAYDVIMENSIPEKGILLTK.L	sp|P27616|PUR7_YEAST
				0.0584	0.962316	4	235	0.013134	0.0085347	0	0.010628	0.17766	0.20173	0.22918	0.14689	0.0058338	31.92	17.55	17.16	4.37	10.74	13.55	0.92	0.91	1.48	0.93559	0.93559	0.93559	0.93559	0.93559	0.93559	0.93559	0.93559	0.93559	K.KI[172]GSWSW[-103]DSSIWCVQGTSLDK.L	sp|Q99247|YO087_YEAST
				0.05847	0.001999	2	34062	0	0	0.0084946	0	0	0.085201	0.040782	0.0060503	0	109.55	70.99	85.49	22.08	19.61	57.31	38.91	56.7	35.94	0.0016415	0.0016415	0.0016415	0.0016415	0.0016415	0.0016415	0.0016415	0.0016415	0.0016415	K.S[46]TIVGWNSTVGQWCR.L	sp|P41940|MPG1_YEAST
				0.05852	0.00175574	2	36907	0	0	0	0	0	0	0.014576	0	0	114.91	91.49	80.84	28.09	60.7	58.57	27.97	67.2	55.3	0.0014557	0.0014557	0.0014557	0.0014557	0.0014557	0.0014557	0.0014557	0.0014557	0.0014557	K.CALDYLDSPLCQQR.Q	sp|P38631|FKS1_YEAST
				0.05857	5.10265e-06	2	87553	0	0	0.011612	0	0.011612	0.011612	0.011612	0.0036063	0	543.09	542.91	0	315.74	0	281.61	0	204.21	154.3	7.436e-06	7.436e-06	7.436e-06	7.436e-06	7.436e-06	7.436e-06	7.436e-06	7.436e-06	7.436e-06	K.TAQLSLQDYLNQQANNQFNKVPEAK.K	sp|P39015|STM1_YEAST
				0.0586	0.040904	2	55999	0.0072016	0	0	0.06144	0.28641	0	0.28641	0.055859	0.28641	3261.65	3975.38	3663.14	2554.64	0	3809.11	44.93	820.44	0	0.028751	0.028751	0.028751	0.028751	0.028751	0.028751	0.028751	0.028751	0.028751	R.VSTVPINSTSFQFR.R	sp|P40093|YEY6_YEAST
				0.05861	0.00151628	2	111106	0	0	0	0	0	0	0	0	0	330.76	341.4	286.21	175.42	244.97	226.45	149.73	193.07	205.09	0.0012716	0.0012716	0.0012716	0.0012716	0.0012716	0.0012716	0.0012716	0.0012716	0.0012716	K.V[57]ASIWLSEFPDLEDK.L	sp|P38968|SEC31_YEAST
				0.05862	0.000781686	2	59484	0	0.010032	0	0	0	0.0089054	0	0	0	334.93	368.69	325.15	214.55	274.2	199.23	158.3	189.08	240.54	0.0028353	0.002052	0.002052	0.002052	0.002052	0.002052	0.002052	0.00069755	0.002052	R.VTLEDFSEDPYFTK.S	sp|P28273|OPLA_YEAST
				0.05875	0.143084	3	105454	0	0	0	0	0	0	0	0.011537	0	484.85	516.35	503.49	290.87	406.42	419.11	354.63	104.5	220.11	0.10887	0.10887	0.10887	0.10887	0.10887	0.10887	0.10887	0.10887	0.10887	K.LLNKVIDDIPR.D	decoy_sp|P36100|T2EA_YEAST
				0.05876	0.739147	4	43253	0.0074546	0	0.0044475	0.005228	0.0079582	0.01188	0.0077637	0.0069765	0.0016196	154.03	283.34	270	237.62	93.34	127.7	57.14	50.06	47.99	0.67152	0.67152	0.67152	0.67152	0.67152	0.67152	0.67152	0.67152	0.67152	K.D[57]LLVNFSAGAA[138]APAGVAGGVAGGEAGEAEAEKEEEEAKEESDDDMGFGLFD.-	sp|P05318|RLA1_YEAST
				0.05879	1	-1	46759	0	0.0030715	0.083812	0.053816	0.083812	0.074668	0.0725	0.076619	0.083812	941.31	1263.62	0	482.23	497.05	545.16	341.33	325.21	0	1	1	1	1	1	1	1	1	1	NA	NA
				0.05884	0.15241	2	79498	0.22495	0	0.07707	0	0.068782	0	0	0	0	85.04	97	83.14	19.37	59.93	24.38	36.6	38.11	64.74	0.11637	0.11637	0.11637	0.11637	0.11637	0.11637	0.11637	0.11637	0.11637	K.L[43]LEDAGFIER.L	sp|P24280|SEC14_YEAST
				0.05886	0.190369	2	43501	0	0	0.02155	0.0092811	0.0034724	0.0088464	0.011049	0	0	56.59	55.82	76.93	39.81	48.64	40.98	26.45	32.21	42.69	0.14726	0.14726	0.14726	0.14726	0.14726	0.14726	0.14726	0.14726	0.14726	R.L[57]IPFLEYLATQQTK.D	sp|Q02776|TIM50_YEAST
				0.05891	0.0437561	2	79053	0.025357	0.012443	0	0.013078	0.020518	0.022122	0.022108	0.017408	0.0072283	112.5	84.63	109.26	57.62	26.66	87.89	27.61	61.25	57.41	0.030845	0.030845	0.030845	0.030845	0.030845	0.030845	0.030845	0.030845	0.030845	R.LAPPLV[57]ISEEDLQTGVETIAK.C	sp|P07991|OAT_YEAST
				0.05896	0.0512132	2	21995	0.014223	0.018943	0	0.0051737	0	0.014252	0.0073395	0	0.0093309	194.27	146.88	161.34	75.1	91.2	170.36	87.92	67.76	77.7	0.036434	0.036434	0.036434	0.036434	0.036434	0.036434	0.036434	0.036434	0.036434	K.L[57]CNESSEVAALSGEISK.W	sp|P37292|GLYM_YEAST
				0.05897	0.898423	2	81638	0	0.026368	0.12754	0.12362	0.12754	0.12754	0.11724	0.10082	0.12754	262.17	261.09	0	168	135.73	0	69.29	56.89	0	0.85909	0.85909	0.85909	0.85909	0.85909	0.85909	0.85909	0.85909	0.85909	K.NLASYVFPR[-42].S	decoy_sp|O13548|YP099_YEAST
				0.05897	0.909658	3	66522	0	0.042897	0	0.25295	0.25295	0.22534	0.25295	0.064086	0.23935	48.07	53.3	69.79	0	16.89	51.27	0	6.96	28.97	0.86445	0.86445	0.86445	0.86445	0.86445	0.86445	0.86445	0.86445	0.86445	K.PFRIPSSTKDR.P	sp|Q03306|PKH3_YEAST
				0.05898	0.384454	2	9519	0	0.036945	0	0.12455	0.0058472	0.077785	0.0083628	0	0.010648	650.75	556.16	891.5	26.16	261.02	222.34	342.88	326.44	279.28	0.31428	0.31428	0.31428	0.31428	0.31428	0.31428	0.31428	0.31428	0.31428	R.YEELQGN[100]AR.A	sp|P48232|SNAPN_YEAST
				0.05901	0.955359	2	46967	0	0	0	0	0	0	0	0	0	239.04	279.62	0	163.73	137.5	128.23	62.67	44.02	50.01	0.92432	0.92432	0.92432	0.92432	0.92432	0.92432	0.92432	0.92432	0.92432	K.E[-54]GDVTMIGGR.K	decoy_sp|P53204|NMA2_YEAST
				0.05902	0.0472007	3	38780	0	0.020943	0	0	0	0	0	0	0	333.5	347	397.09	162.41	172.05	265.95	134.84	256.44	228.12	0.033408	0.033408	0.033408	0.033408	0.033408	0.036239	0.036239	0.033408	0.033408	R.G[114]DLGIEIPAPEVLAVQK.K	sp|P00549|KPYK1_YEAST
				0.05908	0.989074	2	90458	0.013236	0.01502	0	0.010838	0.023365	0.014018	0.012905	0	0.0057005	25.55	26.87	29.9	16.55	17.37	26.2	15.13	11.07	15.84	0.94942	0.94942	0.94942	0.94942	0.94942	0.94942	0.94942	0.94942	0.94942	K.QVSEDDFRRGILR[6].K	decoy_sp|P11484|HSP75_YEAST;decoy_sp|P40150|HSP76_YEAST
				0.05922	0.695531	2	81401	0	0.097975	0	0	0	0	0	0	0	413.98	430.5	761.64	173.32	311.77	424.12	115.4	212.23	250.08	0.62204	0.62204	0.62204	0.62204	0.62204	0.62204	0.62204	0.62204	0.62204	K.KHGVSAVK.R	sp|P07252|CBP1_YEAST
				0.05922	1	2	110693	0.12414	0	0.11618	0.30133	0.17268	0.30133	0.22073	0.14239	0.30133	26.44	19.15	12.24	0	9.81	14.41	4.04	6.41	0	0.96806	0.96806	0.96806	0.96806	0.96806	0.96806	0.96806	0.96806	0.96806	K.GNGNMENDTETTYNK.S	decoy_sp|P06701|SIR3_YEAST
				0.05928	0.98823	2	132522	0	0.0086318	0	0	0.0039443	0.0080578	0	0	0.0045656	834.73	913.19	1101.29	360.41	718.93	591.47	576.16	554.17	514.99	0.94924	0.94924	0.94924	0.94924	0.94924	0.94924	0.94924	0.94924	0.94924	K.IRNL[-33]ELPLC[39]PYCYKK.R	sp|P06700|SIR2_YEAST
				0.05932	0.916157	2	45944	0.36072	0.28852	0.26409	0.066323	0.05163	0.038054	0	0.027083	0.24616	482.74	392	376.09	289.94	348.85	313.98	241.02	204.57	206.1	0.86658	0.86658	0.86658	0.86658	0.86658	0.86658	0.86658	0.86658	0.86658	K.LAPDSSPSL[-29]K.E	sp|P45819|SPO74_YEAST
				0.05932	1	2	64960	0	0.14602	0.079132	0.13119	0.20982	0.18722	0.30302	0.1807	0.039025	91.66	76.24	114.41	44.62	64.36	55.16	19.21	49.94	70.95	0.98264	0.98264	0.98264	0.98264	0.98264	0.98264	0.98264	0.98264	0.98264	K.QAP[28]SVI[-16]ATTSS[-7]LEKTKK.A	decoy_sp|Q04383|PLM2_YEAST
				0.05933	0.886614	2	42126	0.16112	0	0.15054	0.15281	0.22664	0.11654	0.078376	0.071724	0.064367	9.15	12.49	15.04	6.43	13.03	4.8	1.84	2.56	2.6	0.8511	0.8511	0.8511	0.8511	0.8511	0.8511	0.8511	0.8511	0.8511	R.GHELLIIR[-2]GDPK.L	decoy_sp|Q06668|OMS1_YEAST
				0.05944	1	2	97374	0	0	0	0.025494	0.046722	0.062429	0.044117	0.038232	0.0075112	1053.37	996.38	840.48	430.8	690.86	666.4	539.46	597.32	574.34	0.98383	0.98383	0.98383	0.98383	0.98383	0.98383	0.98383	0.98383	0.98383	K.EAIFSKGQSK.R	sp|P53742|NOG2_YEAST
				0.0595	0.975386	3	115840	0.020223	0	0.015433	0.028078	0.051416	0.063466	0.056919	0.046328	0.0081632	350.72	557.07	555.13	61.43	17.35	101.74	38.21	47.91	16.27	0.94679	0.94679	0.94679	0.94679	0.94679	0.94679	0.94679	0.94679	0.94679	K.KATKLDLINHEK[68].Y	sp|P46677|TAF1_YEAST
				0.05952	8.03151e-05	2	15964	0.19708	0.19542	0.17597	0.12518	0	0.12236	0.12805	0.11767	0.16359	76.73	74.25	109.94	49.87	44.75	44.12	51.2	56.88	45.34	9.0369e-05	9.0369e-05	9.0369e-05	9.0369e-05	9.0369e-05	9.0369e-05	9.0369e-05	9.0369e-05	9.0369e-05	K.WANNVLNCTEYSEK.K	sp|Q12019|MDN1_YEAST
				0.05956	0.00203734	2	110446	0	0	0	0	0	0	0	0	0	546.83	403.56	737.57	299.92	406.78	367.46	297.3	280.65	294.11	0.0016706	0.0016706	0.0016706	0.0016706	0.0016706	0.0016706	0.0016706	0.0016706	0.0016706	K.G[114]VNLPGTDVDLPALSEK.D	sp|P00549|KPYK1_YEAST
				0.05956	1	1	42235	0.020972	0.021824	0.012316	0.0044068	0	0	0	0.0015141	0.008332	428.55	521.57	562.46	110.53	369.96	308.62	135.95	391.11	160.78	0.97836	0.97836	0.97836	0.97836	0.97836	0.97836	0.97836	0.97836	0.97836	K.NVI[-15]QILR.N	sp|Q12139|YP022_YEAST
				0.05959	0.987599	2	46694	0	0	0.35985	0	0	0.35985	0.23517	0.17119	0.35985	78.31	89.77	0	48.47	31.27	35.08	13.19	18.41	0	0.94913	0.94913	0.94913	0.94913	0.94913	0.94913	0.94913	0.94913	0.94913	K.KDRKHKVLIPR.K	decoy_sp|Q03525|TMA23_YEAST
				0.05963	0.934154	2	38507	0	0	0	0	0	0	0	0	0	456.95	422.68	451.96	286.51	464.1	334.2	189.06	183.5	199.72	0.88389	0.88389	0.88389	0.88389	0.88389	0.88389	0.88389	0.88389	0.88389	K.ELLDM[16]KDDAQEK.I	decoy_sp|P28320|CWC16_YEAST
				0.05964	1	1	127455	0.16734	0.17302	0.19191	0.017023	0.018883	0	0.018395	0.011251	0.021533	275.42	291.8	287.98	163.08	40.02	76.09	161.67	162.03	157.04	1	1	1	1	1	1	1	1	1	K.QKE[49]DDFK[-65].D	decoy_sp|P08964|MYO1_YEAST
				0.05999	0.272546	2	69441	0	0.014731	0	0	0	0	0.055944	0.0049931	0.0047806	208.26	239.98	208.07	150.8	196.31	98.13	29.01	125.44	137.05	0.21617	0.21617	0.21617	0.21617	0.21617	0.21617	0.21617	0.21617	0.21617	K.TFTTAETITNANTAK[114].N	sp|P12709|G6PI_YEAST
				0.06008	0.753441	2	96384	0	0.20142	0.26737	0.21786	0.23519	0.26737	0.26737	0.23017	0.15642	159.45	155.54	119.97	38.58	83.98	0	0	105.88	37.33	0.68871	0.68871	0.68871	0.68871	0.68871	0.68871	0.68871	0.68871	0.68871	K.QLLLGMEY[148]LHDNK.I	sp|Q03957|CTK1_YEAST
				0.06008	0.992959	1	46744	0.065743	0.069724	0.069724	0	0.029159	0.014036	0	0.009145	0.069724	163.92	220.43	0	79.68	79.2	77.27	38.09	38.23	0	0.95066	0.95066	0.95223	0.95223	0.95066	0.95066	0.95066	0.95066	0.95223	R.AILGSVE[-27]R.M	sp|P04801|SYTC_YEAST
				0.06009	1	2	98562	0.01885	0	0.019701	0.014857	0.16869	0.31953	0.22276	0.15437	0.010601	109.62	137.57	154.78	77.6	117.03	53.07	100.44	36.25	42.04	0.97944	0.97944	0.97944	0.97944	0.97944	0.97944	0.97944	0.97944	0.97944	R.H[177]DETY[-96]KHSELKNN[-5]K.N	sp|P31755|OCH1_YEAST
				0.06012	1.46069e-06	2	57597	0	0	0	0.0053045	0.044174	0.03535	0.034483	0	0	98.49	89.47	112.38	68.61	65.16	44.95	67.25	46	65.49	2.3917e-06	2.3917e-06	2.3917e-06	2.3917e-06	2.3917e-06	2.3917e-06	2.3917e-06	2.3917e-06	2.3917e-06	K.L[57]ITSHLVDTDPEVDSIIK.D	sp|P37291|GLYC_YEAST
				0.06013	0.854222	2	42776	0	0	0	0.011534	0.015392	0.18999	0.18999	0.18999	0.0078415	195.59	112.36	159.65	12.68	25.1	15.12	0	0	7.67	0.8189	0.8189	0.8189	0.8189	0.8189	0.8189	0.8189	0.8189	0.8189	K.KQS[75]ELFAVR.E	decoy_sp|P16603|NCPR_YEAST
				0.06015	1	-1	128208	0.16692	0.16899	0.16899	0.099322	0	0.013296	0.013571	0.010278	0.16899	2520.71	3028.68	0	805.06	1273.91	1454.49	846.91	539.96	0	1	1	1	1	1	1	1	1	1	NA	NA
				0.06022	1	-1	104061	0.10396	0	0.1145	0.047873	0.11359	0.11484	0.11784	0.10182	0.02416	89.4	105.23	148.13	10.77	9.6	36.86	3.83	4	4.64	1	1	1	1	1	1	1	1	1	NA	NA
				0.06024	0.685571	2	44601	0	0	0.016706	0	0	0.010112	0.016418	0	0.0050914	311.71	439.28	685.21	84.02	114.13	136.06	47.53	60.87	49.39	0.61115	0.61115	0.61115	0.61115	0.61115	0.61115	0.61115	0.61115	0.61115	R.AST[-29]FDLLK.K	sp|P29465|CHS3_YEAST
				0.06024	1	-1	19032	0	0	0	0	0	0	0	0	0	5231.11	5337.59	5576.85	3156.13	3178.45	3114.32	3907.07	3086.9	3195.23	1	1	1	1	1	1	1	1	1	NA	NA
				0.06029	0.918114	2	110919	0.18841	0	0	0.19512	0.32249	0.39487	0.39487	0.39487	0.39487	117.53	104.71	165.31	10.21	13.51	16.63	0	0	0	0.86721	0.86721	0.86721	0.86721	0.86721	0.86721	0.86721	0.86721	0.86721	R.RVLLSAPLS[-21]K.E	sp|P05743|RL26A_YEAST;sp|P53221|RL26B_YEAST
				0.0603	0.175587	2	45121	0	0	0.052314	0.009086	0	0	0	0.0055749	0.0047655	578.16	764.61	958.07	100.26	79.3	101.78	23.14	31.14	68.75	0.13518	0.13518	0.13518	0.13518	0.13518	0.13518	0.13518	0.13518	0.13518	K.IPAWFLNR.Q	sp|P0CX55|RS18A_YEAST;sp|P0CX56|RS18B_YEAST
				0.06038	0.830499	2	66042	0	0	0	0.14463	0.14463	0	0.14463	0.013846	0.0062028	213.99	176.27	385.08	0	75.4	64.69	0	40.21	73.9	0.78893	0.78893	0.78893	0.78893	0.78893	0.78893	0.78893	0.78893	0.78893	K.SIQ[106]AKILEK.Y	sp|Q12114|CHS5_YEAST
				0.06039	0.600396	2	66669	0	0	0.040507	0	0	0.040507	0	0	0.040507	876.83	1010.9	0	487.96	562.21	536.95	347.96	296.18	0	0.52139	0.52139	0.52139	0.52139	0.52139	0.52139	0.52139	0.52139	0.52139	R.RILSANGHR.S	decoy_sp|P50111|ZDS1_YEAST
				0.06044	0.0416125	3	132960	0	0.0047978	0.0063363	0	0.0031832	0.010446	0	0	0	91.36	81.16	81.79	33.5	46.64	63.58	34.23	59.17	55.46	0.029269	0.029269	0.029269	0.029269	0.029269	0.029269	0.029269	0.029269	0.029269	K.ADS[77]SYDISATAEDLLIIK.P	decoy_sp|P32386|YBT1_YEAST
				0.06044	1	1	111875	0.021597	0	0.0071326	0.017717	0.052008	0.036687	0.047874	0.0325	0.0042244	853.61	687.29	514.66	606.31	446.52	157.43	379.26	95.13	131.25	1	1	1	1	1	1	1	1	1	R.KKNNSNNDD[72]EK.E	decoy_sp|P43612|SA155_YEAST
				0.06051	0.997186	4	99239	0	0.0078797	0.084983	0.0090865	0.070587	0.1296	0.11547	0.1296	0.0019622	227.11	210.52	136.71	46.48	103.66	105.44	94.15	0	106.4	0.95408	0.95408	0.95408	0.95408	0.95408	0.95408	0.95408	0.95408	0.95408	K.EEIELLQECCQAISM[64]YRPPEYILRGRAMNEISQEKVK.I	decoy_sp|P32469|DPH5_YEAST
				0.06052	0.000208242	2	100049	0	0	0.018654	0	0	0	0.0058911	0	0	235.77	269.69	428.68	114.67	244.89	214.14	50.39	101.14	179.28	0.0002136	0.0002136	0.0002136	0.0002136	0.0002136	0.0002136	0.0002136	0.0002136	0.0002136	K.ESFPGLEVIAGNVVTR.E	sp|P38697|IMDH2_YEAST
				0.06056	0.00196527	2	77914	0	0	0.021025	0.0095739	0.034908	0.014857	0	0.0045827	0.008739	34.73	41.6	36.77	33.05	27.64	27.2	15.29	24.73	17.28	0.0016158	0.0016158	0.0016158	0.0016158	0.0016158	0.0016158	0.0016158	0.0016158	0.0016158	R.YIPEVVYFFQK.I	sp|Q99207|NOP14_YEAST
				0.06064	1	2	81610	0	0	0.28967	0.095659	0	0.10206	0.28967	0.076019	0.28967	203.12	242.28	0	102.56	139.63	119.74	64.67	44.68	0	0.97733	0.97733	0.97733	0.97733	0.97733	0.97733	0.97733	0.97733	0.97733	K.RSPPNTRVSR[102].R	sp|P40068|FLO8_YEAST
				0.06066	1	-1	43358	0.32895	0.2477	0.34662	0.32552	0.35007	0.35194	0.29969	0.34792	0.24358	170.92	173.15	134.61	120.13	132.03	76.57	92.57	71.87	96.76	1	1	1	1	1	1	1	1	1	NA	NA
				0.06076	0.932346	3	132175	0.010581	0.019974	0.023408	0	0	0.026858	0	0	0	262.87	224.87	276.76	140.74	105.73	158.79	121	219.48	79.4	0.88092	0.88092	0.88092	0.88092	0.88092	0.88092	0.88092	0.88092	0.88092	K.QNSEIPESASSETLKDK.E	sp|Q06704|IMH1_YEAST
				0.06077	0.863445	2	134589	0	0	0.079411	0.1302	0.2658	0.2658	0.2658	0.2658	0.015304	43.05	52.74	57.41	1.6	7.68	0	0	0	30.31	0.82939	0.82939	0.82939	0.82939	0.82939	0.82939	0.82939	0.82939	0.82939	R.YVYVVRR.N	sp|P53873|SWT21_YEAST
				0.06082	0.00893664	2	132395	0	0	0	0	0	0	0	0	0	275.96	350.84	376.16	253.7	222.83	225.13	242.91	130.88	170.45	0.006577	0.006577	0.0068109	0.0068109	0.0068109	0.0068109	0.006577	0.0068109	0.0068109	R.V[43]TPSFVAFTPQER.L	sp|P40150|HSP76_YEAST
				0.06087	0.95711	1	120652	0.076043	0.075512	0.074391	0	0.0070274	0.0088959	0.0080558	0.0055824	0.072123	927.53	821.69	844.64	724.03	339.14	716.96	206.92	607.71	376.75	0.92746	0.92746	0.92746	0.92746	0.92746	0.92746	0.92746	0.92746	0.92746	K.SYGFFK.M	decoy_sp|P53008|CWH41_YEAST
				0.06088	0.0763651	2	102325	0	0	0.42613	0.084386	0.21559	0.19123	0.42613	0.12911	0.42613	28.57	18.67	32.18	18.53	9.79	16.42	0	5.85	0	0.055992	0.055992	0.055992	0.055992	0.055992	0.055992	0.055992	0.055992	0.055992	K.NTEYTLK.E	sp|Q07349|MRX9_YEAST
				0.06091	0.405054	3	39144	0.014457	0.0068472	0.0095689	0.0044566	0.009521	0.014457	0	0	0	89.69	113.97	125.5	48.61	47.12	0	46.6	70.01	77.34	0.33304	0.33304	0.33304	0.33304	0.33304	0.33304	0.33304	0.33304	0.33304	K.D[43]QKAVDDFLLSLDGTANK.S	sp|P00925|ENO2_YEAST
				0.06095	1	1	103305	0	0.13974	0.0070685	0	0.11917	0.17726	0.17726	0.17726	0.17726	110.43	170.48	180.63	42.76	90.09	0	56.74	0	0	1	1	1	1	1	1	1	1	1	R.LGIAR[-90]R.F	decoy_sp|Q03940|RUVB1_YEAST
				0.06096	0.616925	3	34774	0	0.0081389	0	0	0.004331	0	0	0	0	113.18	129.59	106.54	103.92	50.78	90.71	54.9	65.87	62.7	0.53836	0.53836	0.53836	0.53836	0.53836	0.53836	0.53836	0.53836	0.53836	K.VDALINGF[-57]EIINEPDYCWIK[-4].M	sp|P36152|DRE2_YEAST
				0.06097	1	1	12021	0.0042405	0.010536	0.009939	0	0.0058107	0.0065867	0	0.0035818	0.0024693	92.16	245.73	218.82	105.85	51.45	98.76	53.72	46.29	85.54	0.98766	0.98766	0.98766	0.98766	0.98766	0.98766	0.98766	0.98766	0.98766	K.KLIKLASLGLK[-46].A	sp|P53136|NSA1_YEAST
				0.06098	0.00516659	3	42694	0.027193	0	0.1017	0.015466	0.045461	0	0.031052	0.0079942	0	29.24	47.12	35.13	25.31	31.42	15.83	21.52	19.81	13.88	0.0039579	0.0039579	0.0039579	0.0039579	0.0039579	0.0039579	0.0039579	0.0039579	0.0039579	K.VTIAPLVLLSALDHYER[57].T	sp|Q08723|RPN8_YEAST
				0.06099	0.827496	3	113995	0	0.0064534	0.013432	0	0	0.010991	0.0086633	0	0	106.09	141.33	96.96	46.45	77.28	90.67	53.83	74.6	58.4	0.78495	0.78495	0.78495	0.78495	0.78495	0.78495	0.78495	0.78495	0.78495	R.ITATLK[156]IMINNLK.V	decoy_sp|P08964|MYO1_YEAST
				0.06103	0.251658	2	110594	0.034537	0	0	0.039216	0.1958	0.1958	0.11892	0.1958	0.011217	111.31	130.02	51.95	16.22	30.27	0	14.94	0	8.66	0.19841	0.19841	0.19841	0.19841	0.19841	0.19841	0.19841	0.19841	0.19841	R.LLTLPNR.Y	decoy_sp|Q08032|CDC45_YEAST
				0.06115	0.877166	2	45798	0	0	0	0.27234	0.27234	0.25856	0.26357	0.24484	0.012822	347.68	435.8	186.78	0	239.74	239.16	100.87	130.91	125.65	0.84313	0.84313	0.84313	0.84313	0.84313	0.84313	0.84313	0.84313	0.84313	R.ILGI[-38]YVER.R	sp|P47158|CAF17_YEAST
				0.06119	0.889362	2	23996	0	0	0	0	0	0	0.011905	0.0039859	0	528.78	527.96	542.7	310.69	359.9	475.52	174.2	274.8	386.45	0.85316	0.85316	0.85316	0.85316	0.85316	0.85316	0.85316	0.85316	0.85316	R.QITQSYGFYTECLNK.Y	sp|P32838|PP2A4_YEAST
				0.0612	0.766158	2	114843	0.21491	0.21574	0.14494	0.21574	0.12474	0.18003	0.21574	0.21574	0	63.9	89.79	66.43	0	38.59	36.29	0	0	27.36	0.70447	0.70447	0.70447	0.70447	0.70447	0.70447	0.70447	0.70447	0.70447	R.KSD[34]LQSSPK.E	decoy_sp|Q99359|RAD61_YEAST
				0.0613	1	2	120705	0	0	0	0	0	0	0	0	0	491.45	418.58	393.23	353.37	373.48	360.21	210.6	225.43	172.18	0.97944	0.97944	0.97944	0.97944	0.97944	0.97944	0.97944	0.97944	0.97944	K.RKVG[136]RPGRK.R	sp|P24813|YAP2_YEAST
				0.0613	9.18692e-05	3	44073	0	0	0.047862	0	0.093114	0.0094679	0	0.0056503	0.093114	430.62	427.11	191.77	219.22	202.52	103.97	151.51	44.13	0	0.00010205	0.00010205	0.00010205	0.00010205	0.00010205	0.00010205	0.00010205	0.00010205	0.00010205	K.IFNADVIYHLFDSFTAYQEK.L	sp|P39730|IF2P_YEAST
				0.06132	0.348414	4	112418	0.020761	0.021883	0.1121	0	0.012244	0.0082492	0.015361	0.0037829	0.016781	63.56	75.99	97.12	45.26	28.94	71.06	31.52	35.73	49.54	0.28201	0.28201	0.28201	0.28201	0.28201	0.28201	0.28201	0.28201	0.28201	K.FLP[58]AADALLEMIVLHLPSPVTAQAYR.A	sp|P32324|EF2_YEAST
				0.06147	1	1	101989	0.049649	0.019765	0.01973	0.010919	0	0.026239	0.0080075	0.0059883	0.017695	23.46	16.79	15.96	4.22	19.06	9.59	3.66	8.52	4.17	0.96153	0.96153	0.96153	0.96153	0.96153	0.96153	0.96153	0.96153	0.96153	K.QSPYHK.H	decoy_sp|P53963|YND4_YEAST
				0.06152	0.000197568	2	38252	0	0	0	0	0	0	0	0	0	406.98	445.19	341.35	251.61	314.93	319.72	186.38	0	140.56	0.00020371	0.00020371	0.00020371	0.00020371	0.00020371	0.00020371	0.00020371	0.00038014	0.00038014	K.IDPSFLNIIPDDDLTK.S	sp|O13297|CET1_YEAST
				0.06154	8.85491e-06	2	54513	0	0	0	0	0.0062012	0	0	0	0.066489	1109.65	1107.73	1099.2	612.27	797.03	734.97	523.9	765.71	730.31	1.2258e-05	1.2258e-05	1.2258e-05	1.2258e-05	1.2258e-05	1.2258e-05	1.2258e-05	1.2258e-05	1.2258e-05	K.LVSW[16]YDNEYGYSTR.V	sp|P00358|G3P2_YEAST;sp|P00359|G3P3_YEAST
				0.06155	0.571152	2	127950	0	0	0.087148	0.26207	0.28838	0.30123	0.30873	0.27463	0.039511	945.39	1036.26	1106.12	42.06	33.16	47.46	324.36	264.68	319.54	0.49175	0.49175	0.49175	0.49175	0.49175	0.49175	0.49175	0.49175	0.49175	K.FAAWIEDK.V	sp|P0CX08|DSF1_YEAST;sp|P0CX09|YN073_YEAST
				0.06161	1	-1	47463	0.028528	0.022221	0.028528	0.028528	0.0071921	0	0.0069139	0.0030581	0.0068644	8.84	11.65	0	0	6.56	5.44	3.25	4.88	4.56	1	1	1	1	1	1	1	1	1	NA	NA
				0.06164	0.651652	3	60334	0	0	0	0	0.012475	0	0.012475	0	0.004967	142.99	193.21	166.75	133.86	0	155.52	79.27	48.06	95.27	0.57475	0.57475	0.57475	0.57475	0.57475	0.57475	0.57475	0.57475	0.57475	K.L[89]DQEITVNLQKIDS[-23]NLSFCFHK.I	sp|P35734|ASK1_YEAST
				0.06168	0.847412	2	89633	0	0.014434	0.023189	0.011862	0.13414	0.093713	0.065741	0.026987	0.0072657	4651.74	4449.38	5285.95	3744.8	3760.95	3617.3	2555.22	20.44	2826.63	0.81065	0.81065	0.81065	0.81065	0.81065	0.81065	0.81065	0.81065	0.81065	K.SRVE[64]PLVDNTLS[-24]SR.N	decoy_sp|P39928|SLN1_YEAST
				0.06174	0.915355	3	81036	0.024712	0.013226	0	0	0	0.012709	0	0.0050706	0.0062014	812.27	515.07	1325.76	429.19	214.35	328.63	122.56	140.51	128.78	0.86633	0.86633	0.86633	0.86633	0.86633	0.86633	0.86633	0.86633	0.86633	K.NSAVTT[67]APAQKDDVENNKISNNVTLDENEEQE[56]R.K	sp|Q02100|SKO1_YEAST
				0.06175	0.985058	2	34100	0.0090657	0.0089046	0	0	0.0076507	0.0092797	0.016228	0.0042539	0.0035446	276.18	294.3	164.86	113.63	135.11	57.4	75.22	153.25	143.13	0.94872	0.94872	0.94872	0.94872	0.94872	0.94872	0.94872	0.94872	0.94872	K.KLDKVLAD[111]FKDYFK.A	decoy_sp|P39535|PHO90_YEAST
				0.06183	0.936518	2	102255	0	0	0	0.012962	0.12102	0.11814	0.12102	0.040626	0.12102	187	186.99	127.78	11.03	17.84	7.6	0	7.28	0	0.88793	0.88793	0.88793	0.88793	0.88793	0.88793	0.88793	0.88793	0.88793	K.EKNKP[-27]TNK.E	decoy_sp|P32452|PHA2_YEAST
				0.06185	0.00296897	2	31830	0.014191	0	0	0	0	0.051872	0.1113	0	0.004176	53.71	33.04	44.62	29.56	32.87	28.18	15.55	28.11	25.24	0.002369	0.002369	0.002369	0.002369	0.002369	0.002369	0.002369	0.002369	0.002369	K.DGTMWFLR.Q	sp|P06102|NOT3_YEAST
				0.06188	0.908981	3	83482	0.042271	0.041591	0.044057	0	0.044057	0.044057	0.044057	0.032646	0.035875	70.02	156.6	99.32	43.12	0	0	0	32.97	42.61	0.8642	0.8642	0.8642	0.8642	0.8642	0.8642	0.8642	0.8642	0.8642	K.QEEIFT[12]SDPK.I	decoy_sp|Q02875|SYH1_YEAST
				0.06216	1	4	48414	0.17787	0.2088	0	0.14772	0.22725	0.14955	0.45256	0.45256	0.089349	113.64	129.64	65.47	22.44	10.29	16.05	7.93	0	3.72	0.97944	0.97944	0.97944	0.97944	0.97944	0.97944	0.97944	0.97944	0.97944	K.VIYGELVEGER[-73]SQYKFTNAK.V	sp|P53292|RT35_YEAST
				0.06219	1	4	107922	0.074984	0	0.083736	0.024581	0.083736	0.032432	0.083736	0.029195	0.083736	668.21	781.61	323.48	94.42	0	182.7	0	33.02	0	0.98038	0.98038	0.98038	0.98038	0.98038	0.98038	0.98038	0.98038	0.98038	R.RGAYVHDGDVGWCASLCWPPVGAGRELSLAPSQTMR.R	decoy_sp|P38915|SPT8_YEAST
				0.06222	0.00633245	3	6204	0.01034	0.23907	0.22622	0.0050799	0.0041982	0.23907	0.23907	0	0	155.31	352.89	331.78	63.91	101.68	0	0	120.83	98.94	0.0047777	0.0047777	0.0047777	0.0047777	0.0047777	0.0047777	0.0047777	0.0047777	0.0047777	K.A[57]VLDNEREQLDSPSAR.I	sp|P10964|RPA1_YEAST
				0.06226	0.409489	3	136158	0.14347	0.13085	0.14347	0	0.14347	0	0.021558	0.0063581	0.0050495	236.33	353.7	0	125.97	0	172.95	112.33	127.05	91.98	0.33711	0.33711	0.33711	0.33711	0.33711	0.33711	0.33711	0.33711	0.33711	K.TVPFVPISGW[116]NGDNMIEATTNAPWYK.G	sp|P02994|EF1A_YEAST
				0.06231	2.26759e-07	2	29556	0	0	0	0.004151	0.011799	0.15092	0.005549	0	0	117.41	121.03	161.32	89.33	100.78	73.02	27.65	105.83	58.02	4.4159e-07	4.4159e-07	4.4159e-07	4.4159e-07	4.4159e-07	4.4159e-07	4.4159e-07	4.4159e-07	4.4159e-07	R.QV[-17]VTHPANALSFLQPGR.L	sp|P47047|MTR4_YEAST
				0.06237	0.922641	3	107545	0.039409	0	0	0.064213	0.19321	0.19321	0.19321	0.19321	0.0041865	202.05	380.13	336.74	132.97	0	89.37	0	0	118.48	0.86928	0.86928	0.86928	0.86928	0.86928	0.86928	0.86928	0.86928	0.86928	K.ELSSNMEVLSDLSKQFEER[-89].V	decoy_sp|Q07457|BRE1_YEAST
				0.06242	0.90487	2	91107	0	0	0	0	0.011536	0	0.034547	0.0036088	0.0061072	274.78	284.39	397.22	40.49	9.8	56.1	19	10.18	3.96	0.86249	0.86249	0.86249	0.86249	0.86249	0.86249	0.86249	0.86249	0.86249	K.NSPK[-12]NLLTK.Y	decoy_sp|P17214|EST1_YEAST
				0.06244	0.93582	2	45856	0	0	0	0	0.16933	0	0.10124	0.025339	0.0058442	1137.1	1366.54	1109.31	474.22	438.44	925.46	771	694.23	691.24	0.88672	0.88672	0.88672	0.88672	0.88672	0.88672	0.88672	0.88672	0.88672	R.DENGQNGG[10]VR.K	sp|Q04199|CAC2_YEAST
				0.06247	0.9751	3	129865	0.010021	0	0.017594	0	0.047127	0	0	0.047127	0	109.73	134.97	173.49	103.25	33.42	106.53	65.16	0	48.75	0.94668	0.94668	0.94668	0.94668	0.94668	0.94668	0.94668	0.94668	0.94668	R.HARTARIAHLY[-13]R.G	sp|P52489|KPYK2_YEAST
				0.06248	0.000294899	2	36930	0.017793	0.0069545	0	0	0.0063828	0.049651	0.012477	0	0	79.35	123.71	95.45	64.68	65.31	55.74	39.94	65.99	63.79	0.00029207	0.00029207	0.00029207	0.00029207	0.00029207	0.00029207	0.00029207	0.00029207	0.00029207	R.YGDPLLDILDTDK.V	sp|Q07800|PSR1_YEAST
				0.06251	4.63943e-06	2	32029	0	0.011662	0	0	0	0	0	0	0	251.71	329.19	267.15	162.74	198.11	171.66	133.12	87.52	237.07	6.8212e-06	6.8212e-06	6.8212e-06	6.8212e-06	6.8212e-06	6.8212e-06	6.8212e-06	6.8212e-06	6.8212e-06	R.IEQIGDNVLEITELPAR.T	sp|P06786|TOP2_YEAST
				0.06255	1	4	21694	0.12114	0.2988	0.26136	0.11645	0.15178	0.12038	0	0.099705	0.11751	73.38	87.69	101.98	33.16	44.77	71.85	33.64	65.61	43.18	0.97944	0.97944	0.97944	0.97944	0.97944	0.97944	0.97944	0.97944	0.97944	R.QSIRP[34]LVSNRLTFIR.Y	sp|Q12032|AIM41_YEAST
				0.0626	0.158636	2	111245	0	0	0	0	0	0.010488	0	0.005587	0	99.42	96.71	127.03	68.59	80.01	95.18	66.49	53.07	51.11	0.1214	0.1214	0.1214	0.1214	0.1214	0.1214	0.1214	0.1214	0.1214	K.NSGFEIIQGLLGK[57].I	sp|P15624|SYFB_YEAST
				0.06275	0.375015	2	33296	0.16443	0.18274	0.17927	0.097017	0.02064	0	0.020544	0.0061134	0.15168	30.13	29.35	43.07	12.8	17.51	9.98	17.07	21.6	21.01	0.30576	0.30576	0.30576	0.30576	0.30576	0.30576	0.30576	0.30576	0.30576	R.A[5]WVTLFPQVYK.S	sp|P38811|TRA1_YEAST
				0.06282	0.86899	2	40984	0.12945	0.11782	0.14953	0.026889	0.019735	0	0.024329	0.0060578	0.10685	134.41	79.86	93.4	79.14	62.91	12.75	58.79	11.24	25.01	0.83523	0.83523	0.83523	0.83523	0.83523	0.83523	0.83523	0.83523	0.83523	K.V[-30]YVSVVYASLSAIT[18]LNK.T	decoy_sp|Q06116|YP117_YEAST
				0.06286	0.650691	2	37837	0	0	0	0	0	0	0	0	0	205.88	186.03	255.08	118.68	170.79	179.9	110.82	32.63	144.17	0.57373	0.57373	0.57373	0.57373	0.57373	0.57373	0.57373	0.57373	0.57373	K.PNN[46]GTIWNR.Y	sp|Q04364|YMP8_YEAST
				0.06291	0.962172	1	63942	0.0056024	0	0.024064	0.0073435	0.024064	0	0.019706	0.0099785	0.0017346	260.98	195.33	214.24	98.36	0	190.66	108.23	150.94	109.43	0.9354	0.9354	0.9354	0.9354	0.9354	0.9354	0.9354	0.9354	0.9354	R.PTPAIH[-56]R.Q	sp|Q12208|USB1_YEAST
				0.06296	0.924453	3	21642	0.0091501	0	0	0	0	0.014344	0	0.0052971	0	803.04	576.03	544.25	506.9	505	538.1	269.62	355.2	260.98	0.87065	0.87065	0.87065	0.87065	0.87065	0.87065	0.87065	0.87065	0.87065	R.GNVKGNITK[-69]NLSPTAAAS[141]VPVK.P	decoy_sp|P19659|MED15_YEAST
				0.06302	0.987344	1	89053	0	0.023791	0.0083644	0.0033652	0.0094075	0.026755	0.030561	0	0.0036653	438.29	452.9	399.75	226.21	342.07	401.72	103.93	35.88	297.65	0.94908	0.94908	0.94908	0.94908	0.94908	0.94908	0.94908	0.94908	0.94908	K.EEVTDKR.I	decoy_sp|P11978|SIR4_YEAST
				0.06304	0.973726	2	4971	0.42196	0.42102	0.42096	0.29898	0	0.19178	0.42196	0.18545	0.41658	448.99	184.96	437.02	76.47	66.3	132.97	0	86.82	42.03	0.94609	0.94609	0.94609	0.94609	0.94609	0.94609	0.94609	0.94609	0.94609	R.QL[16]SALLST[-40]LGVSTK.T	sp|Q01329|PTA1_YEAST
				0.06306	0.0607491	3	73329	0.007337	0.0053861	0.016832	0.011425	0.029324	0.025675	0.02333	0.016502	0	72.71	69.68	108.15	35.6	18.13	35	64.56	24.43	32.22	0.043756	0.043756	0.043756	0.043756	0.043756	0.043756	0.043756	0.043756	0.043756	R.LSGSEVVDE[-5]LAKK.L	sp|P53255|DRN1_YEAST
				0.0631	0.643152	3	52749	0	0	0.016534	0.0041781	0.011814	0	0	0	0	912.25	1189.73	824.82	445.27	583.14	465.75	124.65	812.18	479.27	0.56575	0.56575	0.56575	0.56575	0.56575	0.56575	0.56575	0.56575	0.56575	K.ENPFY[-76]NIDEILEGDL[-5]K.F	sp|P31374|PSK1_YEAST
				0.06312	1	1	33714	0.028823	0	0.0085515	0.0060081	0	0.0063562	0.012641	0.003414	0.0039911	159.19	141.43	156.35	72.11	44.85	10.42	67.23	72.23	106.75	1	1	1	1	1	1	1	1	1	-.I[-5]HAIYIGNK.W	decoy_sp|P45820|HUR1_YEAST
				0.06313	0.820997	2	135316	0	0.0091935	0.096271	0	0	0	0	0	0	769.22	405.79	457.13	413.54	373.22	350.58	237.25	289.38	186.51	0.77627	0.77627	0.77627	0.77627	0.77627	0.77627	0.77627	0.77627	0.77627	K.LNTKVSSLQR.I	sp|P25302|SWI4_YEAST
				0.06317	0.77343	2	35345	0	0	0	0	0	0	0	0	0	73.51	93.34	96.71	45.72	61.14	33.47	33.9	60.71	60.72	0.71366	0.71366	0.71366	0.71366	0.71366	0.71366	0.71366	0.71366	0.71366	R.KPESYVTI[84]K.I	sp|P24583|KPC1_YEAST
				0.06329	0.00812967	2	19741	0.023116	0.019791	0.026922	0	0	0.023587	0.016972	0.0067587	0.014787	104.95	97.28	118.08	72.95	80.8	104.89	54.62	58.44	43.45	0.0060227	0.0060227	0.0060227	0.0060227	0.0060227	0.0060227	0.0060227	0.0060227	0.0060227	R.ADVSINFLK.A	sp|P39993|GEA2_YEAST
				0.06331	0.795298	2	16071	0.26465	0.26464	0.18755	0.094795	0.034603	0.08854	0.013681	0	0.26465	125.73	138.54	78.54	41.88	32.34	107.19	31.88	36.97	0	0.74196	0.74196	0.74196	0.74196	0.74196	0.74196	0.74196	0.74196	0.74196	R.LQVSAL[83]SPK.T	sp|P38702|LEU5_YEAST
				0.06333	1	2	53040	0	0	0.14709	0.14709	0.098395	0.089703	0.14709	0.075998	0.085157	285.93	450.87	731.77	0	149.07	260.23	0	73.19	125.41	0.97944	0.97944	0.97944	0.97944	0.97944	0.97944	0.97944	0.97944	0.97944	R.ATRSQSNNPK.Q	decoy_sp|Q12391|YN11A_YEAST;decoy_sp|Q12112|YN11B_YEAST;decoy_sp|Q04214|YM13B_YEAST;decoy_sp|Q04215|YM13A_YEAST;decoy_sp|Q03964|YD17A_YEAST;decoy_sp|Q12490|YB11B_YEAST;decoy_sp|Q12266|YB11A_YEAST
				0.06335	0.457964	2	133601	0	0	0	0	0	0	0	0	0	203.3	130.39	162.01	85.02	135.08	106.87	79.6	109.91	83.66	0.38219	0.38219	0.38219	0.38219	0.38219	0.38219	0.38219	0.38219	0.38219	R.QANIFNATA[17]SNPFGF.-	sp|P32790|SLA1_YEAST
				0.0634	1	-1	66567	0.008108	0.0075653	0.0018008	0.010129	0.013781	0.014343	0.014113	0.011799	0	21309	23327.2	35823.1	11278.6	13613	13481.3	13993.2	15378	16978.7	1	1	1	1	1	1	1	1	1	NA	NA
				0.06341	9.21365e-06	2	36294	0	0	0	0	0	0	0	0	0	128.39	131.05	108.65	82.26	114.44	89.85	57.89	66.67	70.87	1.2707e-05	1.2707e-05	1.2707e-05	1.2707e-05	1.2707e-05	1.2707e-05	1.2707e-05	1.2707e-05	1.2707e-05	K.TFEDWFNTPFANTGTQEK.L	sp|P32597|STH1_YEAST
				0.06342	0.0107771	2	10606	0.1594	0.15647	0.15862	0.14737	0.13486	0	0.14554	0.018313	0.15104	572.12	664.7	723.12	348.14	183.29	135.62	133.45	64.17	548.1	0.0078346	0.0078346	0.0078346	0.0078346	0.0078346	0.0078346	0.0078346	0.0078346	0.0078346	K.FPFAANSR.A	sp|P09624|DLDH_YEAST
				0.06343	0.4932	2	76226	0	0.016464	0	0.015408	0.036357	0.045188	0.026847	0.020387	0.007732	42.67	20.34	36.93	26.88	26.22	20.03	15.82	13.02	12.25	0.41561	0.41561	0.41561	0.41561	0.41561	0.41561	0.41561	0.41561	0.41561	K.I[-1]PAWFLNR.Q	sp|P0CX55|RS18A_YEAST;sp|P0CX56|RS18B_YEAST
				0.06348	0.13728	3	74919	0.013079	0.011046	0.01169	0	0.016727	0.012199	0.014844	0.0042157	0.0063818	1932.03	2044.17	1891.88	1693.05	1551.21	773.76	38.06	869.53	1325.13	0.10422	0.10422	0.10422	0.10422	0.10422	0.10422	0.10422	0.10422	0.10422	K.V[57]GIPAGVVNIVPGPGR.T	sp|P54115|ALDH6_YEAST
				0.06354	0.0262818	3	110828	0	0	0	0	0	0.017018	0	0.0055765	0	171.73	146.57	80	97.22	65.34	53.18	70.91	72.96	49.66	0.01842	0.01842	0.01842	0.01842	0.01842	0.01842	0.01842	0.01842	0.01842	K.KPNM[16]NIPFQSSYHYQSYIPIYK.F	decoy_sp|Q12291|BMT6_YEAST
				0.06355	0.385668	2	36575	0	0	0	0	0	0	0	0	0	102.43	100.78	79.98	59.98	68.99	76.11	63.7	45.65	52.12	0.31538	0.31538	0.31538	0.31538	0.31538	0.31538	0.31538	0.31538	0.31538	K.F[43]ESLIISK.Y	sp|P46672|ARC1_YEAST
				0.06358	0.964465	2	117257	0	0	0	0	0.0048507	0.015471	0.014432	0	0	627.81	490.85	818.77	76.11	223.16	615.02	165	230.71	118.98	0.93834	0.93834	0.93834	0.93834	0.93834	0.93834	0.93834	0.93834	0.93834	R.L[98]QAQEYSFAERSR[-34].I	decoy_sp|Q08162|RRP44_YEAST
				0.06363	1	-1	96660	0	0.01359	0.012058	0.035021	0.064098	0.066452	0.063817	0.059304	0.0065116	259.07	257.92	201.6	119.64	182.15	158.43	123.09	192.73	74.83	1	1	1	1	1	1	1	1	1	NA	NA
				0.06364	0.829776	2	92714	0	0	0.089619	0.089619	0.086359	0.058061	0.047727	0.037476	0.089619	492.5	475.37	0	265.45	327.74	294.54	104.19	150.43	0	0.78797	0.78797	0.78797	0.78797	0.78797	0.78797	0.78797	0.78797	0.78797	K.KEEQPTIDR.P	decoy_sp|Q12467|MRX4_YEAST
				0.06372	0.000684475	2	62145	0.021461	0	0.017619	0	0.021461	0.021461	0.01161	0.0052825	0.0038119	0	198.4	206.72	122.05	0	125.43	68.81	87.73	119.84	0.00061959	0.00061959	0.00061959	0.00061959	0.00061959	0.00061959	0.00061959	0.00061959	0.00061959	R.L[57]LEDDETLEQFLR.L	sp|P32599|FIMB_YEAST
				0.06375	1	2	29234	0	0	0	0.0072774	0	0	0.043122	0	0.0058944	339.02	337.62	391.14	153.58	166.92	347.19	58.87	240.86	185.22	0.97944	0.97944	0.97944	0.97944	0.97944	0.97944	0.97944	0.97944	0.97944	K.VLNMKWAK.G	sp|P54113|PUR91_YEAST
				0.06378	5.44558e-06	2	19860	0	0	0	0	0	0	0	0	0	241.68	212.9	192.72	106.87	181.13	185.6	65.65	155.03	90.96	1.0227e-05	1.0227e-05	1.0227e-05	1.0227e-05	7.8877e-06	1.0227e-05	1.0227e-05	1.0227e-05	1.0227e-05	K.L[57]TDDSSPIPYPEQPPIK.L	sp|P00899|TRPE_YEAST
				0.06381	0.683148	3	60151	0.07407	0.071628	0.12675	0.01849	0.04868	0	0.12675	0.0081475	0	442.02	445.29	510.23	394.15	474.2	181.63	0	15.43	103.58	0.60852	0.60852	0.60852	0.60852	0.60852	0.60852	0.60852	0.60852	0.60852	K.LAAISVGYLPSSGLQRLSVDLS[115]K.K	sp|Q04081|LCMT1_YEAST
				0.06386	0.954003	2	66054	0.026901	0	0	0.22427	0.22427	0.22427	0.22427	0.1014	0.016361	31.56	80.37	92.6	0	0	31.61	0	11.71	17.56	0.9218	0.9218	0.9218	0.9218	0.9218	0.9218	0.9218	0.9218	0.9218	R.NLMSL[-15]SADNYEK.Q	decoy_sp|P40527|ATC7_YEAST
				0.06388	0.939743	2	70913	0.23092	0.22573	0.22991	0.054011	0.10419	0.23092	0	0	0.11203	4770.11	2532.35	2468	2476.25	2179	0	858.41	349.21	63.86	0.89376	0.89376	0.89376	0.89376	0.89376	0.89376	0.89376	0.89376	0.89376	K.N[-47]DFYAKQTFS[-19]ADK.S	decoy_sp|P28273|OPLA_YEAST
				0.06389	0.996814	1	66732	0.082084	0.084221	0.084221	0	0.0024364	0.040557	0.072033	0.045206	0.084221	191.28	265.72	0	78.59	105.6	103.24	41.64	42.44	0	0.95363	0.95363	0.95363	0.95363	0.95363	0.95363	0.95363	0.95363	0.95363	R.RSNYNRK.R	decoy_sp|Q03661|ESC1_YEAST
				0.06389	1	4	35875	0.095233	0.14856	0.12645	0.065269	0	0	0.03073	0.00218	0.064042	270.77	272.63	210.45	153.04	177.87	227.18	95.5	157.04	147.98	1	1	1	1	1	1	1	1	1	K.NLMKSLS[34]AARSLELSPK[-55]LVDESIGNTDNHTASEIVKKVSLVSR.S	decoy_sp|Q12152|YP150_YEAST
				0.06395	1	-1	128064	0.18205	0.18853	0.10532	0.07726	0.1574	0.01211	0.31015	0.14512	0.093778	489.14	543.55	765.97	59.19	62.83	18.39	85.69	69.54	145.87	1	1	1	1	1	1	1	1	1	NA	NA
				0.06397	1	2	66729	0	0	0	0	0	0	0	0	0	294.65	303.93	0	153.49	208.73	162.54	54.47	67.29	0	0.97944	0.97944	0.97944	0.97944	0.97944	0.97944	0.97944	0.97944	0.97944	K.KDSVVKN[117]KLK.A	decoy_sp|P45818|ROK1_YEAST
				0.06402	0.949374	2	121903	0.19637	0.068716	0.22395	0	0.16096	0.22395	0.22395	0.07869	0.22395	97.24	73.24	46.82	47.39	30.36	0	0	11.89	0	0.91272	0.91272	0.91272	0.91272	0.91272	0.91272	0.91272	0.91272	0.91272	R.KPFRGGSF[-73]NVKSPYYK.S	sp|Q12386|ARP8_YEAST
				0.06402	0.978932	2	120702	0	0	0	0	0	0	0.031611	0	0	896.52	768.57	700.22	633.42	647.76	605.8	462.54	435.25	356.59	0.94777	0.94777	0.94777	0.94777	0.94777	0.94777	0.94777	0.94777	0.94777	K.RDSVNNSSN[-49]K.E	decoy_sp|P12685|TRK1_YEAST
				0.06405	0.985261	1	103674	0.074695	0.07654	0.086108	0.086108	0.086108	0.0025319	0.0028221	0	0.086108	1526.25	1920.27	0	524.16	0	613.25	257.84	299.58	0	0.94875	0.94875	0.94875	0.94875	0.94875	0.94875	0.94875	0.94875	0.94875	K.PSVKNK.S	decoy_sp|P53075|SHE10_YEAST;decoy_sp|P53139|YGK8_YEAST
				0.06406	0.673543	2	21031	0.0081899	0	0.021652	0	0	0.021652	0	0	0	6475.32	9682.01	9324.65	4313.15	4644.77	0	5195.63	5497.78	4778.46	0.59815	0.59815	0.59815	0.59815	0.59815	0.59815	0.59815	0.59815	0.59815	M.IAW[-99]SLVATL[71]QCK.M	sp|P0CF20|YO163_YEAST
				0.0641	0.00200858	2	34171	0	0	0.022107	0	0	0.0098954	0.0070239	0	0.0044377	178.47	202.98	220.26	126.75	140.28	130.89	153.4	87.35	120.47	0.0016488	0.0016488	0.0016488	0.0016488	0.0016488	0.0016488	0.0016488	0.0016488	0.0016488	K.NALSLFSSDWYATK.D	sp|Q08634|YO238_YEAST
				0.06412	0.308927	2	36042	0.0073081	0	0	0	0	0	0	0	0	114.64	107.36	100.27	60.57	92.15	45.95	50.26	50.79	83.05	0.24744	0.24744	0.24744	0.24744	0.24744	0.24744	0.24744	0.24744	0.24744	M.S[59]EFNITETYLR.F	sp|P14741|EI2BA_YEAST
				0.06412	3.08658e-06	2	83957	0.096157	0.060373	0	0.043404	0.11826	0.1794	0.12404	0.11211	0.03382	122.8	189.1	152.33	136.03	35.79	101.79	100.14	45.64	59.64	4.7137e-06	4.7137e-06	4.7137e-06	4.7137e-06	4.7137e-06	4.7137e-06	4.7137e-06	4.7137e-06	4.7137e-06	K.A[57]SGAFTGENSVDQIK[57]DVGAK.W	sp|P00942|TPIS_YEAST
				0.0642	0.00604753	2	75481	0.017231	0.017053	0.025303	0.0055973	0.021229	0.0064566	0.0058798	0	0.0092221	82.74	63.93	72.99	59.59	45.79	72.13	25.51	35.96	40.4	0.0045784	0.0045784	0.0045784	0.0045784	0.0045784	0.0045784	0.0045784	0.0045784	0.0045784	R.FDILNFK.I	sp|P38271|OPY1_YEAST
				0.0642	0.983424	2	121440	0.099753	0.24405	0.21194	0	0.14816	0.15229	0.24405	0.072407	0.088144	59.27	60.67	49.45	25.47	33.57	55.68	0	8.13	31.95	0.94848	0.94848	0.94848	0.94848	0.94848	0.94848	0.94848	0.94848	0.94848	K.KEE[-63]IHTIASAVG[82]K.Q	sp|Q05021|TAF7_YEAST
				0.0642	1	4	247	0.021355	0.025861	0.0206	0.0080516	0.0027262	0.0044822	0	0.001113	0.014686	13.97	17.22	18.49	8.25	11.16	16.08	3.39	11.45	1.42	0.98579	0.98579	0.98579	0.98579	0.98579	0.98579	0.98579	0.98579	0.98579	R.LINGDLEHQWFEESLRQAYN[-14]NK.A	sp|P22579|SIN3_YEAST
				0.06422	0.0251763	2	30223	0	0	0	0	0	0.0047686	0	0	0.0058094	949.37	1026.73	807.79	560.18	698.09	657.19	513.72	662.15	489.9	0.017659	0.017659	0.017659	0.017659	0.017659	0.017659	0.017659	0.017659	0.017659	R.P[57]VPEEYLQTDPSYGLTSDEVLK.R	sp|P05030|PMA1_YEAST
				0.06434	1	2	45892	0	0.14622	0	0.072979	0.10995	0.099735	0.099111	0.086252	0.004768	3215.25	3728.77	4748.51	2609.66	2565.28	3426.8	2335.53	1955.35	2024.82	0.97563	0.97563	0.97563	0.97563	0.97563	0.97563	0.97563	0.97563	0.97563	R.GNGAGGSFSM[-29]R.S	sp|P53234|YG21_YEAST
				0.06436	0.139361	2	41206	0	0	0	0.0034337	0	0.006209	0	0	0	211.72	239.25	262.44	117.31	166.19	133.72	142.42	154.42	158.2	0.10589	0.10589	0.10589	0.10589	0.10589	0.10589	0.10589	0.10589	0.10589	M.S[42]FFLNSLR.G	sp|P32830|TIM12_YEAST
				0.06437	0.997032	2	34810	0	0.0051218	0.013178	0	0	0	0	0	0	224.69	198.52	247.3	124.71	132.08	167.81	124.17	118.55	168.57	0.95389	0.95389	0.95389	0.95389	0.95389	0.95389	0.95389	0.95389	0.95389	K.EPKS[47]WTLT[-11]R.M	decoy_sp|P22855|MAN1_YEAST
				0.06438	0.70131	2	103438	0	0.014771	0.043712	0	0	0	0.043712	0.01921	0.043712	638	722.63	0	312.42	324.61	302.22	0	115.38	49.22	0.6284	0.6284	0.6284	0.6284	0.6284	0.6284	0.6284	0.6284	0.6284	K.SITKLNK.L	sp|Q08817|SOG2_YEAST
				0.0644	1	1	66049	0.02237	0.021508	0.021262	0.0057191	0.0036534	0.0060928	0	0.0034891	0.0194	1087.62	1203.25	2432.17	397.54	565.66	925.44	318.39	402.92	493.45	1	1	1	1	1	1	1	1	1	R.TMKVCK[-30].N	decoy_sp|Q12252|PHM7_YEAST
				0.06444	0.101468	2	113414	0	0.057064	0.056476	0	0	0.088743	0.066457	0.061741	0	103.97	136.36	71.54	10.89	46.07	6.43	27.58	43.4	38.46	0.075788	0.075788	0.075788	0.075788	0.075788	0.075788	0.075788	0.075788	0.075788	R.TAIP[57]GHVQQGGVPSSK.D	sp|P16861|PFKA1_YEAST
				0.06445	0.910699	2	36671	0.0383	0	0.022386	0.017849	0.021549	0.081186	0.058965	0.061003	0.0088167	94.51	59.93	67.02	33.73	32.09	13.18	37.9	42.7	43.46	0.86482	0.86482	0.86482	0.86482	0.86482	0.86482	0.86482	0.86482	0.86482	K.KATEGYW[24]NGK.I	sp|P05694|METE_YEAST
				0.06449	0.98227	2	90184	0	0	0	0.015387	0.032527	0.06862	0.052403	0.024436	0.011944	44.59	32.47	56.15	22.92	42.23	32.82	18.07	15.81	24.36	0.94831	0.94831	0.94831	0.94831	0.94831	0.94831	0.94831	0.94831	0.94831	K.DAVKS[-17]YFA[44]GK.Y	sp|P38848|PEX28_YEAST
				0.06454	0.683187	2	32425	0	0	0	0	0	0	0.0096987	0	0.0098956	258.47	249.57	233.19	274	200.62	140.16	77.63	49.24	117.57	0.60857	0.60857	0.60857	0.60857	0.60857	0.60857	0.60857	0.60857	0.60857	K.TVQESGNIDYQK.G	sp|P24814|GRR1_YEAST
				0.06465	0.000376307	2	2198	0	0	0.012646	0.005926	0	0.021475	0.064904	0	0	32.65	35.35	17.9	17.2	22.05	18.98	12.32	18.52	10	0.00036342	0.00036342	0.00036342	0.00036342	0.00036342	0.00036342	0.00036342	0.00036342	0.00036342	R.ETVESESSQTALSK[114]SPNK.H	sp|P32324|EF2_YEAST
				0.06465	0.721299	3	23748	0	0.012643	0.018952	0.010097	0	0	0	0.0054324	0	340.37	852.28	556.23	387.5	393.67	322.07	158.7	116.45	293.22	0.65081	0.65081	0.65081	0.65081	0.65081	0.65081	0.65081	0.65081	0.65081	R.GVELKVV[106]PWNYDFTK.E	sp|P07259|PYR1_YEAST
				0.06472	1	-1	103316	0.0076859	0	0	0	0	0	0.007027	0.003502	0.0031343	2135.21	1872.28	1871.64	1443.27	1460.09	1558.34	1093.14	1204.61	1132.6	1	1	1	1	1	1	1	1	1	NA	NA
				0.06473	1	1	92054	0.24397	0.11061	0.13516	0.038224	0.24397	0.081225	0.24397	0	0.10783	22.75	29.11	31.15	13.81	0	18.73	0	12.82	17.23	0.97944	0.97944	0.97944	0.97944	0.97944	0.97944	0.97944	0.97944	0.97944	K.KVSPLVG[60]R.P	decoy_sp|Q04599|RM01_YEAST
				0.06481	1	1	46097	0	0.010889	0	0.11223	0.092133	0.11223	0.093755	0.089942	0.0038317	45.99	25.2	32.08	0	10.29	11.76	15.81	22.82	16.09	0.97944	0.97944	0.97944	0.97944	0.97944	0.97944	0.97944	0.97944	0.97944	K.TKGVIK[-32].G	decoy_sp|P32474|EUG1_YEAST;decoy_sp|P48231|TCB2_YEAST
				0.06482	0.836003	2	103110	0	0.03972	0	0.20101	0.36257	0.36257	0.36257	0.36257	0.0073551	34.36	54.65	75.22	4.15	0	0	3.98	0	3.58	0.79613	0.79613	0.79613	0.79613	0.79613	0.79613	0.79613	0.79613	0.79613	R.NVMMCSFLAGQK.K	decoy_sp|P38285|AMN1_YEAST
				0.06487	0.0357738	3	102329	0	0.022099	0.025276	0	0.025276	0.01567	0.025276	0.025276	0.0047076	31.81	47.46	55.11	28.18	0	8.96	0	0	17.58	0.025055	0.025055	0.025055	0.025055	0.025055	0.025055	0.025055	0.025055	0.025055	K.VSLADAAQVE[57]YEVGHSLLGSYVPR.Q	sp|P38210|LDB7_YEAST
				0.06492	1	2	134307	0.017261	0	0.20914	0.20914	0.20914	0.056351	0.060052	0.031034	0.19726	74.2	62.93	0	0	34.35	47.44	26.08	20.98	7.33	1	1	1	1	1	1	1	1	1	R.KRNYNSRR[-32]R.K	sp|Q03661|ESC1_YEAST
				0.06493	0.0732973	2	18407	0	0	0	0.016096	0	0.0033799	0.0082389	0	0.0054113	86.83	138.21	98.4	17.2	74.07	87.08	42.44	32.07	65.21	0.053575	0.053575	0.053575	0.053575	0.053575	0.053575	0.053575	0.053575	0.053575	K.L[73]VSWYDNEYGYSTR.V	sp|P00358|G3P2_YEAST;sp|P00359|G3P3_YEAST
				0.06494	0.742063	2	61613	0.033855	0	0.012047	0.01354	0.026447	0.027212	0.061427	0.01805	0.0060698	164.53	194.8	231.97	136.37	203.22	92.98	76.82	120.88	43.99	0.67498	0.67498	0.67498	0.67498	0.67498	0.67498	0.67498	0.67498	0.67498	K.V[117]KPLAVEETQED[32]SVDPK.S	decoy_sp|Q08208|NOP12_YEAST
				0.06503	0.404795	2	60570	0	0	0	0	0	0	0	0.009343	0	189.32	233.72	189.06	106.91	114.59	184.46	56.91	161.74	88.65	0.3328	0.3328	0.3328	0.3328	0.3328	0.3328	0.3328	0.3328	0.3328	R.DLLVEPD[79]AKFK.E	sp|Q05043|RSF1_YEAST
				0.06505	0.936872	2	66083	0.065945	0.22944	0.11709	0	0.22944	0	0.15505	0.086617	0.045374	89.54	0	133.85	62.06	64.94	71.98	38.77	32.65	51.9	0.88856	0.88856	0.88856	0.88856	0.88856	0.88856	0.88856	0.88856	0.88856	R.DARVTSE[49]LEAR.I	sp|Q06162|NKP2_YEAST
				0.0651	1	-1	44282	0.19771	0.17433	0.10164	0.03648	0.18539	0.0075721	0.0010594	0	0.095465	1758.8	1452.11	3053.44	1151.39	182.33	1023.45	56.09	232.51	441.59	1	1	1	1	1	1	1	1	1	NA	NA
				0.06511	1	1	46644	0.14201	0.15809	0.16467	0.023387	0.025358	0.02571	0	0.012579	0.152	247.78	340.36	368.13	221.06	243.84	178.74	173.83	204.58	184.12	1	1	1	1	1	1	1	1	1	R.TTKYLA[86]R.T	decoy_sp|Q03220|CTL1_YEAST
				0.06515	0.708657	2	127099	0	0	0	0	0	0	0	0	0	119.42	105.33	137.53	100.97	62.36	91.03	68.74	72.08	69.72	0.63656	0.63656	0.63656	0.63656	0.63656	0.63656	0.63656	0.63656	0.63656	K.M[-4]TDTIGVPIFLTR.F	sp|P38707|SYNC_YEAST
				0.06521	0.994763	2	61418	0.20586	0.20603	0.21232	0.19701	0.38475	0	0.38475	0.18978	0.20236	42.63	59.59	52.13	28.98	15.86	18.75	0	29.55	33.72	0.95173	0.95173	0.95173	0.95173	0.95173	0.95173	0.95173	0.95173	0.95173	K.GK[-1]IVDRPDFDLNFPEDIWLK[-18].W	decoy_sp|P07149|FAS1_YEAST
				0.06523	0.00425397	2	31684	0	0	0	0	0	0	0	0	0	252.05	263.53	250.92	122.29	169.29	180.79	146.65	179.14	164.17	0.0033064	0.0033064	0.0033064	0.0033064	0.0033064	0.0033064	0.0033064	0.0033064	0.0033064	R.QTNSFLDSLSEAVR.A	sp|P32597|STH1_YEAST
				0.06523	0.654296	3	78811	0.25923	0.17808	0.25471	0.039805	0.026708	0.015635	0	0.0056222	0.14101	34.55	24.33	31.97	23.47	27.65	17.81	18.43	11.03	16.69	0.57756	0.57756	0.57756	0.57756	0.57756	0.57756	0.57756	0.57756	0.57756	R.D[13]NLLLTYILGQVEYSVSRSK.G	decoy_sp|P38859|DNA2_YEAST
				0.06529	0.000149356	3	46515	0	0	0	0	0	0	0	0	0	3324.75	3079.56	2842.56	3067.39	2065.64	1376	2264.77	848.97	545.12	0.0001583	0.0001583	0.0001583	0.0001583	0.0001583	0.0001583	0.0001583	0.0001583	0.0001583	K.TQFSWQYYYYTLTEEGVEYLR.E	sp|P46784|RS10B_YEAST;sp|Q08745|RS10A_YEAST
				0.06532	0.0753728	2	16281	0.10877	0.093927	0.10807	0.077986	0	0.073214	0.083435	0.067743	0.082525	92.61	84.45	90.03	34.7	49.28	63.31	62.69	66.69	29.4	0.05521	0.05521	0.05521	0.05521	0.05521	0.05521	0.05521	0.05521	0.05521	K.S[57]YSNDDESNEILSYEGK.K	sp|P33399|LHP1_YEAST
				0.06533	0.997075	2	30739	0	0	0	0	0	0	0.0083414	0	0	325.49	306.07	319.32	207.47	321.97	199.44	156.65	186.27	163.96	0.95394	0.95394	0.95394	0.95394	0.95394	0.95394	0.95394	0.95394	0.95394	K.TNLKARPFKCSDK.K	sp|Q03429|MZM1_YEAST
				0.0654	1.04439e-06	3	42519	0	0	0	0	0	0.15716	0	0	0.047641	1442.79	1297.18	785.56	952.1	606.68	548.58	796.58	561.31	469.13	1.7643e-06	1.7643e-06	1.7643e-06	1.7643e-06	1.7643e-06	1.7643e-06	1.7643e-06	1.7643e-06	1.7643e-06	R.NTAAWHPVIENLVGTVDDDSLVSIYKPYTEESE.-	sp|Q12363|WTM1_YEAST
				0.06542	0.965829	3	35192	0	0.021255	0.030744	0.020102	0.055202	0.090479	0.045612	0.025337	0.01516	48.07	56.69	47.33	49.64	30.34	35.63	12.31	26.74	33.5	0.9399	0.9399	0.9399	0.9399	0.9399	0.9399	0.9399	0.9399	0.9399	K.PLPINKVSDIFR.V	sp|P15624|SYFB_YEAST
				0.06542	1	4	80698	0.0063857	0.0056268	0.021951	0.0016167	0.0098566	0.0067063	0.0038453	0.0027841	0	2301.95	750.32	1662.73	870.89	821.66	710.96	201.52	236.46	169.88	1	1	1	1	1	1	1	1	1	K.AWSSAAWKECVAAAAWKKSVTATRAGRPLAFTLPTLVVQGLNIAQRPV[33]GAK.P	decoy_sp|P36105|RL14A_YEAST
				0.06562	0.958523	3	97710	0	0	0.20139	0.13459	0.17917	0.16885	0.20139	0.16226	0.20139	106.82	212.92	264.76	51.23	35.75	53.85	0	8.71	0	0.92987	0.92987	0.92987	0.92987	0.92987	0.92987	0.92987	0.92987	0.92987	R.L[52]TSPVNDALHNSLTSDKSPK[56].R	decoy_sp|P08678|CYAA_YEAST
				0.06563	0.00323794	4	43895	0.0098831	0	0.0093068	0	0	0	0	0	0.0048708	568.21	573.61	1247.42	537.42	430.55	338.28	276.35	161.43	184.56	0.0025675	0.0217	0.0217	0.0025675	0.0025675	0.0217	0.0025675	0.0025675	0.0217	K.TGVIVG[35]EDVHNLFTYAKEHKFAIPAINVTSSSTAVAALEAAR.D	sp|P14540|ALF_YEAST
				0.06569	2.02294e-08	3	44015	0.033312	0	0	0	0	0.033312	0.033312	0.033312	0	693.41	497.09	372.59	244.35	202.75	0	0	0	196.16	4.9334e-08	4.9334e-08	4.9334e-08	4.9334e-08	4.9334e-08	4.9334e-08	4.9334e-08	4.9334e-08	4.9334e-08	R.QKDQGDDEAQLVDETFC[1]NALEYGLPPTGGWGCGIDR.L	sp|P15180|SYKC_YEAST
				0.0657	0.938061	2	16820	0	0	0	0	0	0	0	0	0	220.79	209.87	219.31	143.69	175.47	198.12	126.79	112.58	118	0.89068	0.89068	0.89068	0.89068	0.89068	0.89068	0.89068	0.89068	0.89068	R.AQVKA[80]PGILPRR.S	sp|P07251|ATPA_YEAST
				0.06572	0.158552	2	68678	0.014188	0	0	0	0	0.014848	0.016389	0	0.0046671	808.02	890.5	765.49	502.11	623.49	773.22	540.97	126.65	449.03	0.12133	0.12133	0.12133	0.12133	0.12133	0.12133	0.12133	0.12133	0.12133	K.SPYEATETIR.I	sp|P25623|SYP1_YEAST
				0.06573	0.0672518	2	10801	0.029212	0	0	0	0	0	0	0.0047129	0.0087411	5995.22	4565.12	5116.53	1083.93	2197.4	2217.39	4429.26	1345.52	2433.88	0.060085	0.060085	0.060085	0.048826	0.048826	0.048826	0.060085	0.048826	0.060085	R.IALVGPN[1]GVGK.S	sp|P40024|ARB1_YEAST
				0.06573	1	1	103126	0	0.012227	0.010865	0.06604	0.12256	0.16379	0.16379	0.16379	0.0033599	365.85	422.88	661.47	45.66	71.05	0	14.25	0	19.76	0.97305	0.97305	0.97305	0.97305	0.97305	0.97305	0.97305	0.97305	0.97305	R.EIVDST[19]K.V	decoy_sp|Q02805|ROD1_YEAST
				0.06576	0.240437	2	37123	0	0	0	0.013447	0.090254	0	0.10892	0.009655	0.03658	129.07	183.52	218	18.27	8.83	29.39	14.3	2.81	12.89	0.18892	0.18892	0.18892	0.18892	0.18892	0.18892	0.18892	0.18892	0.18892	K.SAIPSPRR.G	sp|P32364|SMY1_YEAST
				0.06577	1	2	27900	0.024548	0.21333	0.24473	0.015304	0	0	0.07116	0.0080296	0.019697	341.68	314.52	266.74	254.13	203.93	211.03	130.81	220.78	177.53	1	1	1	1	1	1	1	1	1	R.EQEM[16]ESLKSNLEGM[16]EK.N	decoy_sp|P47037|SMC3_YEAST
				0.06577	4.31585e-05	2	125803	0	0	0	0	0	0	0	0	0	2361.48	1901.84	1823.19	1094.49	1174.91	1712.54	730.75	1613.66	1014.45	5.1507e-05	5.1507e-05	5.1507e-05	5.1507e-05	5.1507e-05	5.1507e-05	5.1507e-05	5.1507e-05	5.1507e-05	K.M[-72]SAPATLDAACIFCK.I	sp|Q04344|HNT1_YEAST
				0.06579	0.984306	2	103429	0	0	0	0	0	0	0	0	0	656.76	427.01	529.66	448.86	481.81	417.86	250.56	268.34	212.75	0.94861	0.94861	0.94861	0.94861	0.94861	0.94861	0.94861	0.94861	0.94861	K.SKSQQRQRR.F	sp|P27514|PHO91_YEAST
				0.06588	0.950988	2	66491	0.01984	0.018212	0	0.074696	0.24241	0.11617	0.14831	0.086954	0.0044198	86.47	114.82	208.44	64.56	72.76	82.41	30.34	70.67	47.07	0.91594	0.91594	0.91594	0.91594	0.91594	0.91594	0.91594	0.91594	0.91594	R.S[16]VSRLAAVAV[-23]NYAK.A	sp|P05373|HEM2_YEAST
				0.0659	0.88328	2	66043	0	0	0	0.10166	0.10166	0.10166	0.10166	0.074412	0.0048	192.96	368.43	549.98	0	0	139.92	0	38.73	107.48	0.84844	0.84844	0.84844	0.84844	0.84844	0.84844	0.84844	0.84844	0.84844	R.I[42]AWTVLFR.K	sp|P04449|RL24A_YEAST;sp|P24000|RL24B_YEAST
				0.06591	0.256161	2	115820	0.096775	0.097607	0	0.068523	0.15576	0.25906	0.25906	0.25906	0.25906	222.23	360.11	439.37	55.84	84.48	38.52	0	0	0	0.20223	0.20223	0.20223	0.20223	0.20223	0.20223	0.20223	0.20223	0.20223	K.KDTILTLK.E	sp|Q12420|SNU66_YEAST
				0.06593	0.690207	2	41798	0	0	0	0	0	0	0.0059687	0	0	124.06	143.83	172.17	60.57	100.18	106.33	45.81	87.38	112.38	0.61621	0.61621	0.61621	0.61621	0.61621	0.61621	0.61621	0.61621	0.61621	R.GERDSNVS[28]SLSR[-22].S	sp|P32351|IMPX_YEAST
				0.06598	0.917049	2	66634	0	0.044561	0	0.48903	0.49499	0.49499	0.49499	0.49499	0.01168	49.34	33.87	69.7	7.46	0	4.22	0	0	15.32	0.86686	0.86686	0.86686	0.86686	0.86686	0.86686	0.86686	0.86686	0.86686	K.F[-15]YNDTYNTVEK.E	sp|Q12045|VIK1_YEAST
				0.06602	1	2	32941	0	0	0	0	0	0	0.0062823	0	0	188.26	194.71	139.12	81.1	105.89	108.1	70.47	112.41	133.19	0.97944	0.97944	0.97944	0.97944	0.97944	0.97944	0.97944	0.97944	0.97944	K.EIIESGELARLKR.S	sp|Q02754|YP067_YEAST
				0.06603	0.618491	1	79561	0.08939	0	0.0076246	0.0092256	0.04591	0.02926	0.01684	0.013197	0.0036655	77.43	73.88	68.51	20.87	51.83	61.16	37.41	46.36	43.17	0.53998	0.53998	0.53998	0.53998	0.53998	0.53998	0.53998	0.53998	0.53998	K.NSVSENNFK.E	sp|P22202|HSP74_YEAST
				0.06604	0.697296	2	135807	0.054615	0	0.056869	0.043181	0	0	0.095603	0	0.04763	143.1	106.78	136.51	44.86	75.61	73.69	23.19	64.1	111.99	0.62398	0.62398	0.62398	0.62398	0.62398	0.62398	0.62398	0.62398	0.62398	R.ELENVD[-32]YSFY[122]R.L	sp|P34230|PXA2_YEAST
				0.06604	4.77126e-06	2	61342	0	0.010917	0	0.016987	0	0	0.033979	0	0.0050785	79.55	87.52	96.6	51.34	76.84	38.47	32.45	65.85	50.73	6.9967e-06	6.9967e-06	6.9967e-06	6.9967e-06	6.9967e-06	6.9967e-06	6.9967e-06	6.9967e-06	6.9967e-06	K.FNNQFEPCAGNITNYLLEK.Q	sp|Q04439|MYO5_YEAST
				0.06608	6.56168e-06	2	45369	0	0	0.38664	0.053998	0.28729	0.38664	0.30099	0.21761	0.0058797	181.65	197.83	0	123.69	116.75	147.93	72.56	39.56	56.42	9.3406e-06	9.3406e-06	9.3406e-06	9.3406e-06	9.3406e-06	9.3406e-06	9.3406e-06	9.3406e-06	9.3406e-06	R.NNLNTENPLWDAIVGLGFLK.D	sp|P17255|VATA_YEAST
				0.06611	1	4	986	0	0	0	0.0039545	0.0040057	0	0.0032989	0.0021353	0.0031254	52.99	133.1	112.75	14.83	45.99	26.98	8.78	9.45	4.21	0.97944	0.97944	0.97944	0.97944	0.97944	0.97944	0.97944	0.97944	0.97944	K.KE[74]VLENPDHDLKR.K	sp|P53973|HDA1_YEAST
				0.06612	0.000695831	2	37913	0.01468	0	0.011885	0.012315	0	0	0.0077947	0	0.0062726	217.93	223.7	227.49	168.71	176.5	147.23	125.52	137.66	143.62	0.004593	0.004593	0.004593	0.00062874	0.004593	0.00062874	0.00062874	0.00062874	0.004593	R.SALEFLTNSILTR.R	sp|P18900|COQ1_YEAST
				0.06613	1	4	47457	0.2226	0.3887	0.21391	0.20358	0.3887	0	0.3887	0.0043802	0.21043	2.5	4.26	5.86	1.81	0	1.51	0	2.38	0.85	1	1	1	1	1	1	1	1	1	K.KDLLD[5]ILLDFTTTHYVKDSSKR.K	sp|Q12050|ELG1_YEAST
				0.06615	1	1	37746	0.39942	0.19428	0	0.39837	0.23967	0.51117	0.45471	0.45815	0.097014	67.47	50.65	36.86	30.31	18.86	29.11	14.96	42.27	15.31	1	1	1	1	1	1	1	1	1	K.QTAGL[-21]K.G	sp|P45818|ROK1_YEAST
				0.06631	0.761628	3	101457	0	0	0	0.013816	0.11252	0	0.10334	0.009084	0.017705	198.39	177.05	73.89	79.92	49.47	72.33	60.37	82.55	40.52	0.69881	0.69881	0.69881	0.69881	0.69881	0.69881	0.69881	0.69881	0.69881	K.ISIALLT[-26]LYIVVTCISVFLEVHQV[2].-	sp|Q12424|YD206_YEAST
				0.06637	1	4	42887	0.0078361	0.0077546	0.0093496	0	0	0	0.0093496	0.0012662	0.0065535	405.58	249.74	656.51	116.82	188.3	216.45	0	44.29	20.58	1	1	1	1	1	1	1	1	1	R.TVKNI[-15]LVSVLPGTEKGRKTNKYANNDFANNLPKEGDIVL[-12]TRVTRLSLQR.A	sp|P53859|CSL4_YEAST
				0.06641	1	2	39057	0	0	0	0	0	0.0051	0	0	0	48.8	51.9	67.09	41.35	48.28	34.04	29.91	29.19	35.37	0.97944	0.97944	0.97944	0.97944	0.97944	0.97944	0.97944	0.97944	0.97944	K.KEEHLKK[-50]INLK[93].H	sp|P25357|SNT1_YEAST
				0.06648	1	1	134329	0.058397	0.061673	0.31206	0	0.0023068	0.035346	0.041506	0.038622	0.086019	125.2	133.59	109.04	84.22	116.58	104.98	44.01	72.18	62.18	0.98548	0.98548	0.98548	0.98548	0.98548	0.98548	0.98548	0.98548	0.98548	K.RNVSDATIK[65].R	sp|P39523|YM11_YEAST
				0.06656	1	3	6662	0.020633	0.020877	0	0.016916	0.18958	0.27094	0.34136	0.13083	0.0121	1190.87	1056.65	690.81	148.51	62.91	149.43	21.56	22.66	40.12	0.96487	0.96487	0.96487	0.96487	0.96487	0.96487	0.96487	0.96487	0.96487	K.DTVQLT[-21]FLIDVLK.I	sp|Q06680|CND3_YEAST
				0.0666	1	1	131279	0.072928	0.31086	0.012168	0.059836	0.28808	0.21523	0.31086	0.13404	0	392.46	0	386.58	216.58	195.26	100.11	98.09	215.19	92.07	0.9907	0.9907	0.9907	0.9907	0.9907	0.9907	0.9907	0.9907	0.9907	R.MYDR[66]AR.D	sp|P08458|SPS1_YEAST
				0.06661	0.938654	2	31890	0.016151	0.028665	0.011637	0	0.011755	0.011156	0.023117	0.004069	0.0067792	61.98	80.29	45.82	48.68	28.96	49.45	26.13	39.19	32.11	0.89176	0.89176	0.89176	0.89176	0.89176	0.89176	0.89176	0.89176	0.89176	K.SDS[-19]RRNSSLK.R	sp|P39969|BOI2_YEAST
				0.06671	0.00117427	3	135033	0.031429	0	0.028515	0	0	0.031429	0	0.0046983	0.017041	0	142.14	136.93	99.54	104.41	72.65	69.33	51.91	34.45	0.0010064	0.0010064	0.0010064	0.0010064	0.0010064	0.0010064	0.0010064	0.0010064	0.0010064	R.ELGGNPDVDVAYQYLSFFKDDDVFLK.E	sp|Q12109|SYWC_YEAST
				0.06679	0.0653202	2	26631	0.03607	0.033729	0.032283	0	0.026406	0.029391	0	0	0	546.5	373.23	608.36	343.72	231.02	514.32	224.98	234.49	258.16	0.047315	0.047315	0.047315	0.047315	0.047315	0.047315	0.047315	0.047315	0.047315	R.ITLPSLSALSTK.E	sp|P22579|SIN3_YEAST
				0.06688	0.891838	2	92246	0.014516	0	0	0.035892	0.039485	0.2251	0.13911	0.12387	0.045615	118.88	82.84	104.33	8.77	7.38	5.51	7.84	1.75	3.28	0.85491	0.85491	0.85491	0.85491	0.85491	0.85491	0.85491	0.85491	0.85491	K.LAATVNK[88].I	decoy_sp|P53168|DUO1_YEAST
				0.06688	6.66659e-08	3	5853	0.011972	0	0.0075969	0.0095102	0.023278	0.018064	0.017633	0.013864	0.0043322	102.77	119.91	70.85	70.11	52.7	94.88	44.12	56.55	35.74	1.455e-07	1.455e-07	1.455e-07	1.455e-07	1.455e-07	1.455e-07	1.455e-07	1.455e-07	1.455e-07	K.QAQD[1]ETTPTTVTSSDDNKPTFSEK.I	sp|P53121|FLC3_YEAST
				0.06694	0.94065	2	103366	0	0	0.15876	0.038711	0.2157	0.14543	0.2157	0.2157	0.2157	65.44	83.87	76.4	31.11	43.27	21.76	0	0	0	0.89547	0.89547	0.89547	0.89547	0.89547	0.89547	0.89547	0.89547	0.89547	K.IDDALPLR[-73]FNYK.G	decoy_sp|P36029|TPO5_YEAST
				0.06695	0.748394	4	92908	0.20878	0.0087556	0	0.15452	0.16419	0.1701	0.16219	0.15757	0.15287	17.24	8.82	9.07	1.22	2.82	3.12	2.02	1.05	2.84	0.68258	0.68258	0.68258	0.68258	0.68258	0.68258	0.68258	0.68258	0.68258	K.ESAAANDNDENGKNEAGAK[-51].S	sp|Q06337|EAF1_YEAST
				0.06703	0.902389	1	66880	0.0030795	0	0.18068	0.016019	0.073123	0.1628	0.12452	0.033323	0.11266	752.72	1123.13	1316.17	226.09	23.47	36.57	117.75	261.35	269.12	0.86127	0.86127	0.86127	0.86127	0.86127	0.86127	0.86127	0.86127	0.86127	K.PAGGLAK.V	decoy_sp|Q12335|PST2_YEAST
				0.06708	0.836283	2	60821	0	0	0	0.0099341	0.024098	0.05018	0.028578	0.01837	0.0056697	120.83	69.21	50.32	23.6	19.51	20.44	23.03	26.41	25.78	0.7965	0.7965	0.7965	0.7965	0.7965	0.7965	0.7965	0.7965	0.7965	K.L[-5]VLNFFR.N	sp|P53840|TOF1_YEAST
				0.06721	0.519387	2	78177	0.039067	0	0.01895	0	0.025675	0.018768	0	0.0048645	0.0065969	748.59	788.77	751.5	571.33	445.66	753.78	37.92	529.22	285.12	0.44079	0.44079	0.44079	0.44079	0.44079	0.44079	0.44079	0.44079	0.44079	K.IIDVTVY[-60]LYPNVNPK.F	sp|Q08236|AVO1_YEAST
				0.06721	0.805853	2	46911	0	0	0.26401	0.24333	0.26401	0.16121	0.14703	0.13691	0.26401	539.23	445.27	0	97.1	250.59	202.98	94.39	99.22	0	0.75596	0.75596	0.75596	0.75596	0.75596	0.75596	0.75596	0.75596	0.75596	R.VRELLTLKK.R	decoy_sp|P32913|VPS17_YEAST
				0.06726	0.000837757	2	135066	0.014533	0.011555	0.014533	0.014533	0	0	0	0	0	0	304.23	335.47	0	174.63	91.48	176.48	108.67	150.28	0.0026088	0.00074215	0.00074215	0.0026088	0.00074215	0.00074215	0.0026088	0.0026088	0.00074215	K.IGLGNICIVCNYQGR.T	sp|P38344|REI1_YEAST
				0.06731	5.57672e-05	3	127862	0	0	0	0	0	0	0	0	0	8297.82	6196.27	3579.42	5067.25	1579.53	1600.46	2069.63	1230.51	772.87	6.4962e-05	6.4962e-05	6.4962e-05	6.4962e-05	6.4962e-05	6.4962e-05	6.4962e-05	6.4962e-05	6.4962e-05	R.FSQVFHLIPDGNSYYVFNDIFR.L	sp|P33331|NTF2_YEAST
				0.06732	0.787749	2	10641	0.013452	0	0	0.064314	0	0	0	0.067796	0.0068713	1152.02	1592.42	1462.96	723.08	912.78	302.99	795.03	1034.46	665.86	0.73208	0.73208	0.73208	0.73208	0.73208	0.73208	0.73208	0.73208	0.73208	R.L[147]DLAGPLLAQ[-70]LFK.T	sp|P08518|RPB2_YEAST
				0.06734	0.545411	3	49654	0.026011	0.031141	0.037802	0.0078144	0.008451	0.015509	0.0068554	0	0.021125	225.14	192.37	144.01	84.54	184.99	43.83	86.27	101.56	30.09	0.46618	0.46618	0.46618	0.46618	0.46618	0.46618	0.46618	0.46618	0.46618	K.LQEWQIISSYQ[21]YK.L	sp|P53126|YGN2_YEAST
				0.06737	0.914451	2	81428	0	0	0	0	0	0	0	0	0	180.01	165.89	278.67	128.74	152.53	187.94	82.34	113.9	100.73	0.86605	0.86605	0.86605	0.86605	0.86605	0.86605	0.86605	0.86605	0.86605	K.LAGITTVK[19]GGTGK.I	sp|P19414|ACON_YEAST
				0.06742	0.0523868	2	125545	0.12968	0.14678	0.14879	0	0.25968	0.43503	0.018939	0.013441	0.33596	154.65	161.93	196.27	105.21	66.33	69.85	106.73	115.43	110.45	0.037326	0.037326	0.037326	0.037326	0.037326	0.037326	0.037326	0.037326	0.037326	K.DFQI[1]NPFDLSNNSDSK.C	sp|P25040|TSR4_YEAST
				0.06742	0.926973	3	29827	0	0.034455	0	0	0	0	0	0	0	610.48	633.83	476.24	381.37	376.62	518.91	207.83	427.63	278.41	0.87324	0.87324	0.87324	0.87324	0.87324	0.87324	0.87324	0.87324	0.87324	K.EPTQKQ[-22]EEEHKVIEDPNF[39]LHK.T	decoy_sp|Q05024|TRI1_YEAST
				0.06744	0.997259	1	106955	0.0079812	0	0.0045005	0.0051348	0.0083854	0.085406	0.073169	0	0.0019689	499.36	425.1	443.89	378.99	40.71	121.41	268.16	191.1	227.38	0.95417	0.95417	0.95417	0.95417	0.95417	0.95417	0.95417	0.95417	0.95417	K.Q[31]GGPGR.G	decoy_sp|Q05863|YL281_YEAST
				0.06749	1	2	52331	0	0	0.0096165	0	0.004711	0	0	0	0	733.44	771.22	711.31	525.35	609.18	662.2	138.96	547.15	301.53	0.97944	0.97944	0.97944	0.97944	0.97944	0.97944	0.97944	0.97944	0.97944	K.VYHGAGAPGVWECCPEGDSK.A	decoy_sp|P38720|6PGD1_YEAST
				0.0675	1	-1	92095	0.013171	0.017548	0	0	0	0	0.12287	0	0	111.31	97.33	96.09	40.17	55.43	54.31	57.42	78.25	64.69	1	1	1	1	1	1	1	1	1	NA	NA
				0.06751	0.536979	3	78686	0	0	0	0.0075331	0.0029837	0	0.06512	0	0	209.39	178.86	83.75	76.88	53.73	126.97	60.88	57.98	73.52	0.45791	0.45791	0.45791	0.45791	0.45791	0.45791	0.45791	0.45791	0.45791	R.A[57]LDDFGVDYI[17]ELTSPVASEQSR.K	sp|P48570|HOSC_YEAST;sp|Q12122|HOSM_YEAST
				0.06751	0.999734	2	136409	0	0	0	0	0	0	0	0	0	178.34	145.09	136.89	126.13	152.96	98.26	73.78	83.5	68.18	0.95842	0.95842	0.95842	0.95842	0.95842	0.95842	0.95842	0.95842	0.95842	K.GNDQEETIKEFK[-14].P	decoy_sp|Q12028|AP1G1_YEAST
				0.06752	1	2	32310	0.20728	0	0.1769	0.13325	0	0	0.20728	0.010131	0.10673	522.35	721.49	1135.22	174.6	170.6	126.11	0	49.9	39.29	1	1	1	1	1	1	1	1	1	R.ASKNAYEESHLARVFR.K	decoy_sp|P21825|SEC62_YEAST
				0.06756	0.937678	2	70527	0.024749	0	0	0.0051702	0.0051951	0.18929	0.0063412	0	0	729.51	751.81	689.37	480.82	478.23	88.32	400.81	374.8	490.56	0.88999	0.88999	0.88999	0.88999	0.88999	0.88999	0.88999	0.88999	0.88999	K.FRGDYK[148].K	decoy_sp|P21954|IDHP_YEAST
				0.06761	0.507796	2	70300	0.32584	0.27483	0.27112	0.15297	0	0.15641	0.15541	0.14904	0.26183	1516.61	3522.97	4392.65	813.01	1089.85	1293.11	1436.83	681.61	984.25	0.4296	0.4296	0.4296	0.4296	0.4296	0.4296	0.4296	0.4296	0.4296	R.TLG[86]SLAGSAENR.H	decoy_sp|P07236|SYTM_YEAST
				0.06761	0.987015	2	120831	0	0	0	0	0	0	0	0	0.071264	312.26	231.98	206.32	161.29	246.25	221.89	25.94	111.38	86.21	0.94903	0.94903	0.94903	0.94903	0.94903	0.94903	0.94903	0.94903	0.94903	K.NGQDKVIIFP[5]R.G	decoy_sp|P40413|TCPE_YEAST
				0.06771	1	1	101326	0	0.15323	0.16123	0.11702	0.16123	0.14443	0.16123	0.13107	0.16123	160.6	254.86	378.37	19.5	0	119.97	0	15.33	0	0.97944	0.97944	0.97944	0.97944	0.97944	0.97944	0.97944	0.97944	0.97944	R.FLHKIK[-63].T	sp|P32863|RAD54_YEAST
				0.06776	0.00151067	2	35850	0	0	0	0	0	0	0	0	0	347.98	333.34	272.42	231.52	224.47	226	186.17	206.48	197.73	0.0012672	0.0012672	0.0012672	0.0012672	0.0012672	0.0012672	0.0012672	0.0012672	0.0012672	K.L[114]VSWYDNEYGYSTR.V	sp|P00358|G3P2_YEAST;sp|P00359|G3P3_YEAST
				0.06778	0.00992965	2	39657	0	0	0	0	0	0	0	0	0	631.62	640.21	756.85	422.99	522.27	531.93	396.99	414.64	426.4	0.0072564	0.0072564	0.0072564	0.0072564	0.0072564	0.0072564	0.0072564	0.0072564	0.0072564	R.G[114]FLSDLPDFEK.L	sp|P05317|RLA0_YEAST
				0.06782	1	3	115807	0.11798	0	0.11923	0.13018	0	0.024717	0	0.0091196	0.075399	3111.44	3216.94	2097.15	2801.82	1134.59	306.46	487.63	1280.51	627.84	0.97652	0.97652	0.97652	0.97652	0.97944	0.97944	0.97944	0.97944	0.97652	R.ISGGSPQNSEYIDGVVFSKALPSK.T	sp|P34756|FAB1_YEAST
				0.06799	0.116483	2	29954	0	0.004752	0	0	0	0	0	0	0	168.05	171.59	136.08	125.96	123.65	74.23	105.02	75.22	102.51	0.087661	0.087661	0.087661	0.087661	0.087661	0.09813	0.087661	0.087661	0.087661	R.QLSSLFLDGLEK[57].A	sp|P19097|FAS2_YEAST
				0.06799	1	1	101940	0.35876	0.34996	0.23661	0.24792	0.35043	0.25753	0.26045	0.25221	0.34953	68.02	76.63	66.29	49.91	67.66	33.96	50.59	34.53	29.17	1	1	1	1	1	1	1	1	1	K.KETA[-3]LK.G	decoy_sp|Q05648|MRX10_YEAST
				0.06807	0.878777	2	32315	0	0	0	0	0	0	0.025851	0	0	193.04	158.13	233.74	125.55	101.65	196.06	32.38	92.96	125.93	0.84458	0.84458	0.84458	0.84458	0.84458	0.84458	0.84458	0.84458	0.84458	K.QTNF[-83]YSIQD[144]KSK.E	decoy_sp|P40971|LYS14_YEAST
				0.06808	0.952379	1	29220	0.089666	0.092879	0.092212	0.064231	0.0047246	0.092879	0	0.092879	0.084077	399.12	432.07	378.99	91.9	37.57	0	40.2	0	318.28	0.91868	0.91868	0.91868	0.91868	0.91868	0.91868	0.91868	0.91868	0.91868	K.NVVKSTPK.M	sp|Q08748|YO296_YEAST
				0.06812	8.68792e-05	3	44576	0	0	0	0	0	0	0	0.0087545	0.0051342	341.28	262.47	222.61	213.24	123.09	74.82	218.3	46.04	22.22	9.7023e-05	9.7023e-05	9.7023e-05	9.7023e-05	9.7023e-05	9.7023e-05	9.7023e-05	9.7023e-05	9.7023e-05	K.T[57]QFSWQYYYYTLTEEGVEYLR.E	sp|P46784|RS10B_YEAST;sp|Q08745|RS10A_YEAST
				0.06814	0.955196	2	90447	0	0.1456	0.1618	0.039873	0.083805	0.081433	0.1618	0.049053	0.1618	17.92	21.12	26.11	13.34	13.91	11.93	0	9.43	0	0.92402	0.92402	0.92402	0.92402	0.92402	0.92402	0.92402	0.92402	0.92402	K.KY[-47]DISSIPGK[116].S	decoy_sp|P39529|YJU6_YEAST
				0.0682	2.43225e-05	3	88241	0	0.011486	0	0	0.0040975	0.016351	0.0030943	0	0	352.1	301.08	285.87	198.76	172.63	316.92	121.76	135.03	224.55	3.0635e-05	3.0635e-05	3.0635e-05	3.0635e-05	3.0635e-05	3.0635e-05	3.0635e-05	3.0635e-05	3.0635e-05	K.AVSVA[106]PPNILSTPTPLNGIPAN[-48]AASTMPPPPLSR.A	sp|P38968|SEC31_YEAST
				0.06821	0.368677	3	11773	0.023427	0.017507	0.012321	0.011014	0	0	0.017224	0	0	359.05	200.94	286.85	82.16	229.87	199.48	198.87	49.98	70.66	0.30006	0.30006	0.30006	0.30006	0.30006	0.30006	0.30006	0.30006	0.30006	R.QAEVNGVG[125]ESVFK.L	decoy_sp|P53913|FYV6_YEAST
				0.06823	0.922456	2	103326	0	0	0	0	0	0	0	0	0	701.57	629.36	538.97	478.58	566.04	510.32	384.37	337.4	217.64	0.86917	0.86917	0.86917	0.86917	0.86917	0.86917	0.86917	0.86917	0.86917	K.QSAPLLSTSWK[-14].R	sp|P00830|ATPB_YEAST
				0.06824	0.000347611	2	77110	0.021883	0.021883	0.01214	0	0.021883	0.021883	0.019875	0.003723	0.0050648	106.98	0	107.6	69.76	0	0	20.98	45.73	65.55	0.0003385	0.0003385	0.0003385	0.0003385	0.0003385	0.0003385	0.0003385	0.0003385	0.0003385	K.QLFTLSSLQWK.N	sp|P47108|URB2_YEAST
				0.06825	0.327223	2	100554	0	0	0.020642	0	0.024672	0.027272	0	0.0090863	0.0076163	180.78	336.15	241.04	161.04	223.23	171.2	99.06	130.91	141.04	0.26336	0.26336	0.26336	0.26336	0.26336	0.26336	0.26336	0.26336	0.26336	K.A[-3]TQGFSGADLLYIVQR.A	sp|P25694|CDC48_YEAST
				0.06827	0.825305	2	38058	0.01095	0	0.012157	0.0086226	0.020303	0.021344	0.019984	0.015693	0.0052747	581.96	607.22	662.09	432.24	508.47	530.38	307.18	320.27	419.82	0.78203	0.78203	0.78203	0.78203	0.78203	0.78203	0.78203	0.78203	0.78203	K.L[57]IDLTQFPAFVTPM[16]GK.G	sp|P06169|PDC1_YEAST
				0.06827	0.916397	3	29753	0	0.035312	0.021026	0.013302	0.035098	0.032704	0.046904	0.022734	0.0076904	207.7	332.49	485.25	80.43	33.66	120.57	24.57	26.77	42.23	0.86666	0.86666	0.86666	0.86666	0.86666	0.86666	0.86666	0.86666	0.86666	R.YYG[60]ATRNLPLV[25]FSINK.L	sp|Q04172|SHE9_YEAST
				0.06831	0.873885	2	81642	0	0	0.072274	0	0	0.026054	0.072274	0.059559	0.072274	485.66	530.34	0	337.99	365.48	289.34	118.11	144.81	0	0.84007	0.84007	0.84007	0.84007	0.84007	0.84007	0.84007	0.84007	0.84007	K.VAIRAAPSRGK.F	decoy_sp|P41808|SMK1_YEAST
				0.06831	1	2	64212	0.057989	0.033331	0.073967	0	0.23747	0.18378	0.21028	0.097461	0.0032339	398.71	408.99	550.49	36.64	30.61	14.92	39.82	19.78	25.11	0.97944	0.97944	0.97944	0.97944	0.97944	0.97944	0.97944	0.97944	0.97944	R.HEEVMPLTAVPEP[156]KRR.F	sp|Q04660|ERB1_YEAST
				0.06837	0.00604842	3	92680	0.029289	0.080466	0.021364	0.082157	0.048363	0.03561	0.082157	0.018346	0	74.6	73	32.74	0	45.77	7.31	17.35	26.18	10.4	0.004579	0.004579	0.004579	0.004579	0.004579	0.004579	0.004579	0.004579	0.004579	R.EFEAGSQNANLL[18]PIAANEFNLR.H	sp|P14742|GFA1_YEAST
				0.06843	1	1	41813	0	0.0065275	0.0064866	0	0.0082284	0.011661	0.011661	0.0051907	0.0045837	194.33	137.89	149.12	79.24	70.92	0	6.13	108.42	121.53	0.97944	0.97944	0.97944	0.97944	0.97944	0.97944	0.97944	0.97944	0.97944	K.AEMIISA[10]PK.S	sp|P32528|DUR1_YEAST
				0.06845	0.000718785	2	35048	0	0	0	0.005633	0	0	0	0	0	218.66	194.8	252.5	159.77	186.87	184.03	88.25	37.58	166.99	0.00097946	0.00097946	0.00064721	0.00097946	0.00097946	0.00097946	0.0088734	0.0088734	0.00097946	K.LLFDSLN[1]GITGPYGK.A	sp|P33401|PGM1_YEAST
				0.06845	1	-1	103380	0	0.0042499	0.37435	0.32331	0.37435	0.37435	0.32124	0.24826	0.37435	153.58	170.1	0	83.87	0	96.63	71.83	74.35	0	1	1	1	1	1	1	1	1	1	NA	NA
				0.06847	0.917241	1	60287	0.018759	0	0	0.028722	0.03681	0.037769	0.1191	0.032796	0.0099515	55.16	52.06	69.75	42.47	45.1	63.95	10.2	29.21	9.99	0.86692	0.86692	0.86692	0.86692	0.86692	0.86692	0.86692	0.86692	0.86692	R.QLQELK.L	decoy_sp|P38713|OSH3_YEAST
				0.06854	0.96848	3	89377	0.058033	0.078154	0.07102	0.07983	0.06273	0.07983	0.032116	0	0.045635	104.74	121.33	166.05	0	49.19	61.4	112.08	36.82	59.4	0.94251	0.94251	0.94251	0.94251	0.94251	0.94251	0.94251	0.94251	0.94251	K.G[62]HSNTTAVVDAGKE[-21]NKEEEENK.S	decoy_sp|P52488|UBA2_YEAST
				0.06859	0.00183881	2	52885	0	0	0.21115	0.073537	0.21115	0	0.14598	0.21115	0.059763	2405.11	2032.3	2254.46	107.33	0	1097.86	1605.95	0	1103.17	0.0015193	0.0015193	0.0015193	0.0015193	0.0028883	0.0028883	0.0028883	0.0028883	0.0015193	K.S[57]IYGGKFPDENFK.K	sp|P14832|CYPH_YEAST
				0.06859	1	-1	272	0	0.043947	0.15265	0.0213	0.099691	0.082135	0.072104	0.070531	0.0068507	6.8	5.11	6.46	5.49	3.4	4.28	1.02	2.95	4.73	1	1	1	1	1	1	1	1	1	NA	NA
				0.06861	0.609008	2	34477	0	0	0	0	0	0	0	0	0	179.27	194.75	220.51	158.85	159.15	178.19	58.91	123.7	112.7	0.53021	0.53021	0.53021	0.53021	0.53021	0.53021	0.53021	0.53021	0.53021	R.EEQVRDPEDGASTVT[144]R.K	decoy_sp|P40169|YNT4_YEAST
				0.06861	0.976693	2	45546	0.052154	0	0	0	0.030002	0	0.057783	0.0084125	0.0056528	132.94	144	279.01	72.72	83.59	78.57	36.79	90.65	104.89	0.94723	0.94723	0.94723	0.94723	0.94723	0.94723	0.94723	0.94723	0.94723	K.KNVIPCWGLDR[-96].S	decoy_sp|P32354|MCM10_YEAST
				0.06865	0.0494756	2	11780	0	0.016933	0.013578	0.0059761	0.0062655	0	0.0093018	0	0.0067158	229.06	195.52	250.62	140.71	167.98	108.05	146.66	107.03	169.59	0.035118	0.035118	0.035118	0.035118	0.035118	0.035118	0.035118	0.035118	0.035118	R.IGFIYQR.G	sp|Q02354|UTP6_YEAST
				0.06868	0.146616	2	32811	0	0	0	0	0	0	0	0	0	432.98	461.34	506.88	377.14	359.2	296.54	285.21	330.09	231.08	0.11171	0.11171	0.11171	0.11171	0.11171	0.11171	0.11171	0.11171	0.11171	K.IPANS[12]YDPK.V	decoy_sp|P54786|ZDS2_YEAST
				0.06869	0.883176	2	45127	0	0	0	0	0	0	0	0.0052871	0	279.44	415.13	656.28	79.22	91.06	122.78	48.64	43.21	53.57	0.84835	0.84835	0.84835	0.84835	0.84835	0.84835	0.84835	0.84835	0.84835	R.KPTNLR[93].T	decoy_sp|P38167|ECM21_YEAST;decoy_sp|P53749|YN92_YEAST
				0.06876	0.988966	1	45620	0.013082	0	0.0056786	0.05822	0.013459	0	0.011912	0.009662	0.0035601	56.47	67.06	107.81	37.8	46.03	58.14	35.9	44.82	42.37	0.94939	0.94939	0.94939	0.94939	0.94939	0.94939	0.94939	0.94939	0.94939	K.I[-4]AISSPR.Y	decoy_sp|P40025|PHM8_YEAST
				0.06876	1.37519e-05	2	77827	0	0	0	0.0037324	0	0	0	0	0	326.89	320.69	367.54	218.84	271.6	238.69	115.03	192.32	273.85	1.827e-05	1.827e-05	1.827e-05	1.827e-05	1.827e-05	1.827e-05	1.827e-05	1.827e-05	1.827e-05	K.V[43]GIPAGVVNIVPGPGR.T	sp|P54115|ALDH6_YEAST
				0.06878	0.632184	2	37625	0	0	0	0	0	0	0	0	0	457.51	468.3	557.47	360.93	362.1	422.63	262.19	285.32	322.71	0.55422	0.55422	0.55422	0.55422	0.55422	0.55422	0.55422	0.55422	0.55422	R.EIDLEDIFKM[49].-	decoy_sp|P41910|MAF1_YEAST
				0.06879	0.688651	3	49277	0.0096157	0.0093896	0.082339	0	0.005515	0	0.0073971	0	0.0050988	1691.03	1570.48	506.7	526.24	749.79	476.05	349.21	255.55	272.75	0.61451	0.61451	0.61451	0.61451	0.61451	0.61451	0.61451	0.61451	0.61451	R.GKLDSESGNPESPM[16]STEDISK.L	sp|Q00416|SEN1_YEAST
				0.06879	1	-1	91504	0.052292	0.051199	0.097226	0.033964	0.1073	0.18003	0.10742	0.030934	0.087126	72.29	68.35	71.6	27.36	57.3	44.19	39.04	40.82	52.96	1	1	1	1	1	1	1	1	1	NA	NA
				0.0688	0.580426	2	33103	0.033029	0.02022	0.028437	0.0099883	0.010701	0	0.010815	0.0048635	0.015999	195.08	165.98	196.97	117.85	148.83	213	78.69	77	55.17	0.50109	0.50109	0.50109	0.50109	0.50109	0.50109	0.50109	0.50109	0.50109	K.AEEGITGYLTI[-43]K.N	sp|P38207|APN2_YEAST
				0.06881	0.0039909	3	101352	0	0	0	0.0092113	0.015573	0.014948	0	0.007147	0.0054631	112.07	147.42	99.05	82.64	41.22	35.25	88.59	62.93	57.09	0.0031166	0.0031166	0.0031166	0.0031166	0.0032457	0.0032457	0.0032457	0.0032457	0.0031166	R.TTYVTQRPVYLGLPANLVDLNVPAK.L	sp|P06169|PDC1_YEAST
				0.06887	0.937219	2	112089	0.032556	0	0	0.0033989	0.035006	0	0.016135	0	0	100.67	91.44	129.6	76.94	56.42	79.06	88.22	6.98	46.27	0.88917	0.88917	0.88917	0.88917	0.88917	0.88917	0.88917	0.88917	0.88917	K.IFKD[77]FILQGVMPK.A	decoy_sp|P03069|GCN4_YEAST
				0.06892	3.6885e-05	3	103125	0	0	0.11429	0	0.11429	0.11429	0.11429	0.073482	0.077827	147.71	117.74	0	86.02	84.77	0	0	53.65	42.25	4.4676e-05	4.4676e-05	4.4676e-05	4.4676e-05	4.4676e-05	4.4676e-05	4.4676e-05	4.4676e-05	4.4676e-05	K.TSPYVLPVPFLNVLNGGSHA[1]GGALALQEFM[-30]IAPTGAK.T	sp|P00924|ENO1_YEAST;sp|P00925|ENO2_YEAST
				0.06894	0.0664831	2	38722	0.035935	0.029399	0.027105	0.017114	0	0.020636	0.014908	0.010711	0.021759	274.51	248.95	258.12	121.31	192.03	181.88	155.63	169.42	181.24	0.048224	0.048224	0.048224	0.048224	0.048224	0.048224	0.048224	0.048224	0.048224	K.DGSGVGAALCAL[14]VA.-	sp|P17709|HXKG_YEAST;sp|Q04409|EMI2_YEAST
				0.06894	0.377437	2	41567	0.032547	0.02784	0	0.0040705	0	0.059116	0.0051482	0	0	1149.01	925.72	884.6	275.92	7.16	720.19	259.71	678.02	300.62	0.30794	0.30794	0.30794	0.30794	0.30794	0.30794	0.30794	0.30794	0.30794	M.S[59]TPFGLDLGNN[1]NSVLAVAR.N	sp|P32589|HSP7F_YEAST;sp|P32590|HSP79_YEAST
				0.06897	0.00379789	2	38942	0	0	0	0	0	0	0.0041959	0	0	236.99	300.56	291.01	138.73	231.08	198.71	185.62	172.27	146.21	0.0029767	0.0029767	0.0029767	0.0029767	0.0029767	0.0029767	0.0029767	0.0029767	0.0029767	R.EPTILQPLLVPLYDEK.Q	sp|Q12680|GLT1_YEAST
				0.06898	1.77625e-05	2	32551	0	0	0	0	0	0	0	0	0.0097336	142.4	186.48	175.34	95.83	153.11	121.05	48.34	120.98	97.36	2.304e-05	2.304e-05	2.304e-05	2.304e-05	2.304e-05	2.304e-05	2.304e-05	2.304e-05	2.304e-05	R.QSPQLLQQWIQDEEGGK.I	sp|P38793|TRM5_YEAST
				0.06909	1	-1	92213	0	0	0	0	0	0	0	0	0	3374.17	3079.73	3056.48	2408.95	2419.74	2536.95	1835.25	1999.46	1917.17	1	1	1	1	1	1	1	1	1	NA	NA
				0.06938	0.935707	3	75213	0	0.075392	0.05188	0.080762	0.10621	0.12366	0.10885	0.10312	0.021908	250.42	301.04	138.26	73.1	152.64	82.35	156.04	20.71	20.85	0.88652	0.88652	0.88652	0.88652	0.88652	0.88652	0.88652	0.88652	0.88652	K.KEATADEESDSESGGEK[83]EAEILK.K	decoy_sp|P38712|RRP3_YEAST
				0.06942	1	1	95519	0	0.10918	0	0.11245	0.12526	0.13028	0.13028	0.11846	0.058022	1072.07	1354.1	455.63	408.67	358.97	241.84	0	81.73	47.62	0.97944	0.97944	0.97944	0.97944	0.97944	0.97944	0.97944	0.97944	0.97944	R.QG[153]SLVRPER[-55].S	sp|P29465|CHS3_YEAST
				0.06945	0.187354	2	114064	0.010864	0.014886	0	0	0	0.013777	0.025085	0.0064141	0.0043802	291.17	385.51	575.43	219.21	311.22	408.99	72.14	147.82	176.58	0.14479	0.14479	0.14479	0.14479	0.15592	0.14479	0.14479	0.14479	0.14479	R.FSEFGTR.R	sp|P39683|NPT1_YEAST
				0.06945	0.715983	3	29397	0	0	0	0.029234	0	0	0	0.029844	0	524.36	423.85	401.53	197.55	298.69	326.71	287.96	268.22	306.52	0.64478	0.64478	0.64478	0.64478	0.64478	0.64478	0.64478	0.64478	0.64478	K.RELVDLKCSCNILGNFK.T	sp|Q12012|YO289_YEAST
				0.06947	0.000265772	2	61222	0.044986	0.05116	0.045777	0.033785	0.061576	0	0.046888	0.024078	0.039352	81.84	113.69	71.93	82	71.45	70.12	27.53	50.79	39.27	0.00026602	0.00026602	0.00026602	0.00026602	0.00026602	0.00026602	0.00026602	0.00026602	0.00026602	R.V[57]LGYSPVDDIYQLSTDPK.Y	sp|Q05022|RRP5_YEAST
				0.06957	0.000269484	3	34374	0	0	0	0	0	0	0	0	0	64.25	91.57	140.67	53.5	78.18	51.27	34.14	43.84	60.69	0.00026936	0.00053679	0.00053679	0.00026936	0.00026936	0.00026936	0.00026936	0.00053679	0.00053679	R.QV[57]VSGNPEALAPLLENISAR.Y	sp|P32628|RAD23_YEAST
				0.06957	0.735089	2	84517	0	0	0	0.064087	0.10626	0	0.017912	0.010041	0.017669	4895.2	3862.7	4618.28	41.55	3538.38	320.1	71.04	185.33	1347.23	0.66674	0.66674	0.66674	0.66674	0.66674	0.66674	0.66674	0.66674	0.66674	K.SEPLNIVIK.L	sp|P39683|NPT1_YEAST
				0.0696	7.81801e-08	2	38677	0.05778	0.056568	0.052568	0.033521	0	0.01079	0.010153	0.0058794	0.044321	28.09	26.36	25.25	19.14	20.05	17.87	19.31	16.42	14.8	1.6811e-07	1.6811e-07	1.6811e-07	1.6811e-07	1.6811e-07	1.6811e-07	1.6811e-07	1.6811e-07	1.6811e-07	K.SEWEYVI[1]LYSECPELSTDR.A	sp|P38235|YBQ3_YEAST
				0.06961	1	-1	128666	0.0074229	0.0054141	0.0039212	0.021873	0.069865	0.069729	0.074519	0.064693	0	170.83	193.56	75.91	15.4	52.62	37.45	14.62	16.65	13.26	1	1	1	1	1	1	1	1	1	NA	NA
				0.06971	1	-1	46068	0	0	0	0	0	0.0055008	0	0	0	905.95	745.29	697.97	653.26	656.69	550.16	481.05	440.39	422.7	1	1	1	1	1	1	1	1	1	NA	NA
				0.06974	0.0279121	2	35326	0.0075871	0.019187	0.013051	0	0.00677	0	0	0	0	20256.4	23464.8	24558.4	14678.1	15586.5	18148.7	12763.8	14676	15621	0.019544	0.019544	0.019544	0.019544	0.019544	0.019544	0.019544	0.019544	0.019544	K.QL[-17]ETEPDLFIR.I	sp|P02829|HSP82_YEAST;sp|P15108|HSC82_YEAST
				0.06974	0.049723	2	36168	0	0	0.0096155	0.0084977	0.010491	0	0.011532	0.0058266	0.0040759	94.74	82.06	84.85	30.97	58.37	53.95	49.36	66.78	53.98	0.035305	0.035305	0.035305	0.035305	0.035305	0.035305	0.035305	0.035305	0.035305	K.LTTASIALEQFFK.K	sp|P17883|SKI3_YEAST
				0.06977	0.867346	2	49957	0.027941	0.056183	0.027667	0	0.056183	0	0.056183	0	0.020993	442.03	428.67	446.84	408.02	0	350.17	0	187.8	169.8	0.83354	0.83354	0.83354	0.83354	0.83354	0.83354	0.83354	0.83354	0.83354	K.D[-33]FILQGVMPK.A	decoy_sp|P03069|GCN4_YEAST
				0.06984	0.923295	1	45834	0.0023142	0.0023148	0.0032092	0.0032963	0	0.0038342	0.0039823	0	0	2987.95	2795.56	2246.46	2350.43	1681.15	2311.75	1652.41	1436.75	1371.92	0.86973	0.86973	0.86973	0.86973	0.86973	0.86973	0.86973	0.86973	0.86973	K.GGVLDK.I	decoy_sp|P19097|FAS2_YEAST
				0.06985	1	-1	120636	0	0	0	0	0	0	0	0	0.019791	931.34	952.78	562.24	661.37	672.04	643.41	434.36	458.33	184.6	1	1	1	1	1	1	1	1	1	NA	NA
				0.06987	0.927384	2	34069	0.042672	0.034098	0.039474	0.02395	0.13539	0	0.02087	0.015869	0.029611	96.71	118.95	151.12	78.55	81.07	106.63	66.56	67.37	76.57	0.87373	0.87373	0.87373	0.87373	0.87373	0.87373	0.87373	0.87373	0.87373	K.QDPDQDRDLQR[162].D	sp|P40367|GPI7_YEAST
				0.06995	1	1	120801	0.020331	0.018096	0.010547	0.056266	0.06821	0.057866	0.12117	0.054558	0	75.81	146.52	138.33	86.23	58.79	120.13	43.43	57.01	48.6	1	1	1	1	1	1	1	1	1	K.IKKY[-89]DHLTR.M	decoy_sp|P39991|YEC5_YEAST
				0.07007	0.590882	2	33175	0	0	0.010905	0	0	0.014029	0.015796	0	0.0049572	226.27	183.69	215.5	107.99	120.59	162.47	138.7	70.62	166.55	0.51169	0.51169	0.51169	0.51169	0.51169	0.51169	0.51169	0.51169	0.51169	R.QVSTLDELLN[186]K.S	sp|P40054|SERA_YEAST;sp|P40510|SER33_YEAST
				0.07015	0.00508315	2	92729	0.34428	0.37808	0.3737	0.022106	0	0.13324	0	0.010897	0.37808	3789.33	3474.19	4016.01	131.74	31.34	262.89	69.61	34.77	0	0.0038987	0.0038987	0.0038987	0.0038987	0.0038987	0.0038987	0.0038987	0.0038987	0.0038987	R.IINEPTAAAIAYGLDK.K	sp|P09435|HSP73_YEAST;sp|P10591|HSP71_YEAST;sp|P22202|HSP74_YEAST;sp|P10592|HSP72_YEAST
				0.07016	0.954532	3	66620	0	0.36835	0.27575	0.4924	0.4924	0.41956	0.4924	0.3798	0.18585	26.55	45.24	71.66	0	0	40.09	12.94	7.42	10.67	0.92279	0.92279	0.92279	0.92279	0.92279	0.92279	0.92279	0.92279	0.92279	R.NPLDGYFFGTSPR[-94].S	decoy_sp|P39001|UME6_YEAST
				0.07017	0.971267	2	66675	0.10892	0.30789	0.30789	0.13538	0.30789	0	0.10999	0.022781	0.30789	631.01	486.51	0	405.79	0	338.51	162.85	185.11	0	0.94468	0.94468	0.94468	0.94468	0.94468	0.94468	0.94468	0.94468	0.94468	R.GGAIAKDD[-55]LPEVK.L	sp|P53049|YOR1_YEAST
				0.0702	0.645869	3	38063	0.13156	0.020456	0.032177	0	0.0030302	0.0039194	0.006732	0	0.014881	400.48	560.76	585.4	297.07	433.65	361.43	366.26	285.63	257.78	0.56862	0.56862	0.56862	0.56862	0.56862	0.56862	0.56862	0.56862	0.56862	K.LEDLS[16]VISDGTSLVPPEQ[-19]PFTTK.L	decoy_sp|Q12171|MDM32_YEAST
				0.07024	0.577904	2	65264	0	0	0	0.0039943	0.0039943	0	0	0	0	154.51	124.38	138.53	75.36	0	111.22	61.35	99.8	93.47	0.49855	0.49855	0.49855	0.49855	0.49855	0.49855	0.49855	0.49855	0.49855	K.LEE[60]QPQDNITK.L	decoy_sp|P40992|RRN7_YEAST
				0.07026	0.25435	3	124028	0.26798	0.26798	0.059111	0	0.16482	0.23367	0.13559	0.12106	0	268.61	0	424.51	164.5	176.55	241	164.06	102.41	135.72	0.20069	0.20069	0.20069	0.20069	0.20069	0.20069	0.20069	0.20069	0.20069	R.VIPDFM[-47]LQGGDFTAGN[1]GTGGK.S	sp|P14832|CYPH_YEAST
				0.07026	0.758052	4	109771	0.001111	0.003658	0.0071377	0.0013688	0.004257	0.0049137	0.0041387	0.0030946	0	260.26	138.27	178.9	148.9	120.66	104.21	57.95	107.72	131.58	0.69438	0.69438	0.69438	0.69438	0.69438	0.69438	0.69438	0.69438	0.69438	K.SLN[40]SVNEPQQSIIEYK.V	decoy_sp|P32861|UGPA1_YEAST
				0.07029	1	1	46726	0.038013	0.040651	0.10864	0.10864	0	0	0	0.0052653	0.10864	101.84	97.01	0	31.78	28.34	24.31	15.19	11.85	0	0.99123	0.99123	0.99123	0.99123	0.99123	0.99123	0.99123	0.99123	0.99123	R.QATSSMD[-34]R.S	decoy_sp|P38261|EXO84_YEAST
				0.07033	7.34223e-09	2	38101	0	0	0	0.0040832	0	0.011286	0.011869	0.0049323	0	129.13	85.98	147.21	77.96	92.54	110.9	45.23	82.07	39.52	1.9677e-08	1.9677e-08	1.9677e-08	1.9677e-08	1.9677e-08	1.9677e-08	1.9677e-08	1.9677e-08	1.9677e-08	R.A[57]LDDFGVDYIELTSPVASEQSR.K	sp|P48570|HOSC_YEAST;sp|Q12122|HOSM_YEAST
				0.07034	0.91512	2	40213	0	0	0	0	0	0	0	0	0	42.97	29.04	61.48	19.72	11.21	29.46	17.36	24.3	25.93	0.86626	0.86626	0.86626	0.86626	0.86626	0.86626	0.86626	0.86626	0.86626	R.RFGIY[-81]EPDEK.L	sp|Q04697|GSF2_YEAST
				0.07036	0.281395	2	16120	0.021858	0.038613	0	0	0	0	0.009802	0.0039794	0.016283	168.26	169.64	57.73	45.5	58.76	48.33	59.45	51.35	45.45	0.22373	0.22373	0.22373	0.22373	0.22373	0.22373	0.22373	0.22373	0.22373	M.S[42]AIPENANVTVLNKN[1]EK.K	sp|P38879|NACA_YEAST
				0.07037	0.933748	2	78757	0	0	0	0	0	0	0	0	0	535.94	504.77	504.58	323.24	374.13	406.39	251.16	337.62	381.22	0.88321	0.88321	0.88321	0.88321	0.88321	0.88321	0.88321	0.88321	0.88321	K.M[-28]TLRSSSDSPTA[8]TANLVK.S	sp|Q05812|MSC3_YEAST
				0.07042	0.00129332	2	42616	0	0	0	0	0	0	0	0	0	244.75	206.17	216.05	141.23	181.44	133.56	96.53	156.38	160.44	0.001099	0.001099	0.0017332	0.001099	0.0017332	0.0017332	0.0017332	0.0017332	0.0017332	R.ANGTIVQIFNLETK.S	sp|P22137|CLH_YEAST
				0.07045	0.0434493	3	120318	0	0	0	0	0	0	0	0	0	854.35	784	431.75	611.61	358.87	323.32	468.23	294	211.41	0.030618	0.030618	0.030618	0.030618	0.030618	0.030618	0.030618	0.030618	0.030618	R.NASVEIVDEIISDYKDWVK.T	sp|P07284|SYSC_YEAST
				0.07047	1	1	136186	0.22449	0.22122	0.22456	0	0.42637	0.23741	0.043778	0.027351	0.017034	5888.46	5555.26	5448.17	1678.5	5562.35	5319.53	1787.19	261.97	104.02	0.97944	0.97944	0.97944	0.97944	0.97944	0.97944	0.97944	0.97944	0.97944	K.S[-5]PDKVSR.K	decoy_sp|P47156|JHD2_YEAST
				0.07048	1	2	76671	0.13442	0.21346	0.21346	0.01961	0.10456	0.21346	0.11161	0.082108	0	75.86	0	51.58	19.64	27.96	0	9.48	18.2	29.28	0.963	0.963	0.963	0.963	0.963	0.963	0.963	0.963	0.963	R.C[-46]DLGGMSHAILNLSHRK.D	decoy_sp|P54857|TGL2_YEAST
				0.07061	1	-1	46946	0.14209	0.017114	0	0.075719	0.073863	0.10167	0.10185	0.099066	0.0096755	354.87	162.37	206.29	135.85	112.44	66.58	81.39	62.55	159.71	1	1	1	1	1	1	1	1	1	NA	NA
				0.07068	1	1	63257	0.091843	0.06854	0.035059	0	0.14828	0.16809	0.15364	0.072612	0.003999	52.97	27.27	64.42	19.93	34.28	31.93	17.04	28.08	25.12	0.97944	0.97944	0.97944	0.97944	0.97944	0.97944	0.97944	0.97944	0.97944	K.KAILSK[64].F	decoy_sp|P39986|ATC6_YEAST;decoy_sp|P48445|BPL1_YEAST;sp|P38859|DNA2_YEAST
				0.07076	0.915443	2	41997	0	0.048303	0.027272	0.052598	0	0.042124	0	0.0074964	0.016284	67.35	107.72	101.33	57.87	33.02	80.44	8	44.81	65.81	0.86636	0.86636	0.86636	0.86636	0.86636	0.86636	0.86636	0.86636	0.86636	K.ILKADM[-53]YENDDTNLILFK.R	sp|Q08199|SIL1_YEAST
				0.0708	0.1244	2	12331	0.03875	0	0	0	0.020544	0.014469	0.013437	0.0075237	0.0046655	300.91	202.94	108.46	56.05	50.49	111.07	91.55	59.88	51.86	0.093946	0.093946	0.093946	0.093946	0.093946	0.093946	0.093946	0.093946	0.093946	R.QFAPFVR.H	sp|P25635|PWP2_YEAST
				0.0709	0.975317	2	92190	0	0	0.1858	0	0.1858	0.17656	0.18532	0.076429	0.1858	32.91	25.89	0	18.18	17.29	19.11	13.97	7.29	0	0.94677	0.94677	0.94677	0.94677	0.94677	0.94677	0.94677	0.94677	0.94677	R.NEIAHFSFRF[28]R.R	sp|P38296|YB28_YEAST
				0.07092	0.0318135	2	78197	0	0	0	0	0.21561	0	0.0054533	0	0	131.82	142.23	122.46	82.41	101.42	118.02	75.34	72.82	89.97	0.022259	0.022259	0.022259	0.022259	0.022259	0.022259	0.022259	0.022259	0.022259	K.I[43]EALEFADDAAK.I	sp|P26637|SYLC_YEAST
				0.07094	0.935471	2	99566	0.34231	0.22927	0	0.24089	0.26694	0.30364	0.34231	0.25456	0.22373	919.17	623.97	952.82	532.79	368.59	457.25	0	495.44	530.41	0.88612	0.88612	0.88612	0.88612	0.88612	0.88612	0.88612	0.88612	0.88612	R.KEDADFVSNQIVTSR.K	sp|P40156|RRG9_YEAST
				0.07097	1	2	79986	0	0	0.064694	0.0051565	0.048764	0.0093413	0.0087616	0	0	99.96	77.75	118.89	75	85.53	43.79	64.28	23.63	63.27	0.96832	0.96832	0.96832	0.96832	0.96832	0.96832	0.96832	0.96832	0.96832	K.C[25]IVKLGLANLFAK[52].P	sp|Q04175|SXM1_YEAST
				0.07102	0.956215	4	95266	0.0019605	0.0027663	0.0089928	0.034939	0.044733	0.13922	0.037032	0.03628	0	3565.2	3573.59	3707.3	142.21	131.05	110.8	98.21	71.71	77.59	0.92588	0.92588	0.92588	0.92588	0.92588	0.92588	0.92588	0.92588	0.92588	R.ADTPEMQTTAMYKTEGTLKDEYK.A	decoy_sp|P32454|APE2_YEAST
				0.07107	0.966506	2	99462	0	0	0.044264	0.031665	0.13248	0.23782	0.18828	0.23782	0.0098929	23.99	54.47	59.91	20.27	17.43	17.04	19.3	0	23.82	0.94062	0.94062	0.94062	0.94062	0.94062	0.94062	0.94062	0.94062	0.94062	K.KFLGFR[78]K.K	decoy_sp|Q03088|SVL3_YEAST
				0.07109	0.00121036	2	31623	0	0	0	0	0	0	0	0	0	699.33	646.8	635.52	456.54	470	428.2	410.11	367.4	513.81	0.0010345	0.0010345	0.0010345	0.0010345	0.0010345	0.0010345	0.0010345	0.0010345	0.0010345	R.NNPIFVLPLPR.Q	sp|P32453|ATP11_YEAST
				0.07111	1	1	53528	0.011588	0.0042448	0.038991	0.0027217	0.19987	0.16383	0.17065	0.091015	0	135.66	99.5	73.91	42.01	101.8	36.94	37.95	11.59	58.86	0.97944	0.97944	0.97944	0.97944	0.97944	0.97944	0.97944	0.97944	0.97944	K.KF[25]YVFPK.D	sp|P46682|AP3B_YEAST
				0.07114	0.0156252	2	19769	0	0	0	0	0	0	0.0042142	0.0042142	0	187.33	225.26	170.88	102.35	97.4	158.6	0	115	116.31	0.011135	0.011135	0.011135	0.011135	0.011135	0.011135	0.011135	0.011135	0.011135	K.IGLDCASSEFFK[114]DGK.Y	sp|P00924|ENO1_YEAST;sp|P00925|ENO2_YEAST
				0.07118	0.958424	2	107238	0.0054088	0	0.014389	0.0091522	0	0	0.029145	0.018074	0	103.33	89.28	123.89	77.84	51.23	65.3	17.15	48.15	94.52	0.9297	0.9297	0.9297	0.9297	0.9297	0.9297	0.9297	0.9297	0.9297	K.SNT[-41]DKSGSIIVSP[183]TIPTWK.T	decoy_sp|Q12034|SLF1_YEAST
				0.07119	0.95926	3	1542	0	0	0	0.012461	0.040126	0.050719	0.050719	0.018176	0.050719	53.87	44.83	23.97	4.92	5.04	8.74	0	1.66	0	0.93107	0.93107	0.93107	0.93107	0.93107	0.93107	0.93107	0.93107	0.93107	K.EEGDDE[-68]EGEIE[-69]LEIIRVK.R	sp|P53156|YGI1_YEAST
				0.0712	0.100415	2	35369	0	0.010358	0.0090848	0	0.016713	0	0.014192	0.0035945	0.0038507	36.57	39.95	31.77	19.96	9.39	30.58	18.3	26.08	20.16	0.074958	0.074958	0.074958	0.074958	0.074958	0.074958	0.074958	0.074958	0.074958	R.I[57]SFLYNILR.S	sp|P43585|VTC2_YEAST
				0.07123	0.564183	3	20196	0.098985	0	0.22275	0.0036273	0	0.067087	0.0058507	0	0.023921	192.22	287.36	213.83	122.04	102.25	43.83	166.14	151.54	32.81	0.48478	0.48478	0.48478	0.48478	0.48478	0.48478	0.48478	0.48478	0.48478	K.DFACNGNIVK[58]DPEMGEIIQLQGDQR.A	sp|P32911|SUI1_YEAST
				0.07125	1	2	93398	0	0.15784	0	0.054422	0.11622	0.18169	0.18169	0.18169	0.18169	91.32	61.7	113.77	2.19	11.59	6.27	0	0	0	0.97944	0.97944	0.97944	0.97944	0.97944	0.97944	0.97944	0.97944	0.97944	K.KIKEKGW[91]FGYNK.G	sp|P16547|OM45_YEAST
				0.07134	2.7583e-07	2	39073	0	0	0	0.0081864	0	0	0.013481	0	0	92.05	84.17	128.51	29.42	47.83	88.7	35.69	56.68	69.81	5.2744e-07	5.2744e-07	5.2744e-07	5.2744e-07	5.2744e-07	5.2744e-07	5.2744e-07	5.2744e-07	5.2744e-07	R.QC[-17]LAENALLYSLSNQR.K	sp|Q08647|PUS7_YEAST
				0.07137	0.047319	2	45180	0	0	0	0.0092449	0	0.033009	0.024548	0.0048488	0.0048549	101.77	140.45	224.19	23.18	34.4	26.9	12.85	11.01	21.2	0.033496	0.033496	0.033496	0.033496	0.033496	0.033496	0.033496	0.033496	0.033496	K.DENWLQVLR.V	sp|P36051|MCD4_YEAST
				0.07141	0.000418015	2	29952	0	0	0	0.01093	0	0.062565	0	0	0	300.53	227.68	241.19	176.56	159.83	308.05	88.39	40.9	47.25	0.00039925	0.00039925	0.00039925	0.00039925	0.00039925	0.00039925	0.00039925	0.00039925	0.00039925	K.NTIYENYYDLIK.V	sp|P36116|VPS51_YEAST
				0.07141	0.588973	3	111081	0	0	0.11534	0.16584	0.17415	0.30282	0.33687	0.17018	0.095405	19652.6	17401.7	14605.8	8912.34	16408.8	13056.1	7973.71	7843.41	12407.6	0.50975	0.50975	0.50975	0.50975	0.50975	0.50975	0.50975	0.50975	0.50975	K.P[169]TSNAEENVQETEAGESFTLNPGEDFQNCFP[7]RQR.I	sp|P39549|YAJ9_YEAST
				0.07141	0.961195	3	111307	0.11713	0	0.037112	0.23083	0.23083	0.23083	0.16636	0.099864	0.23083	99.6	75.23	89.06	0	0	49.49	35.43	61.96	0	0.93402	0.93402	0.93402	0.93402	0.93402	0.93402	0.93402	0.93402	0.93402	K.TICSMSTITTC[-67]IPSRQNSV[87]STPK.L	sp|P42223|SBE2_YEAST
				0.07145	0.0167362	2	118682	0	0.0094127	0.065997	0.0073476	0.010825	0.044471	0	0.065997	0	264.05	232.93	146.27	191.99	123.04	136.27	33.56	0	123.23	0.011892	0.011892	0.011892	0.011892	0.011892	0.011892	0.038797	0.038797	0.011892	K.N[57]DGWVPISTIATFNR.M	sp|P33399|LHP1_YEAST
				0.07145	0.69421	2	45859	0	0	0	0	0	0	0.037472	0.019271	0.0052193	130.16	119.01	172.41	58.97	53.85	65.37	19.29	130.01	54.79	0.62059	0.62059	0.62059	0.62059	0.62059	0.62059	0.62059	0.62059	0.62059	K.NLSLAIPPHMR.D	sp|P43565|RIM15_YEAST
				0.07147	0.907804	3	35008	0	0.032876	0.020787	0.019173	0.069718	0.15522	0.085774	0.047354	0.015608	117.58	198.37	293.87	93.76	47.65	148.44	7.06	50.67	95.17	0.86375	0.86375	0.86375	0.86375	0.86375	0.86375	0.86375	0.86375	0.86375	R.ARES[-20]FGGGNTLL[27]IYPIK.N	decoy_sp|P36151|YK50_YEAST
				0.07152	1	1	86748	0.020053	0.040719	0.02166	0.0040985	0.015364	0.031007	0.012155	0	0.0092267	174.96	170	148.53	120.34	118.2	148.41	111	42.77	110.39	0.97669	0.97669	0.97669	0.97669	0.97669	0.97669	0.97669	0.97669	0.97669	K.QLFEWK.T	decoy_sp|Q08750|MUM3_YEAST
				0.07154	0.915282	2	29510	0.022198	0.028198	0.027877	0.011497	0	0.039447	0.016003	0.0065011	0.015694	25.45	17.1	25.34	20.94	8.46	11.29	8.54	7.42	17.76	0.86631	0.86631	0.86631	0.86631	0.86631	0.86631	0.86631	0.86631	0.86631	K.ALNTF[-38]TWK[92].W	decoy_sp|Q04396|LPP1_YEAST
				0.07155	0.000772623	2	25354	0	0	0	0	0	0.075681	0.06868	0.063799	0	871.77	762.7	849.85	552.88	696.77	654.18	407.36	508.2	588.24	0.00069032	0.00077806	0.00077806	0.00069032	0.00069032	0.00069032	0.00069032	0.00069032	0.00069032	R.VVDLIEYVAK.A	sp|P00360|G3P1_YEAST
				0.07159	3.00989e-07	2	39769	0	0	0	0	0	0	0	0	0	105.97	113.4	111.95	66.06	57.56	83.46	44.35	65.76	96.41	5.709e-07	5.709e-07	5.709e-07	5.709e-07	5.709e-07	5.709e-07	5.709e-07	5.709e-07	5.709e-07	K.D[57]ANTLFAWCAYELNAR.G	sp|P24031|PPA3_YEAST
				0.07165	1	2	45644	0	0	0	0.010778	0	0.10253	0.10253	0	0.0045815	23	20.85	40.84	10.71	12.11	20.03	0	8.51	15.9	0.97125	0.97125	0.97125	0.97125	0.97125	0.97125	0.97125	0.97125	0.97125	K.KYENVVIKR[-3]SPR.K	sp|P08153|SWI5_YEAST
				0.07165	1	4	11687	0	0.007042	0.0056996	0.0015896	0.0018667	0	0.0028695	0	0.0038301	524.27	479.7	559.66	74.38	322.15	330.21	79.65	306.29	413.43	1	1	1	1	1	1	1	1	1	R.KLA[86]FRQKSSVNGYRLVF[-61]KPTK.L	decoy_sp|P36038|CBT1_YEAST
				0.07167	0.877953	3	93768	0	0	0	0.0055639	0.026448	0	0	0	0	168.11	119.47	148.96	135.68	68.5	77.88	51.12	120.12	55.18	0.84384	0.84384	0.84384	0.84384	0.84384	0.84384	0.84384	0.84384	0.84384	K.SIR[184]DIEGSVQPSR.D	sp|P53252|PIL1_YEAST
				0.0717	0.00039712	2	27303	0.010909	0.0051141	0	0.003125	0	0	0.0066649	0	0	255.34	124.44	216.36	125.22	123.86	98.8	93.08	68.45	154.64	0.00046509	0.00046509	0.00046509	0.0007837	0.00046509	0.00038136	0.0007837	0.0007837	0.00046509	K.D[57]DVKAPEGELGDSLQTAFDEGK.D	sp|P23301|IF5A1_YEAST
				0.07172	0.000387028	2	48518	0.018665	0.022527	0.014626	0	0.029282	0	0	0	0	730.36	619.82	745.88	315.5	137.32	506.4	445.56	392.54	470.49	0.00037268	0.00037268	0.00037268	0.00037268	0.00037268	0.00037268	0.00037268	0.00037268	0.00037268	K.ITQDAAEAIK.K	sp|P21954|IDHP_YEAST
				0.07172	0.888049	2	40995	0.12536	0.095692	0.067986	0	0	0.12275	0	0	0	76.64	56.72	89.95	25.3	60.39	70.62	25.24	42.28	39.2	0.8522	0.8522	0.8522	0.8522	0.8522	0.8522	0.8522	0.8522	0.8522	K.MEETEFSLTAQLF[-86]EIVGR.A	decoy_sp|P47031|IML2_YEAST
				0.07174	1	2	103599	0	0.19201	0.36773	0.26424	0.36773	0.21796	0.24814	0.2072	0.36773	49.78	54.6	0	17.96	23.42	11.24	10.28	4.02	0	0.97572	0.97572	0.97572	0.97572	0.97572	0.97572	0.97572	0.97572	0.97572	R.P[-36]AEENSKK.E	decoy_sp|P38202|YBC8_YEAST
				0.0718	0.00363111	3	59430	0.012208	0	0.0084515	0	0	0	0	0	0	128.17	130.24	104.71	101.79	93.93	90.68	67.35	34.18	92.38	0.0028554	0.0028554	0.0028554	0.0028554	0.0028554	0.0028554	0.0028554	0.0028554	0.0028554	R.S[57]GVAVADESLTAFNDLK.L	sp|Q03048|COFI_YEAST
				0.07182	0.853729	3	98006	0	0	0.027722	0.0047141	0	0.093831	0	0	0.0067874	164.42	216.46	230.02	179.87	150.58	145.27	111.75	100.4	139.14	0.81832	0.81832	0.81832	0.81832	0.81832	0.81832	0.81832	0.81832	0.81832	R.DIDQDRIGPLF[-68]ADYLNK.N	sp|P34253|KTI12_YEAST
				0.07187	0.96579	2	38413	0	0.029915	0.014581	0	0	0.014081	0.01672	0.0047442	0.0080335	137.35	171.25	149.35	59.29	32.24	90.21	81.41	100.14	109.35	0.93986	0.93986	0.93986	0.93986	0.93986	0.93986	0.93986	0.93986	0.93986	K.KS[15]IYDFILGC[-88]K.K	sp|P11433|CDC24_YEAST
				0.07188	1.90474e-05	2	57824	0.097014	0.080398	0.10402	0.0040058	0	0	0	0	0.049713	109.16	81.11	155.58	116.11	72.44	65.25	26.92	52.52	61.11	2.4546e-05	2.4546e-05	2.4546e-05	2.4546e-05	2.4546e-05	2.4546e-05	2.4546e-05	2.4546e-05	2.4546e-05	K.IVPNANTLELQTNEVNVDAIK.Q	sp|P20449|DBP5_YEAST
				0.0719	1.22832e-06	4	43514	0.0081176	0	0.022468	0.0079144	0	0.15127	0	0.0009681	0.0046207	871.14	986.8	368.06	240.2	497.66	492.05	431.01	164.62	150.89	2.0439e-06	2.0439e-06	2.0439e-06	2.0439e-06	2.0439e-06	2.0439e-06	2.0439e-06	2.0439e-06	2.0439e-06	K.LNIPTGIPLVFELDENLKPSKPSYYLDPEAAAAGAAAVANQGK.K	sp|P00950|PMG1_YEAST
				0.07194	0.111073	3	38761	0.059087	0.021011	0.017005	0	0.022606	0.020702	0.020471	0.0095673	0.0037453	39.67	38.01	43.7	21.75	36.06	38.24	21.73	12.82	27.74	0.083377	0.083377	0.083377	0.083377	0.083377	0.083377	0.083377	0.083377	0.083377	K.IATYQERDPANLP[9]WGSSNVDIAIDSTGVFK.E	sp|P00359|G3P3_YEAST
				0.07195	0.205601	2	39405	0.098324	0.051012	0.083196	0.035909	0.054661	0	0.038439	0.032895	0.040794	90.84	61.04	57.9	7.99	11.2	13.23	18.22	35.21	38.6	0.15981	0.15981	0.15981	0.15981	0.15981	0.15981	0.15981	0.15981	0.15981	M.D[173]ISKPVGSEITSVDFGILTAK.E	sp|P10964|RPA1_YEAST
				0.07197	1	-1	135177	0.12851	0.056349	0.02421	0.058279	0.04519	0.063987	0.15244	0.04307	0.054946	66.37	81.18	70.68	46.01	51.31	65.86	19.56	41.85	56.65	1	1	1	1	1	1	1	1	1	NA	NA
				0.07205	0.0083739	2	41563	0	0	0	0	0	0	0	0	0	127.19	111.86	133.98	59.27	103.75	73.31	57.04	80.65	96.48	0.0061907	0.0061907	0.0061907	0.0061907	0.0061907	0.0061907	0.0061907	0.0061907	0.0061907	K.QLTDDPIDLFTK.W	sp|P38075|PDX3_YEAST
				0.07209	0.228035	2	40893	0.10656	0.049624	0.048262	0	0.1477	0.11789	0.28217	0.079884	0.031372	636.72	692.81	487.51	28.7	18.81	32.73	24.73	18.78	78.61	0.17849	0.17849	0.17849	0.17849	0.17849	0.17849	0.17849	0.17849	0.17849	-.A[35]HSNANSITIIQEAGK.N	decoy_sp|P39678|MBP1_YEAST
				0.0721	9.45616e-05	2	136051	0.12347	0.2021	0.12559	0.0048874	0.2021	0.019547	0	0	0	1247.21	1060.62	1298.1	16.71	0	14.35	58.64	40.94	20.45	0.00010475	0.00010475	0.00010475	0.00010475	0.00010475	0.00010475	0.00010475	0.00010475	0.00010475	R.IVTE[1]DCFLQIDQSAITGESLAVDK.H	sp|P05030|PMA1_YEAST
				0.07214	0.00106976	2	34087	0	0	0	0	0	0	0	0	0	373.88	378.6	470.13	224.51	319.86	319.32	258.92	272.07	238.39	0.00092481	0.00092481	0.00092481	0.00092481	0.00092481	0.00092481	0.00092481	0.00092481	0.00092481	R.I[57]YFLNLICSK.E	sp|P18562|UPP_YEAST
				0.07216	0.521451	2	14319	0.080717	0.044077	0.080717	0.0053703	0	0.0057948	0	0	0.022611	0	740.59	950.78	479.66	404.9	479.87	576.75	276.89	234.74	0.44279	0.44279	0.44279	0.44279	0.44279	0.44279	0.44279	0.44279	0.44279	K.TFCAVPK.A	sp|Q12028|AP1G1_YEAST
				0.07218	0.563871	2	125975	0.076264	0	0	0	0	0	0.076264	0	0	0	144.31	179.22	57.73	98.43	124.18	81.09	73.06	67.74	0.48446	0.48446	0.48446	0.48446	0.48446	0.48446	0.48446	0.48446	0.48446	K.L[-27]IEQCVWSLPK.A	decoy_sp|P53915|NRK1_YEAST
				0.07223	0.754832	4	115248	0.0081791	0.0051803	0	0.014748	0.019757	0.020793	0.019695	0.017756	0.0022766	3637.8	3387.22	3064.7	3244.13	3001.59	2325.31	1712.6	1983.24	1677.98	0.69042	0.69042	0.69042	0.69042	0.69042	0.69042	0.69042	0.69042	0.69042	R.GAAGI[193]WTCSCCKKTVAGGA[1]YTVSTAAAATVR.S	sp|P0CX25|RL43A_YEAST;sp|P0CX26|RL43B_YEAST
				0.07223	0.851013	3	116362	0.022662	0	0	0	0	0	0.016374	0	0	523.94	412.98	377.25	406.03	372.46	334.71	222.81	125.78	280.07	0.81506	0.81506	0.81506	0.81506	0.81506	0.81506	0.81506	0.81506	0.81506	R.TLASFNDILQFKK.F	sp|Q03718|NSE5_YEAST
				0.07225	0.903007	3	36562	0	0	0.016558	0.014499	0.027334	0.028532	0.027732	0.021852	0.0078108	80.1	49.04	42.6	49.63	24.95	19.47	12.77	38.48	9.41	0.86159	0.86159	0.86159	0.86159	0.86159	0.86159	0.86159	0.86159	0.86159	R.QIIGNEIVQLQ[79]NSLRER.Y	decoy_sp|Q08490|SGO1_YEAST
				0.07229	0.00147862	2	19389	0	0	0	0	0	0	0	0	0	455.59	441.82	442.78	286.75	313.86	317.86	314.23	298.73	284	0.0012425	0.0012425	0.0012425	0.0012425	0.0012425	0.0012425	0.0012425	0.0012425	0.0012425	K.INTLEDELIR.L	sp|P25386|USO1_YEAST
				0.07229	0.938674	2	34420	0	0	0	0	0	0	0	0	0	526.72	468.92	565.84	273.17	445.42	329.67	336.05	251.01	392.55	0.89179	0.89179	0.89179	0.89179	0.89179	0.89179	0.89179	0.89179	0.89179	K.G[79]NQFARRSFDGP[-32]LAFR.I	decoy_sp|P32559|MSS1_YEAST
				0.0723	0.895847	4	856	0	0	0.0028366	0.0033075	0.0064271	0.0072289	0.0063348	0.0051021	0.0011002	230.99	331.6	151.85	9.81	65.96	48.82	31.17	16.78	13.47	0.85753	0.85753	0.85753	0.85753	0.85753	0.85753	0.85753	0.85753	0.85753	K.QSDSQLSSLSSSSSSSSSSNSN[-54]EK.T	sp|Q06810|OPY2_YEAST
				0.07232	0.882899	2	120450	0	0.049236	0	0	0.01476	0	0.0087736	0.0033722	0.033075	114.79	39.69	106.27	22.67	15.75	43.01	8.89	29.39	14.96	0.84813	0.84813	0.84813	0.84813	0.84813	0.84813	0.84813	0.84813	0.84813	R.TYIA[81]PDPNNRR.L	sp|Q08912|YO389_YEAST;sp|Q08989|YP277_YEAST
				0.07235	0.00757187	4	80925	0.022503	0	0.0060228	0.0065537	0.06359	0.06359	0.028457	0.02047	0.0044132	404.53	226.26	167.98	228	139.28	0	114.72	42.89	59.71	0.0056382	0.0056382	0.0056382	0.0056382	0.0056382	0.0056382	0.0056382	0.0056382	0.0056382	K.LLQTPIDM[16]SLKPNDAESEKEVIDTILALVK.D	sp|P06169|PDC1_YEAST
				0.07235	0.88009	2	41942	0	0	0	0	0	0	0.019006	0.005253	0.0070857	161.81	183.81	263.62	21.16	9.98	22.67	7.75	9.08	12.41	0.84574	0.84574	0.84574	0.84574	0.84574	0.84574	0.84574	0.84574	0.84574	-.Q[63]ESAIIK.E	decoy_sp|Q06698|YL419_YEAST
				0.07238	0.570153	3	98687	0	0.10068	0.10863	0.067984	0.092646	0.13248	0.10854	0.084837	0.056718	500.35	238.79	533.31	64.67	83.02	63.78	31.71	31.44	21.31	0.49075	0.49075	0.49075	0.49075	0.49075	0.49075	0.49075	0.49075	0.49075	R.STM[16]WM[16]VILTLAAAGCR.V	decoy_sp|D6VTK4|STE2_YEAST
				0.07238	1	3	77676	0.026707	0.027183	0.033164	0.010715	0.014317	0.040576	0	0.0062026	0.015759	25.37	25.82	47.82	24.31	22.01	16.29	21.32	16.5	7.75	0.97944	0.97944	0.97944	0.97944	0.97944	0.97944	0.97944	0.97944	0.97944	K.NRSE[103]YVGSITS[15]SDKLQAK.V	decoy_sp|P08468|PT111_YEAST
				0.07239	0.045539	2	127290	0.07295	0.029474	0	0.045756	0.15572	0.2126	0.2126	0.10094	0.024499	46.59	45.27	78.32	48.63	19.88	48.62	0	16.14	9.58	0.032167	0.032167	0.032167	0.032167	0.032167	0.032167	0.032167	0.032167	0.032167	R.QSPQLLQ[-17]QWIQDEEGGK.I	sp|P38793|TRM5_YEAST
				0.07247	0.933649	1	25021	0.0046156	0.0043635	0.00905	0	0.0042786	0.0050427	0.0043511	0.0023232	0.0027143	3513.36	3249.65	2902.49	1871.31	2166.57	2192.17	2023.46	2303.08	2182.34	0.88305	0.88305	0.88305	0.88305	0.88305	0.88305	0.88305	0.88305	0.88305	R.NL[-19]LTVR.S	sp|P54791|ORC4_YEAST
				0.07248	0.117755	3	28957	0.043575	0.048233	0.051373	0	0.11041	0.076759	0	0.0056226	0.029957	225.07	294.06	314.33	99.6	125.15	24.97	71.12	213.12	155.43	0.088669	0.088669	0.088669	0.088669	0.088669	0.088669	0.088669	0.088669	0.088669	K.ALGI[-48]MALLDEGETDWK.V	sp|P00817|IPYR_YEAST
				0.07248	0.991929	2	46678	0	0	0.11879	0.11879	0.075883	0.051059	0.11879	0.028488	0.11879	70.22	53.72	0	33.01	33.58	33.76	0	13.45	0	0.95023	0.95023	0.95023	0.95023	0.95023	0.95023	0.95023	0.95023	0.95023	K.AE[-29]LNGKEGGFDPK.L	sp|P32805|FZF1_YEAST
				0.07254	0.00105554	3	44550	0	0	0	0	0	0	0	0	0	292.42	371.58	288.38	288.99	190.81	176.99	193.3	200.55	195.4	0.00091369	0.00091369	0.00091369	0.00091369	0.00091369	0.00091369	0.00091369	0.00091369	0.00091369	R.VLDLFKPFESFLPEVIAPER.K	sp|P32915|SC61A_YEAST
				0.07258	0.00122286	1	109506	0.0037385	0	0.0032348	0.017659	0.03601	0.040839	0.036812	0.031741	0	106.59	92.74	139.01	68.42	85.52	65.66	82.85	75.45	50.93	0.0010442	0.0010442	0.0010442	0.0010442	0.0010442	0.0010442	0.0010442	0.0010442	0.0010442	K.WVGQYPVPGDI.-	sp|P37292|GLYM_YEAST
				0.07263	1	1	45631	0	0	0.0047532	0	0.003215	0	0	0	0	69.75	75.83	112.88	41.78	44.59	54.64	39.67	58.98	60.94	0.9906	0.9906	0.9906	0.9906	0.9906	0.9906	0.9906	0.9906	0.9906	R.ARQAAK[-66].T	decoy_sp|P19659|MED15_YEAST
				0.07264	1	2	55826	0	0.1018	0.13468	0.14501	0.14501	0.14501	0.14501	0.13007	0.087623	138.71	93.26	235.85	0	0	113.02	0	44.57	32.17	0.97944	0.97944	0.97944	0.97944	0.97944	0.97944	0.97944	0.97944	0.97944	R.L[90]IAFFILKA[-7]K.L	sp|Q08234|YO075_YEAST
				0.07265	0.874169	2	63799	0	0.013973	0.022428	0.013306	0.032463	0.028775	0.030008	0.023339	0.0088128	89.78	118.37	97.28	73.57	39.69	76.37	48.98	68.58	73.29	0.84034	0.84034	0.84034	0.84034	0.84034	0.84034	0.84034	0.84034	0.84034	K.D[63]TSCQKGIPK.N	sp|P50090|KEL2_YEAST
				0.07265	0.884892	2	38391	0	0	0	0	0.0043048	0.025328	0	0	0	123.87	197.91	130.47	113.96	85.93	111.51	45.85	102.23	98.8	0.84975	0.84975	0.84975	0.84975	0.84975	0.84975	0.84975	0.84975	0.84975	R.AIAA[19]TLLGVC[-77]DAK.I	decoy_sp|P39526|LAA1_YEAST
				0.07268	0.0284482	3	115479	0.034339	0.032872	0	0.019565	0.040448	0.061915	0.061915	0.031211	0.0053396	2257.13	2036.54	2390.67	2227.68	2370.51	0	395.54	1039.17	614.27	0.019915	0.019915	0.019915	0.019915	0.019915	0.019915	0.019915	0.019915	0.019915	K.KVEELPYEESADNQFVR.S	sp|P32558|SPT16_YEAST
				0.07271	1	3	34505	0	0.0051834	0.0098221	0.0047294	0	0	0.009833	0	0	392.88	303.57	293.19	199.18	221.6	276.55	104.5	228.84	238.29	0.97919	0.97919	0.97919	0.97919	0.97919	0.97919	0.97919	0.97919	0.97919	K.E[39]EEAAAD[-40]GGAAAAGSAAG[118]AGAVPGANHFGSLIEKLDKGELAK.A	decoy_sp|P10622|RLA3_YEAST
				0.07274	1	1	81629	0.0046431	0.0024286	0.0036154	0	0.0020829	0.0082052	0.0011095	0	0	140.73	214.29	305.71	122.29	104.5	83.14	91.28	128.56	143.84	0.97944	0.97944	0.97944	0.97944	0.97944	0.97944	0.97944	0.97944	0.97944	K.NY[-39]PAGGK.L	decoy_sp|P29547|EF1G1_YEAST
				0.07277	0.507111	3	3372	0.13678	0.069072	0.092605	0.0039458	0	0.085269	0.13678	0.13678	0.13678	191.57	295.76	146.65	55.59	31.3	81.89	0	0	0	0.42895	0.42895	0.42895	0.42895	0.42895	0.42895	0.42895	0.42895	0.42895	K.ELNPDIT[17]DETNEGK[39]TGPK.L	sp|P39935|IF4F1_YEAST
				0.07278	0.0143771	2	38886	0	0	0	0	0	0	0	0	0	275.11	340.71	292.26	202.99	235.67	234.72	180.39	165.86	222.74	0.010285	0.010285	0.010285	0.010285	0.010285	0.010285	0.010285	0.010285	0.010285	K.DISAISTLAQTFPNLK.N	sp|Q99257|MEX67_YEAST
				0.07279	0.339138	2	39976	0	0.012345	0.0097617	0.00642	0.019069	0.019344	0.021246	0.013479	0	81.64	93.81	103.7	62.47	70.82	62.96	56.43	54.24	69.72	0.27382	0.27382	0.27382	0.27382	0.27382	0.27382	0.27382	0.27382	0.27382	R.D[43]FIGLPFDK.C	sp|P38788|SSZ1_YEAST
				0.07282	1	4	113242	0	0	0	0.0027821	0.010769	0.010946	0.046161	0.0084807	0.00094533	214.08	319.3	141.8	35.17	55.77	38.86	15.23	12.35	8.12	0.97944	0.97944	0.97944	0.97944	0.97944	0.97944	0.97944	0.97944	0.97944	K.QENYSKNPQ[-71]LRHQLTSRSR[110].S	sp|Q12753|HAA1_YEAST
				0.07282	8.15459e-06	2	39630	0	0	0	0	0	0	0	0	0	364.87	558.51	678.83	243.11	378.28	436.56	295.14	337.59	268.95	1.1375e-05	1.1375e-05	1.1375e-05	1.1375e-05	1.1375e-05	1.1375e-05	1.1375e-05	1.1375e-05	1.1375e-05	K.QF[-17]ESLLLQNDYQNAAK.V	sp|P22137|CLH_YEAST
				0.07284	1	2	40638	0.2885	0.25288	0.2885	0.12227	0	0.15657	0.18426	0.11882	0.2885	81.47	84.06	0	44.98	20.19	39.69	19.19	45.61	0	0.97944	0.97944	0.97944	0.97944	0.97944	0.97944	0.97944	0.97944	0.97944	K.KR[43]NKSIDAAK.S	sp|P36106|BYE1_YEAST
				0.07285	0.157191	2	85077	0	0.042234	0.051065	0.051065	0.010774	0	0.01241	0.0054272	0.025221	436.8	384.59	409.75	0	268.07	488.08	181.49	190.17	166.96	0.12023	0.12023	0.12023	0.12023	0.12023	0.12023	0.12023	0.12023	0.12023	M.S[42]TDSIVK[114]ASNWR.L	sp|P36105|RL14A_YEAST;sp|P38754|RL14B_YEAST
				0.07287	0.78175	2	38660	0.0092904	0	0.0060734	0.00554	0	0.011092	0	0	0	41.83	35.03	64.38	13.83	25.91	25.98	27.05	24.65	30.72	0.72432	0.72432	0.72432	0.72432	0.72432	0.72432	0.72432	0.72432	0.72432	K.RWSLS[-16]SIPK.S	sp|Q04412|AGE1_YEAST
				0.07287	1	4	36641	0	0	0.0082521	0	0	0	0	0	0.0017593	139.28	107.59	151.24	94.03	52.97	133.21	57.97	60.18	90.75	0.97944	0.97944	0.97944	0.97944	0.97944	0.97944	0.97944	0.97944	0.97944	K.N[-46]STGTE[8]KLGTDGTAHQKLTNSR.S	decoy_sp|P32634|PMD1_YEAST
				0.07288	0.918238	2	45920	0.091007	0	0.04753	0.07869	0.041407	0.010978	0.01078	0	0.042637	444.55	327.91	288.63	254.65	280.33	273.47	206.22	223.65	190.1	0.86725	0.86725	0.86725	0.86725	0.86725	0.86725	0.86725	0.86725	0.86725	R.NPSTGVGFLPR[-71].S	decoy_sp|P38692|KIC1_YEAST
				0.07295	0.929016	3	13878	0	0	0	0	0	0.012936	0	0	0	858.11	784.07	879.59	633.85	515.69	670.65	467.51	657.3	475.85	0.87588	0.87588	0.87588	0.87588	0.87588	0.87588	0.87588	0.87588	0.87588	K.VRFF[95]KIADDFGNSK.H	sp|Q06412|TUS1_YEAST
				0.07301	0.903238	2	92467	0	0	0	0	0	0	0	0	0	433.48	398.11	0	290.66	271.59	294.85	159.38	165.69	0	0.8617	0.8617	0.8617	0.8617	0.8617	0.8617	0.8617	0.8617	0.8617	K.NINLTGSFY[13]LPK.N	sp|Q03782|SNU56_YEAST
				0.07305	0.0672822	2	14342	0	0	0	0.075396	0	0	0.067931	0	0	1029.41	858.34	931.2	700.16	620.99	912.25	623.87	439.37	561.84	0.04885	0.04885	0.04885	0.04885	0.04885	0.04885	0.04885	0.04885	0.04885	K.FNNVLLTADK.F	sp|P39721|AIM2_YEAST
				0.07311	0.92635	2	33272	0	0	0.035747	0.0036289	0.0052056	0.0064037	0.0054058	0	0.014631	227.53	217.37	193.14	128.21	191.4	137.02	91.66	159.93	137.32	0.87252	0.87252	0.87252	0.87252	0.87252	0.87252	0.87252	0.87252	0.87252	K.L[43]ELLDFESDEGKK.V	sp|P04801|SYTC_YEAST
				0.07316	0.0440629	2	120549	0.032881	0.052935	0	0	0	0	0	0	0	129.46	89.43	96.29	43.17	47.12	63.15	58.74	60.27	84.28	0.031072	0.031072	0.031072	0.031072	0.031072	0.031072	0.031072	0.031072	0.031072	K.S[58]GFLQFFLAPK.F	sp|P15873|PCNA_YEAST
				0.07321	3.96692e-07	2	100447	0.092782	0	0.037248	0	0.091572	0.14645	0.14609	0.081032	0.021553	107.68	119.21	117.46	44.91	78.84	53.21	82.73	94.27	39.83	7.3333e-07	7.3333e-07	7.3333e-07	7.3333e-07	7.3333e-07	7.3333e-07	7.3333e-07	7.3333e-07	7.3333e-07	K.GIEAAGGSADIYQVEETLSPEVVK.A	sp|Q12335|PST2_YEAST
				0.07323	1	2	32775	0	0.018597	0	0	0	0	0.071168	0.0045944	0	105.32	185.58	186.69	58.54	97.85	113.7	76.06	77.73	120.54	0.97876	0.97876	0.97876	0.97876	0.97876	0.97876	0.97876	0.97876	0.97876	R.KVDN[-57]LELIKVFGSGYDDR[-91].Y	decoy_sp|Q06412|TUS1_YEAST
				0.07323	1	2	4637	0	0	0	0	0	0	0	0	0	87.13	183.14	125.34	103.13	107.66	88.11	68.64	43	71.05	0.96822	0.96822	0.96822	0.96822	0.96822	0.96822	0.96822	0.96822	0.96822	K.NQAAM[57]NPSN[-16]TVFDAK[57].R	sp|P10591|HSP71_YEAST
				0.07327	0.961393	2	103451	0	0	0.047292	0	0	0.047292	0	0	0.047292	136.69	126.84	0	49.06	75.6	83.07	10.35	18.64	0	0.9343	0.9343	0.9343	0.9343	0.9343	0.9343	0.9343	0.9343	0.9343	R.NDRTI[-21]EDSLR.E	sp|Q06390|MRB1_YEAST
				0.0733	0.672288	2	98984	0	0	0	0.011986	0.035345	0.041785	0.047075	0.027482	0.0081705	77.99	76.65	117.33	11.52	87.12	19.73	19.76	35.93	38.13	0.59679	0.59679	0.59679	0.59679	0.59679	0.59679	0.59679	0.59679	0.59679	K.TKHDTPK.Y	sp|Q12499|NOP58_YEAST
				0.0733	0.990332	1	101409	0	0.01755	0.020244	0.027648	0.4055	0.61454	0.61454	0.24942	0.015152	177.64	152.18	162.32	57.86	147.76	142.89	0	13.29	104.92	0.94972	0.94972	0.94972	0.94972	0.94972	0.94972	0.94972	0.94972	0.94972	K.GQDHEDE[71]K.S	sp|P22149|AFT1_YEAST
				0.07334	1	3	51899	0	0	0.0072802	0	0	0	0	0	0	395.79	380.46	359.59	285.05	378.2	198.1	288.04	193.36	93.58	0.97944	0.97944	0.97944	0.97944	0.97944	0.97944	0.97944	0.97944	0.97944	R.RSA[26]YLAAVPIAAILIK[-18].T	sp|Q04409|EMI2_YEAST
				0.0734	0.128602	2	111262	0	0	0	0	0	0	0	0	0	508.2	419.06	397.45	295.58	393.11	298.13	256.15	250.52	309.35	0.09729	0.09729	0.09729	0.09729	0.09729	0.09729	0.09729	0.09729	0.09729	R.EDGT[-18]TPFVAIWK.H	sp|P35691|TCTP_YEAST
				0.07341	7.99484e-08	3	43980	0	0	0	0	0	0	0	0	0	999.79	924.09	526.16	732.74	686.03	562.17	384.34	445.36	311.85	1.7156e-07	1.7156e-07	1.7156e-07	1.7156e-07	1.7156e-07	1.7156e-07	1.7156e-07	1.7156e-07	1.7156e-07	R.LQFLQNAIGAIPSPFDAWLTH[57]R.G	sp|P31373|CYS3_YEAST
				0.07347	0.802055	2	63211	0	0	0	0.0084826	0.023812	0.026561	0.026116	0.019129	0.0043446	293.48	404.7	520.48	48.95	48.08	21.4	22.17	12.65	15.11	0.7509	0.7509	0.7509	0.7509	0.7509	0.7509	0.7509	0.7509	0.7509	K.TTEI[-10]ISR.E	decoy_sp|P42842|EMW1_YEAST
				0.07351	0.772693	3	99765	0.032314	0.15382	0	0.213	0.25823	0.25823	0.25823	0.25209	0.25823	17.82	47.01	27.55	12.4	0	12.84	0	2.92	0	0.71273	0.71273	0.71273	0.71273	0.71273	0.71273	0.71273	0.71273	0.71273	K.QQLPTLQK[-2]KTPK.E	decoy_sp|P38961|RRP8_YEAST
				0.07353	0.00012173	2	91200	0.011114	0	0	0.0064995	0.025414	0.082698	0.013394	0	0	43.08	45.31	43.74	16.08	33.78	41.44	30.34	20.02	26.38	0.00013161	0.00013161	0.00013161	0.00056418	0.00056418	0.00056418	0.00056418	0.00056418	0.00013161	K.S[57]IDDVDELIWTIGR.K	sp|P41921|GSHR_YEAST
				0.07362	0.240927	2	50897	0	0	0	0	0	0	0	0	0	1475.07	1397.63	1708.12	531.36	1641.94	1124.4	877.81	846.49	301.38	0.18933	0.18933	0.18933	0.18933	0.18933	0.18933	0.18933	0.18933	0.18933	R.STPSVVGFGP[57]K.N	sp|P32589|HSP7F_YEAST
				0.07366	1	2	110810	0	0	0	0	0	0	0	0	0	104.87	103.78	115.77	52.8	73.26	66.32	70.52	87.64	61.96	0.97841	0.97841	0.97841	0.97841	0.97841	0.97841	0.97841	0.97841	0.97841	R.LYAHLTPLQSK.V	decoy_sp|P41810|COPB_YEAST
				0.07367	0.906892	2	45485	0.16617	0.063805	0	0.02799	0.042762	0	0.050035	0.020232	0.0095315	421.08	296.6	771.17	101.04	191.47	314.1	93.25	110.95	177.26	0.86337	0.86337	0.86337	0.86337	0.86337	0.86337	0.86337	0.86337	0.86337	R.D[-13]YEFPEHWK.R	sp|Q03976|RT24_YEAST
				0.0737	0.846054	2	34196	0.023282	0.012115	0	0.0045814	0.01611	0.019791	0.018886	0.01049	0	39.11	36.07	54.68	6.83	15.25	31.85	16.03	31.69	21.76	0.80896	0.80896	0.80896	0.80896	0.80896	0.80896	0.80896	0.80896	0.80896	K.KTAQYNLIK.Q	decoy_sp|P89102|SEC5_YEAST
				0.07371	0.923374	2	46800	0	0	0	0	0	0	0	0	0	768.86	634.94	0	488.22	511.08	401.21	285.74	269	0	0.86979	0.86979	0.86979	0.86979	0.86979	0.86979	0.86979	0.86979	0.86979	K.IKGAI[42]TAAVR.K	sp|P15496|IDI1_YEAST
				0.0738	0.909704	3	54321	0.012703	0.01302	0	0.0044182	0.0067859	0	0.0070966	0	0	226.65	148.14	168.47	178.14	107.38	102.32	23.95	80.24	132.95	0.86447	0.86447	0.86447	0.86447	0.86447	0.86447	0.86447	0.86447	0.86447	K.NVLYLLI[-39]RQK.G	decoy_sp|Q08231|THP1_YEAST
				0.07382	0.935106	2	34058	0	0	0	0	0.010243	0	0	0.0035204	0	83.19	74.76	77.23	57.28	44.48	36.54	72.61	43.44	28.32	0.88549	0.88549	0.88549	0.88549	0.88549	0.88549	0.88549	0.88549	0.88549	R.KAW[-85]YDVAGAIK.L	sp|P35844|KES1_YEAST
				0.07384	1	1	99737	0	0.011762	0.0049076	0.01318	0.03818	0.039391	0.039138	0.033918	0.0032789	36.46	51.38	34.93	14.35	32.01	38.42	20.69	19.51	24.95	0.98674	0.98674	0.98674	0.98674	0.98674	0.98674	0.98674	0.98674	0.98674	K.E[-1]VLSISVQKR[-14].S	sp|Q08844|YO365_YEAST
				0.07388	0.0046638	2	36360	0.038335	0.037108	0.034098	0	0.010422	0	0.031766	0.0032624	0	234.99	270.34	236.28	159.32	186.76	200.5	165.51	148.14	164.85	0.0036002	0.0036002	0.0036002	0.0036002	0.0036002	0.0036002	0.0036002	0.0036002	0.0036002	K.S[-17]NDSEQELLEAFK.V	sp|P06787|CALM_YEAST
				0.0739	0.991536	2	51417	0	0.016177	0.010837	0.010081	0.024229	0.023573	0.024229	0.015947	0.0053613	118.9	114.33	140.37	71.1	0	62.84	35.7	79.22	111.23	0.95009	0.95009	0.95009	0.95009	0.95009	0.95009	0.95009	0.95009	0.95009	R.FTQVAPY[-42]FIIQLFDL[115]PSR.H	sp|P0C5B8|YH050_YEAST;sp|P0CL34|YH219_YEAST;sp|P0CL35|YML3B_YEAST;sp|P0CL36|YNL33_YEAST;sp|P0CL37|YD545_YEAST;sp|P0CL38|YL66C_YEAST;sp|P0CL39|YL67C_YEAST;sp|P0CL40|YOR96_YEAST;sp|P0CX94|YE190_YEAST;sp|P0CX95|YE07A_YEAST;sp|P0CX96|YG296_YEAST;sp|P0CX97|YP283_YEAST;sp|P0CX98|YP20A_YEAST;sp|P0CX99|YFG8_YEAST;sp|P0CY00|YL66A_YEAST;sp|P0CY01|YL67A_YEAST;sp|Q8TGK5|YB13A_YEAST
				0.07395	0.00160967	2	63456	0.026119	0.01903	0	0.018595	0.042459	0.015538	0.042459	0	0.010985	156.75	157.06	236.22	128.07	0	188.17	70.28	115.35	70.46	0.0013435	0.0013435	0.0013435	0.0013435	0.0013435	0.0013435	0.0013435	0.0013435	0.0013435	K.Y[-1]LDFAIPILESSPK.I	sp|P09880|TRNL_YEAST
				0.07397	0.0269225	2	63579	0.013071	0	0	0	0	0	0.016137	0.0088023	0.0050691	45.5	69.65	83.33	19.72	31.87	57.72	8.84	44.04	35.44	0.018861	0.018861	0.018861	0.018861	0.018861	0.018861	0.018861	0.018861	0.018861	K.V[101]VGLSTLPEIYEK.M	sp|P00330|ADH1_YEAST
				0.074	0.000183108	2	36396	0	0	0	0	0	0	0	0	0	375.61	391.97	377.98	261.99	260.69	317.36	173.13	275.64	275.98	0.00019023	0.00019023	0.00019023	0.00019023	0.00019023	0.00019023	0.00019023	0.00019023	0.00019023	K.I[57]TAVAELLNQWPTEK.Q	sp|P07259|PYR1_YEAST
				0.07401	0.00248658	3	29176	0	0	0	0.0044734	0	0	0.0083693	0	0	464.27	445.72	522.79	293.04	356.76	390.63	365.07	298.82	245.45	0.0020097	0.0020097	0.0020097	0.0020097	0.0020097	0.0020097	0.0020097	0.0020097	0.0020097	K.DMELYPSELVLNGQ[58]DSSDSPLDTDSDASR.S	sp|P38682|GLO3_YEAST
				0.07402	1	3	1776	0.13061	0	0.153	0.10154	0.10762	0.12624	0.27192	0.27192	0.091302	82.14	50.24	108.99	15.66	7.31	6.87	6.25	0	16.82	0.97944	0.97944	0.97944	0.97944	0.97944	0.97944	0.97944	0.97944	0.97944	K.LSKK[30]LGPEGSINLFK.F	sp|P43124|NSE4_YEAST
				0.07403	0.80287	3	47595	0.14726	0.13901	0.1301	0	0.15151	0.17158	0.14628	0.13957	0.10951	129.69	171.38	110.61	2.05	24.11	7	2.51	5.53	2.88	0.75199	0.75199	0.75199	0.75199	0.75199	0.75199	0.75199	0.75199	0.75199	K.KPDFVS[-28]ENIPVASLSK.L	decoy_sp|P25356|BPH1_YEAST
				0.07407	0.0387428	4	112479	0.012777	0	0.074152	0.054107	0.064994	0.074152	0.074152	0.062242	0.0045938	246.81	142.3	0	91.56	84.37	0	56.61	77.4	28.78	0.027183	0.027183	0.027183	0.027183	0.027183	0.027183	0.027183	0.027183	0.027183	K.LAGNPQLEFVASPALAP[93]PEVQVDEQLMQQYQQEMEQATALPLPDEDDADL.-	sp|P32835|GSP1_YEAST
				0.07412	0.483733	2	63856	0	0	0	0	0	0	0	0	0	228.16	200.76	165.46	0	0	129.16	78.21	0	137.22	0.40658	0.40658	0.40658	0.40658	0.40658	0.40658	0.40658	0.40658	0.40658	K.DEV[-27]FDVLPNEK.E	sp|P53127|SNT2_YEAST
				0.07412	0.674443	2	58067	0.027995	0.039253	0.026588	0	0.046363	0.014026	0.046363	0.046363	0.021128	120.57	133.27	158.64	35.12	0	133	60.18	0	73.44	0.59911	0.59911	0.59911	0.59911	0.59911	0.59911	0.59911	0.59911	0.59911	K.SLFDIEQPNLK.L	decoy_sp|Q03018|ESP1_YEAST
				0.07415	0.226527	2	134885	0.10093	0.13599	0.10958	0.01041	0	0	0	0	0	429.71	228.35	427.82	244.99	256.15	336.49	194.92	189.33	161.88	0.17722	0.17722	0.17722	0.17722	0.17722	0.17722	0.17722	0.17722	0.17722	K.HAHDIYK.S	sp|P25365|SED4_YEAST
				0.07416	0.000874743	2	40674	0	0.0099625	0	0.0040208	0.0087677	0.0057939	0.0042576	0	0	244.63	253.67	248.87	159	219.03	163.1	84.77	182.73	181.98	0.00077146	0.00077146	0.021092	0.00077146	0.00077146	0.00077146	0.00077146	0.00077146	0.00077146	K.I[40]GLDCASSEFFK.D	sp|P00924|ENO1_YEAST;sp|P00925|ENO2_YEAST
				0.07416	0.0117819	3	45198	0.006424	0	0.0047937	0	0.006424	0	0	0	0	0	100.52	174.82	72.43	64.2	59.17	64.41	54.52	61.22	0.0149	0.0149	0.0085191	0.0085191	0.0085191	0.0085191	0.0085191	0.0085191	0.0085191	K.I[57]DTVVLDALQLLK.G	sp|P17555|CAP_YEAST
				0.07416	0.19503	2	36784	0	0	0	0.0030801	0	0	0	0	0	51.42	60.02	52.72	46.93	46.96	32.61	15.31	44.28	28.3	0.15109	0.15109	0.15109	0.15109	0.15109	0.15109	0.15109	0.15109	0.15109	K.D[57]VSSFFESAIER.V	sp|Q08421|ETT1_YEAST
				0.07417	1	4	65551	0.0040678	0	0.2203	0.2203	0.080841	0.08036	0.2203	0.077051	0.2203	109.6	85.35	0	0	64	67.33	45.7	27.33	0	0.98637	0.98637	0.98637	0.98637	0.98637	0.98637	0.98637	0.98637	0.98637	K.YYVENNDDPDFIEYDTIYEDMGCEIQPSSSNNEAPKEGNNQTSLSSIR.S	sp|Q12514|NOT5_YEAST
				0.07421	1	3	78406	0	0.10286	0.077206	0.0042081	0.018967	0.024789	0	0	0.057984	145.36	347.77	355.03	190.04	160.62	170.42	157.61	171.81	57.09	0.97944	0.97944	0.97944	0.97944	0.97944	0.97944	0.97944	0.97944	0.97944	R.ALNIEDCDLDRATNDFYLEPLIER.D	sp|P43561|FET5_YEAST
				0.07422	0.523122	2	6227	0.014368	0	0	0.037657	0	0	0.058486	0.027122	0	3420.46	3067.03	5286.47	210.26	451.57	738.93	66.62	194.18	109.76	0.44441	0.44441	0.44441	0.44441	0.44441	0.44441	0.44441	0.44441	0.44441	K.DIDNP[-27]SIK.I	sp|Q08961|RKM1_YEAST
				0.07427	0.952043	2	35906	0	0.0085512	0.012464	0	0	0	0	0.0051527	0	118.09	144.03	111.42	73.26	135.12	85.13	65.97	48.86	78.94	0.91802	0.91802	0.91802	0.91802	0.91802	0.91802	0.91802	0.91802	0.91802	K.KGLTFT[33]EPR.V	sp|P38041|BOB1_YEAST
				0.07433	0.124341	2	18500	0	0	0	0	0	0	0	0	0	3197.01	2668.63	3059.56	2298.89	2051.55	2110.09	2197.67	1841.88	1793.81	0.093899	0.093899	0.093899	0.093899	0.093899	0.093899	0.093899	0.093899	0.093899	K.FNDTVNQLLEK.F	sp|P38817|GGA2_YEAST
				0.07434	1	2	117818	0	0.018715	0	0	0	0	0.018715	0	0.0067932	186.09	136.19	169.51	125.92	114.24	168.7	0	82.07	12.25	0.97944	0.97944	0.97944	0.97944	0.97944	0.97944	0.97944	0.97944	0.97944	K.WTNPSNGRSIIR.G	sp|P25380|SPS22_YEAST
				0.07437	0.00178099	3	44442	0	0	0	0	0.013198	0	0.071771	0.0066956	0.18894	181.94	138.06	65.47	83.71	101.75	62.73	64.99	53.68	24.58	0.001475	0.001475	0.001475	0.001475	0.001475	0.001475	0.001475	0.001475	0.001475	K.NIQAPPGAISPILLYFSTLLDKGK.L	sp|P22137|CLH_YEAST
				0.07439	1	-1	134837	0	0	0	0.062255	0.005442	0	0.0050908	0.0028464	0.062255	947.43	1364.55	2590.79	0	630.62	802.54	468.17	449.82	30.18	1	1	1	1	1	1	1	1	1	NA	NA
				0.07441	0.869788	3	66638	0	0	0.24255	0	0	0	0.24255	0.030265	0.24255	73.9	105.11	0	50.47	64.22	46.63	13.59	22.27	0	0.83604	0.83604	0.83604	0.83604	0.83604	0.83604	0.83604	0.83604	0.83604	R.TNSLLGLSIEMQK.K	sp|P32605|RU1A_YEAST
				0.07442	1	4	20017	0.005307	0.012401	0	0.0043703	0.012001	0.01936	0.0069095	0.01083	0.0020966	175.96	315.1	280.76	162.46	19.05	58.73	49.33	62.1	180.76	1	1	1	1	1	1	1	1	1	K.KH[54]SILSSSRKPTRL[28]TAK.K	sp|P38682|GLO3_YEAST
				0.07443	0.973943	4	27860	0	0.17737	0.034576	0	0	0.0065341	0.0031785	0.0022913	0.028022	208.38	110.4	207.74	77.48	187.31	137.14	67.69	53.99	61.13	0.94619	0.94619	0.94619	0.94619	0.94619	0.94619	0.94619	0.94619	0.94619	R.QDILKLIILFDENVRFCESFESILN[70]QR.L	sp|P36158|YK58_YEAST
				0.07444	0.00240478	2	41535	0	0	0	0	0	0	0	0	0	445.03	475.66	578.81	322.46	328.42	368.27	331.83	338.83	328.19	0.0019483	0.0019483	0.0019483	0.0019483	0.0019483	0.0019483	0.0019483	0.0019483	0.0019483	K.D[57]AVDDLESLFK.E	sp|P40825|SYA_YEAST
				0.07444	0.0185338	2	128749	0.24563	0.2866	0.2861	0.17837	0.19822	0.1956	0.15852	0	0	48.5	52.5	20.21	21.73	33.3	31.35	20.66	9.89	9.05	0.013117	0.013117	0.013117	0.013117	0.013117	0.013117	0.013117	0.013117	0.034973	K.QEYDESGPSIVHHK.C	sp|P60010|ACT_YEAST
				0.0745	0.0131082	3	24224	0	0	0	0	0.11498	0.0072565	0.020569	0	0.024759	1773.74	1237.42	1572.58	978.79	56.9	1491.4	51.64	44.16	250.89	0.0094219	0.0094219	0.0094219	0.0094219	0.0094514	0.012988	0.011347	0.011347	0.0094219	K.FVPSK[73]PMCVEAFSEYPPLGR.F	sp|P02994|EF1A_YEAST
				0.0745	4.67775e-05	2	61620	0	0	0	0	0	0	0	0	0	673.98	706.89	570.94	445.93	0	447.24	365.74	451.47	459.26	5.5403e-05	5.5403e-05	5.5403e-05	5.5403e-05	5.5403e-05	5.5403e-05	5.5403e-05	5.5403e-05	5.5403e-05	K.NAPLLLSEFTGSSSVLK.E	sp|P38426|TPS3_YEAST
				0.07454	0.0164121	5	66201	0.024559	0.017862	0	0.0033212	0.005972	0	0.0025847	0.0020983	0.0019071	834.02	789.82	244.13	220.35	188.39	387.14	157.48	144.09	153.57	0.011671	0.011671	0.011671	0.011671	0.011671	0.011671	0.011671	0.011671	0.011671	K.LLQTPIDMS[58]LKPNDAESEKEVIDTILALVK.D	sp|P06169|PDC1_YEAST
				0.07459	0.13419	2	14732	0	0	0	0	0	0	0	0	0	812.81	579.05	705.16	582.95	599.66	524.25	438.4	466.15	255.47	0.10175	0.10175	0.10175	0.10175	0.10175	0.10175	0.10175	0.10175	0.10175	K.QWIDENLGDSR.N	sp|Q12387|NAA25_YEAST
				0.07463	0.0377444	2	35360	0.059155	0.061756	0	0.0056679	0.011202	0	0.0081058	0	0.016655	54.87	49.87	21.05	18.07	21.16	17.51	14.69	18.56	28.42	0.027854	0.027854	0.027854	0.027854	0.027854	0.026464	0.027854	0.027854	0.027854	K.GPPTGVLPLLDEEAVLPK.S	sp|P08964|MYO1_YEAST
				0.07466	0.993326	3	10195	0	0	0.014218	0	0	0.010433	0.019042	0	0	408.48	201.66	348.74	243.08	211.83	265.65	117.46	199.45	171.62	0.95085	0.95085	0.95085	0.95085	0.95085	0.95085	0.95085	0.95085	0.95085	R.C[-13]ANMLKSLQR.T	sp|P38884|AIM18_YEAST
				0.07467	1	2	68786	0	0	0	0	0	0	0	0	0	710.94	641.48	588.51	0	0	0	236.28	545.2	372.35	0.97944	0.97944	0.97944	0.97944	0.97944	0.97944	0.97944	0.97944	0.97944	R.KHYGEMSNIK.K	decoy_sp|P53947|YNF8_YEAST
				0.07471	0.905237	2	30414	0	0.028582	0.012458	0	0	0.0044656	0	0	0	278.05	292.99	234.39	198.63	224.99	270.03	75.87	174.68	142.82	0.86265	0.86265	0.86265	0.86265	0.86265	0.86265	0.86265	0.86265	0.86265	R.LARWINIM[16]HR.G	decoy_sp|P14284|DPOZ_YEAST
				0.07475	3.77562e-05	2	41173	0	0	0	0	0	0	0	0	0	0	499.7	640.26	321.4	291.51	342.43	326.09	89.48	306.18	5.4737e-05	4.5631e-05	4.5631e-05	5.4737e-05	4.5631e-05	4.5631e-05	4.5631e-05	4.5631e-05	5.4737e-05	K.D[57]SYLILDTLPSEFDSR.V	sp|P33297|PRS6A_YEAST
				0.07476	0.0500959	3	55937	0.18701	0.2035	0.19378	0.1322	0.09026	0	0.098271	0.083841	0.18084	229.5	406.52	402.6	254.33	278.64	185.59	196.31	172.74	230.96	0.035587	0.035587	0.035587	0.035587	0.035587	0.035587	0.035587	0.035587	0.035587	R.KQYSAIDEEIE[131]ELIDSINGPDTK.G	sp|P47037|SMC3_YEAST
				0.07478	0.836655	2	127473	0.27594	0.15576	0.26611	0.082559	0	0.27594	0.03089	0.017595	0.23347	42.63	15.73	29.28	17.7	13.02	0	13.23	18.01	5.25	0.79698	0.79698	0.79698	0.79698	0.79698	0.79698	0.79698	0.79698	0.79698	R.LSH[34]INNAVKPNHDL[80]K.T	decoy_sp|P39875|EXO1_YEAST
				0.07479	0.000232581	2	60237	0	0	0	0	0	0	0	0	0	632.54	589.19	556.15	404.64	450.17	492.93	309.16	371.65	443.98	0.00023595	0.00023595	0.00023595	0.00023595	0.00023595	0.00023595	0.00023595	0.00023595	0.00023595	K.NYENG[1]FINNPIVISPTTTVGEAK.S	sp|P38697|IMDH2_YEAST;sp|P39567|IMDH1_YEAST;sp|P50095|IMDH3_YEAST
				0.07479	0.000704504	3	32484	0	0	0	0	0	0	0	0.0037301	0	971.24	664.71	1041.72	567.56	747.03	537.09	685.4	405.07	514.21	0.00063572	0.00063572	0.00063572	0.00063572	0.00063572	0.00063572	0.00063572	0.00063572	0.00063572	R.DNAISI[57]PGIISGMNPNWNEDTSDESFDR.C	sp|P40093|YEY6_YEAST
				0.07482	0.897726	3	38592	0	0	0	0	0	0	0	0	0	1034.43	1042.55	1008.14	1035.49	933.96	754.45	495.26	557.81	571.97	0.85867	0.85867	0.85867	0.85867	0.85867	0.85867	0.85867	0.85867	0.85867	R.S[123]HSPDILRNSIHIATAN[-38]ASR.R	decoy_sp|P40210|SIP5_YEAST
				0.07484	2.02406e-06	2	65151	0.13367	0	0.09664	0.014569	0.021645	0	0.042214	0.0039932	0	62.89	57.62	51.16	15.42	56.58	51.23	14.84	37.73	19.45	3.2149e-06	3.2149e-06	3.2149e-06	3.2149e-06	3.2149e-06	3.2149e-06	3.2149e-06	3.2149e-06	3.2149e-06	M.CGIFGYCNYLVER.S	sp|P14742|GFA1_YEAST
				0.07488	0.000918018	2	38024	0.14551	0.23649	0	0.060455	0.074441	0.085327	0.21645	0.23649	0.23649	38.31	33.37	39.43	23.62	18.48	9.43	25.57	0	0	0.00080564	0.00080564	0.00080564	0.00080564	0.00080564	0.00080564	0.00080564	0.00080564	0.00080564	R.LFDTGPLWTWR.R	sp|P53012|SCS3_YEAST
				0.07493	1	-1	121124	0.083301	0.091847	0.10285	0	0.03213	0.032232	0.032533	0.0276	0.10285	12.19	12.88	5.49	1.49	7.29	4.64	4.81	3.25	0	1	1	1	1	1	1	1	1	1	NA	NA
				0.07494	1	2	30330	0	0	0	0	0	0	0	0	0	256.9	210.63	224.59	184.25	173.25	182.12	139.75	147.95	149.07	1	1	1	1	1	1	1	1	1	K.KKLAQKAK[90]EEAR.A	sp|Q12753|HAA1_YEAST
				0.07501	0.673089	4	71961	0.025115	0.03105	0.025091	0	0	0.0059674	0.028099	0.0040011	0.022948	344.34	340.21	168.97	233.92	111.15	118.97	206.63	43.83	111.12	0.59766	0.59766	0.59766	0.59766	0.59766	0.59766	0.59766	0.59766	0.59766	R.LEYEGYTDSSSQ[-47]ASNQYVVGL[2]FNPEK.K	sp|Q01080|RPA49_YEAST
				0.07501	1	1	88712	0.048972	0.049436	0.05094	0.041391	0.18887	0.18887	0.12492	0	0.044095	412.07	401.49	453.13	371.79	0	341.27	275.09	41.81	301.82	1	1	1	1	1	1	1	1	1	R.QPIADDEDK[141].N	decoy_sp|P06786|TOP2_YEAST
				0.07502	0.549192	3	99436	0	0	0	0	0	0	0	0	0	1338.76	1502.48	1570.89	1203.07	996.65	1276.11	948.52	884.12	909.28	0.4699	0.4699	0.4699	0.4699	0.4699	0.4699	0.4699	0.4699	0.4699	K.VNP[20]DPSGILAKSLANGTHK.D	decoy_sp|Q04658|SMA2_YEAST
				0.07506	0.00147104	3	17932	0.010375	0.081049	0.031962	0.017068	0.060815	0.11335	0.038104	0.031305	0	574.95	579.1	1363.03	349	334.46	342.94	169.82	334.65	236.65	0.0012366	0.0012366	0.0012366	0.0012366	0.0012366	0.0012366	0.0012366	0.0012366	0.0012366	K.L[57]LYTIPTGQNPTGTSIADHR.K	sp|P53090|ARO8_YEAST
				0.07514	0.105877	3	47540	0	0.013873	0.018367	0	0.015664	0.010447	0.019422	0	0.0060105	49.16	33.45	59.09	20.49	32.8	25.3	26.8	31.55	31.27	0.079269	0.079269	0.079269	0.079269	0.079269	0.079269	0.079269	0.079269	0.079269	K.QIDQHQVN[1]DTTQQER.K	sp|P38934|BFR1_YEAST
				0.07518	0.0183883	2	27312	0	0	0	0	0	0	0	0.0042408	0	695.89	629.54	806.56	468.65	536.64	642.18	412.96	486.56	411.01	0.013018	0.013018	0.013018	0.013018	0.013018	0.013018	0.013018	0.013018	0.013018	R.T[58]TPSFVAFTDTER.L	sp|P10591|HSP71_YEAST
				0.07527	1	3	128492	0	0.097131	0.095523	0.10605	0.11615	0.24035	0.24035	0.24035	0.083953	28.56	12.51	30.07	3.42	2.48	9.86	0	0	7	0.97944	0.97944	0.97944	0.97944	0.97944	0.97944	0.97944	0.97944	0.97944	K.SNRNSDYISVLK.S	decoy_sp|Q07468|VAM6_YEAST
				0.07528	5.80391e-07	2	5487	0	0.0068452	0.008598	0.0044528	0	0.0046129	0.0060246	0	0	112.98	74.96	62.96	33.96	53.03	50.52	40.84	61.41	49.04	1.0356e-06	1.0356e-06	1.0356e-06	1.0356e-06	1.0356e-06	1.0356e-06	1.0356e-06	1.0356e-06	1.0356e-06	R.ATGQPPSQPQAQTQSQQFGAR.Y	sp|P23291|KC11_YEAST
				0.07539	0.956867	1	81365	0	0	0.0044995	0	0	0	0	0.0033137	0	2448.65	2358.19	2463.82	2154.56	1971.82	2024.6	1460.21	1428.2	1429.21	0.92704	0.92704	0.92704	0.92704	0.92704	0.92704	0.92704	0.92704	0.92704	K.NISANK.M	decoy_sp|P25302|SWI4_YEAST;decoy_sp|Q03213|HOT1_YEAST;sp|P53246|ENV11_YEAST
				0.0754	1	1	79429	0	0.0039042	0.10571	0.00225	0.019223	0.015804	0.051203	0.0045319	0	490.51	658.32	721.24	404.59	209.26	704.11	229.02	357.92	227.14	1	1	1	1	1	1	1	1	1	K.KF[-46]ISPVSEHI[-33]K.E	decoy_sp|Q03175|SRT1_YEAST
				0.07542	0.756209	2	66439	0	0	0.078702	0.018015	0.060035	0.038897	0.040679	0.027113	0.010856	134.13	180.96	317.3	23.61	79.41	46.08	12.43	54.15	28.91	0.69211	0.69211	0.69211	0.69211	0.69211	0.69211	0.69211	0.69211	0.69211	K.QT[71]LHNNSLLEAAK.N	sp|P40354|NTA1_YEAST
				0.07545	0.99322	2	105787	0.067347	0.062175	0.066979	0.040472	0	0.056316	0.069729	0.027484	0.046627	260.09	203.21	241.96	159.15	91.9	78.43	62.18	229.31	68	0.95079	0.95079	0.95079	0.95079	0.95079	0.95079	0.95079	0.95079	0.95079	R.QDD[-23]VLVISKKDK.E	sp|Q08492|BUD21_YEAST
				0.07547	0.941811	2	136342	0	0	0.092551	0	0.092551	0	0.034883	0.023595	0.092551	180.21	156.46	0	62.7	126.92	76.28	32.77	17.58	0	0.89768	0.89768	0.89768	0.89768	0.89768	0.89768	0.89768	0.89768	0.89768	K.NHAKFT[184]DLT.-	sp|P38287|CSH1_YEAST
				0.07547	0.993092	4	29109	0.12109	0.087683	0.18675	0.002877	0.0028527	0.10649	0.0074343	0	0.075712	194.34	124.28	128.18	132.28	121	59.14	67.77	94.83	77.01	0.95073	0.95073	0.95073	0.95073	0.95073	0.95073	0.95073	0.95073	0.95073	K.KTALSVGTAPPFSTNSK[-4]KFFGNGGNYYQYR.S	sp|Q07807|PUF3_YEAST
				0.07549	0.822265	2	41863	0	0	0	0	0	0	0	0	0	458.41	540.44	610.25	344.23	428.02	392.57	298.77	333.36	401.54	0.77797	0.77797	0.77797	0.77797	0.77797	0.77797	0.77797	0.77797	0.77797	R.QW[31]IVASP[16]LVIK.R	decoy_sp|P34163|TGL1_YEAST
				0.07549	1	3	8076	0	0	0	0.0061563	0	0.0061563	0.0061563	0.0061563	0	1209.82	1173.11	1776.17	713.42	527.85	0	0	0	770.92	0.97944	0.97944	0.97944	0.97944	0.97944	0.97944	0.97944	0.97944	0.97944	R.QLREF[-87]TVDAMK[167].R	decoy_sp|P39968|VAC8_YEAST
				0.07553	1	1	45212	0.17648	0.13903	0.17648	0.003407	0	0.088719	0.069846	0.17648	0.17648	222.73	185.15	0	118.32	84.44	37.33	53.21	0	0	1	1	1	1	1	1	1	1	1	K.KLLLGW[-88]LDAHR[-96].K	sp|Q04659|CSM3_YEAST
				0.07555	1.14506e-05	2	35752	0	0	0	0	0	0	0	0	0	266.56	286.65	249.98	103.1	235.63	151.19	122.04	188.43	196.31	1.5475e-05	1.5475e-05	1.5475e-05	1.5475e-05	1.5475e-05	1.5475e-05	1.5475e-05	1.5475e-05	1.5475e-05	K.L[57]SPYVSELALYDIR.A	sp|P32419|MDHP_YEAST
				0.07558	0.926473	2	77407	0	0.019161	0.027311	0.022249	0.032315	0.041418	0.067256	0.027814	0.01176	26.32	49.98	44.96	19.59	30.71	19.39	19.59	24.34	28.47	0.87266	0.87266	0.87266	0.87266	0.87266	0.87266	0.87266	0.87266	0.87266	R.KITSSPIR[-92]GSTTPPLNK.K	decoy_sp|P34756|FAB1_YEAST
				0.07561	0.0605048	3	45281	0.17369	0.15674	0.17369	0.1128	0	0.17369	0.086727	0.027591	0.14131	1476.62	1256.16	0	606.21	311.8	0	234.66	802.72	442.76	0.043567	0.043567	0.043567	0.043567	0.043567	0.043567	0.043567	0.043567	0.043567	K.GNYPINAVTTMAETAVI[106]AEQAIAYLPNYDDM[-48]R.N	sp|P00549|KPYK1_YEAST
				0.07561	1	2	23577	0.048202	0.016823	0.026455	0	0	0.023311	0.012076	0.0038797	0	131.39	127.98	168.87	83.82	110.27	76.42	63.19	134.43	41.63	0.97944	0.97944	0.97944	0.97944	0.97944	0.97944	0.97944	0.97944	0.97944	R.KNKLGFEGALK[52].L	decoy_sp|O13516|RS9A_YEAST;decoy_sp|P05755|RS9B_YEAST
				0.07562	0.000362475	3	127765	0	0.28592	0.26837	0	0.34396	0.34396	0.3223	0.31817	0.19043	310.41	202.38	239.45	165.16	208.93	0	139.68	168.21	147.95	0.00035144	0.00035144	0.00035144	0.00035144	0.00035144	0.00035144	0.00035144	0.00035144	0.00035144	K.NGGLGWDLDAIIPFAAIPEQGIELEHIDSK.S	sp|P19097|FAS2_YEAST
				0.07567	0.240419	2	116227	0	0	0.0092332	0.0046868	0	0.016765	0.071385	0.0091643	0	134.88	152.4	106.96	99.4	108.66	138.91	34.56	59.76	78.15	0.1889	0.1889	0.1889	0.1889	0.1889	0.1889	0.1889	0.1889	0.1889	K.STLEPVEQVLK[114]DAK.I	sp|P11484|HSP75_YEAST;sp|P40150|HSP76_YEAST
				0.07567	1	3	54258	0.023752	0.020636	0.01748	0.0051314	0.0099186	0	0.02063	0	0	283.42	446.48	420.47	216.71	289.37	167.89	233.98	198.38	295.67	0.97894	0.97894	0.97894	0.97894	0.97894	0.97894	0.97894	0.97894	0.97894	K.QDITAKIQELELLI[-29]EK.Q	sp|Q05789|ATG38_YEAST
				0.0757	0.000911449	2	43311	0	0	0	0	0	0	0.022659	0	0	94.02	95.59	83.82	29.4	49.42	41.6	21.09	54.22	85.14	0.00080046	0.00080046	0.00080046	0.00080046	0.00080046	0.00080046	0.00080046	0.00080046	0.00080046	R.L[60]WGDSFFNPK.T	sp|P32324|EF2_YEAST
				0.07582	0.527742	4	63558	0.0024297	0	0.0051168	0.0072027	0.042946	0.042946	0	0.011118	0.042946	4948.92	4090.21	3733.97	3712.65	0	1348.77	3301.08	658.04	0	0.4489	0.4489	0.4489	0.4489	0.4489	0.4489	0.4489	0.4489	0.4489	K.NLGNLSNSSS[40]ASVLKT[53]ATGEVTKYTYNSDFDLYDQWK.H	sp|Q08409|AUS1_YEAST
				0.07582	1	1	41480	0.035556	0.04114	0.015354	0.0072267	0	0.11668	0.035642	0.0025966	0	62.29	80.47	32.15	36.85	53.78	19.01	24.25	23.49	9	0.97944	0.97944	0.97944	0.97944	0.97944	0.97944	0.97944	0.97944	0.97944	R.KLSARPVLR[-17].V	sp|Q12224|RLM1_YEAST
				0.07594	0.0490612	2	61824	0	0	0	0.25409	0	0	0.25409	0	0	244.23	199.1	241.29	0	221.36	183.65	93.3	154.93	128.55	0.034806	0.034806	0.034806	0.034806	0.034806	0.034806	0.034806	0.034806	0.034806	M.S[42]FLQNFHISPGQTIR.S	sp|P40484|MOB1_YEAST
				0.07596	0.818136	3	16369	0.062933	0	0	0	0.015591	0.018463	0.013415	0.0054986	0.027397	338.96	418.07	488.11	237.96	433.58	378.66	186.08	194.77	220.58	0.77244	0.77244	0.77244	0.77244	0.77244	0.77244	0.77244	0.77244	0.77244	K.DLIY[-25]SFNPQV[-5]DNLYK.S	sp|P22147|XRN1_YEAST
				0.07599	5.50602e-05	2	36793	0	0	0	0	0	0	0	0.0047051	0	350.36	326.53	276.55	215.34	284.17	151.73	166.09	240.69	193.53	6.4216e-05	6.4216e-05	6.4216e-05	6.4216e-05	6.4216e-05	6.4216e-05	6.4216e-05	6.4216e-05	6.4216e-05	K.DIFSNDELLSDAYDAK.L	sp|P35691|TCTP_YEAST
				0.076	0.000654507	2	79868	0.04495	0	0	0	0	0	0	0	0	285.45	213.94	217.02	96.88	173.86	159.88	90.31	145.81	203.29	0.00059536	0.00059536	0.00059536	0.00059536	0.00059536	0.00059536	0.00059536	0.00059536	0.00059536	K.ANGNSFEFGPWEDIPR.F	sp|P41543|OST1_YEAST
				0.07608	1	3	26481	0.089701	0	0.069952	0.0041642	0	0.032973	0.031849	0	0.047207	142.11	207.59	178.16	186.6	72.16	126.21	39.76	125.64	60.05	0.97944	0.97944	0.97944	0.97944	0.97944	0.97944	0.97944	0.97944	0.97944	K.EQRSAASMTINQAM[16]TPSSLAYTPSK.L	sp|P25579|LRE1_YEAST
				0.07608	4.0625e-05	2	60356	0.02621	0.027699	0.02914	0.014897	0.0095814	0	0	0.0034524	0.021746	75.69	74.35	89.07	34.87	71.43	65.66	29.74	60.11	47.98	4.876e-05	4.876e-05	4.876e-05	4.876e-05	4.876e-05	4.876e-05	4.876e-05	4.876e-05	4.876e-05	R.FVYPYDVPLNLTNNENDTDNK.F	sp|Q12514|NOT5_YEAST
				0.07613	0.542497	2	15514	0.045961	0.04155	0.037431	0.020757	0.023962	0.015175	0	0.0098588	0.033188	204.72	165.2	149.23	54.89	114.81	34.87	55.18	32.59	156.27	0.46332	0.46332	0.46332	0.46332	0.46332	0.46332	0.46332	0.46332	0.46332	R.SLTV[105]PELTQQM[-48]FDAK.N	sp|P02557|TBB_YEAST
				0.07614	0.821941	2	32578	0	0	0	0	0	0.045904	0	0	0.0071223	180.18	180.32	217.37	132.71	175.93	142.23	138.98	103.64	113	0.77754	0.77754	0.77754	0.77754	0.77754	0.77754	0.77754	0.77754	0.77754	K.ASEISTDIYLFDED[-47]R.K	decoy_sp|P18963|IRA1_YEAST
				0.07614	1	4	64041	0	0	0	0	0.041168	0	0.011315	0.0038494	0.041168	314.76	601.07	725.54	43.9	135.95	48.09	45.99	76.46	0	0.97944	0.97944	0.97944	0.97944	0.97944	0.97944	0.97944	0.97944	0.97944	K.N[-44]DTAFVPEIGGKTLEPLNTR[-96]ITSILEDDLQAKSILSAEK.L	decoy_sp|P50101|UBP15_YEAST
				0.07618	1	3	116026	0.0076634	0.010181	0	0.024304	0.11859	0.22473	0.25351	0.25351	0	85.63	137.78	142.5	66.36	94.47	69.42	85.57	0	51.49	0.97944	0.97944	0.97944	0.97944	0.97944	0.97944	0.97944	0.97944	0.97944	K.LRG[51]SILNLLSSKGSGSPGMIANIMGPK.F	decoy_sp|Q08234|YO075_YEAST
				0.07621	0.00103066	2	33037	0	0	0	0	0	0	0	0	0	765.12	668.36	819.79	596.37	658.8	713.54	437.72	390.52	421.54	0.00089419	0.00089419	0.00089419	0.00089419	0.00089419	0.00089419	0.00089419	0.00089419	0.00089419	R.QLNAVLEEVK.D	sp|P00942|TPIS_YEAST
				0.07625	0.751696	3	63228	0.012804	0	0	0	0	0	0.0076821	0	0	105.39	141.74	117.88	85	92.97	120.77	22.58	88.73	61.42	0.68658	0.68658	0.68658	0.68658	0.68658	0.68658	0.68658	0.68658	0.68658	K.V[13]CNSPGLVGSDPYYKS[-13]HIK.D	sp|P38086|RDH54_YEAST
				0.07628	1	2	78473	0	0	0	0	0	0	0	0	0	232.71	166.3	215.7	112	141.52	213.49	59.3	144.67	111.49	0.97623	0.97623	0.97623	0.97623	0.97623	0.97623	0.97623	0.97623	0.97623	K.KEYRH[75]DKYLER[26].T	sp|P32606|PT127_YEAST
				0.07631	0.678402	3	58880	0.031208	0	0.0090929	0.0037669	0.046173	0.023046	0.016672	0.0094652	0	78.71	98.4	87.32	80.37	92.24	49.04	34.18	45.71	52.79	0.60339	0.60339	0.60339	0.60339	0.60339	0.60339	0.60339	0.60339	0.60339	R.Y[97]YDLYIAYSTSYRVPK.M	sp|P40344|ATG3_YEAST
				0.07632	0.310207	3	9610	0.048767	0.016332	0.039098	0.015303	0.027983	0.036595	0.038163	0.022259	0	345.15	303.09	328.05	244.18	182.07	122.71	72.72	294.64	198.33	0.24855	0.24855	0.24855	0.24855	0.24855	0.24855	0.24855	0.24855	0.24855	R.A[9]IMPIIEGHDV[105]LAQAQSGTGK.T	sp|P10081|IF4A_YEAST
				0.07632	4.07717e-05	2	27102	0.013273	0.01119	0.063475	0	0.018899	0.063475	0.063475	0.0049433	0.0045436	123.95	76.15	0	58.44	32.22	0	53.47	33.88	26.07	4.892e-05	4.892e-05	4.892e-05	4.892e-05	4.892e-05	4.892e-05	4.892e-05	4.892e-05	4.892e-05	R.E[57]YLNLPEHIVPGTYIQER.N	sp|P46784|RS10B_YEAST;sp|Q08745|RS10A_YEAST
				0.07639	0.000506719	2	133232	0	0	0	0	0	0	0	0	0	111.98	118.88	95.22	64.48	51.3	112.99	42.86	79	62.11	0.00047406	0.00047406	0.00047406	0.00047406	0.00047406	0.00047406	0.00047406	0.00047406	0.00047406	R.QSTTFADCPVVPADPDILLAK.L	sp|P07703|RPAC1_YEAST
[truncated: 1,203 more rows]

## Sheet: UPS_carbohydrate_frag
			legend	CxHxOx		fragments without nitrogen and/or sulfur
				CxHxOxNx		fragments with nitrogen
				CxHxOxSx		fragments with sulfur
				CxHxNxOxSx		fragments with nitrogen and sulfur
[truncated: 103 more rows]
