# Supplementary material for: Focus on the spectra that matter by clustering of quantification data in shotgun proteomics
Source: Nat Commun. 2020 Jun 26;11:3234. doi: 10.1038/s41467-020-17037-3 (PMC7319958; doi:10.1038/s41467-020-17037-3)
Supplement: Supplementary file 4 — Supplementary Data 2 [file 41467_2020_17037_MOESM4_ESM.xlsx]

## Sheet: Overview
Overview of sheets in Supplementary Data 2
Name of Sheet	Description
Overview	This table
Latosinska_Tide_q5	Significant enriched functional annotation terms for the Latosinska dataset at 5% differential expression FDR for Tide.
Latosinska_Tide_q10	Significant enriched functional annotation terms for the Latosinska dataset at 10% differential expression FDR for Tide.
Latosinska_Tide_q20	Significant enriched functional annotation terms for the Latosinska dataset at 20% differential expression FDR for Tide.
Latosinska_MODa_q5	Significant enriched functional annotation terms for the Latosinska dataset at 5% differential expression FDR for MODa.
Latosinska_MODa_q10	Significant enriched functional annotation terms for the Latosinska dataset at 10% differential expression FDR for MODa.
Latosinska_MODa_q20	Significant enriched functional annotation terms for the Latosinska dataset at 20% differential expression FDR for MODa.
Latosinska_cascad_q5	Significant enriched functional annotation terms for the Latosinska dataset at 5% differential expression FDR for a Tide followed by MODa cascade search.
Latosinska_cascad_q10	Significant enriched \1unctional annotation terms for the Latosinska dataset at 10% differential expression FDR for a Tide followed by MODa cascade search.
Latosinska_cascad_q20	Significant enriched \1unctional annotation terms for the Latosinska dataset at 20% differential expression FDR for a Tide followed by MODa cascade search.
Bracht_Tide_q5	Significant enriched functional annotation terms for the Bracht dataset at 5% differential expression FDR for Tide.
Bracht_Tide_q10	Significant enriched functional annotation terms for the Bracht dataset at 10% differential expression FDR for Tide.
Bracht_Tide_q20	Significant enriched functional annotation terms for the Bracht dataset at 20% differential expression FDR for Tide.
Bracht_MODa_q5	Significant enriched functional annotation terms for the Bracht dataset at 5% differential expression FDR for MODa.
Bracht_MODa_q10	Significant enriched functional annotation terms for the Bracht dataset at 10% differential expression FDR for MODa.
Bracht_MODa_q20	Significant enriched functional annotation terms for the Bracht dataset at 20% differential expression FDR for MODa.
Bracht_cascad_q5	Significant enriched functional annotation terms for the Bracht dataset at 5% differential expression FDR for a Tide followed by MODa cascade search.
Bracht_cascad_q10	Significant enriched functional annotation terms for the Bracht dataset at 10% differential expression FDR for a Tide followed by MODa cascade search.
Bracht_cascad_q20	Significant enriched functional annotation terms for the Bracht dataset at 20% differential expression FDR for a Tide followed by MODa cascade search.
Zhu_Tide_q5	Significant enriched functional annotation terms for the Zhu dataset at 5% differential expression FDR for Tide.
Zhu_Tide_q10	Significant enriched functional annotation terms for the Zhu dataset at 10% differential expression FDR for Tide.
Zhu_Tide_q20	Significant enriched functional annotation terms for the Zhu dataset at 20% differential expression FDR for Tide.
Zhu_MODa_q5	Significant enriched functional annotation terms for the Zhu dataset at 5% differential expression FDR for MODa.
Zhu_MODa_q10	Significant enriched functional annotation terms for the Zhu dataset at 10% differential expression FDR for MODa.
Zhu_MODa_q20	Significant enriched functional annotation terms for the Zhu dataset at 20% differential expression FDR for MODa.
Zhu_cascad_q5	Significant enriched functional annotation terms for the Zhu dataset at 5% differential expression FDR for a Tide followed by MODa cascade search.
Zhu_cascad_q10	Significant enriched functional annotation terms for the Zhu dataset at 10% differential expression FDR for a Tide followed by MODa cascade search.
Zhu_cascad_q20	Significant enriched functional annotation terms for the Zhu dataset at 20% differential expression FDR for a Tide followed by MODa cascade search.

## Sheet: Latosinska_Tide_q5
Category	Term	Count	%	PValue	Genes	List Total	Pop Hits	Pop Total	Fold Enrichment	Bonferroni	Benjamini	FDR
UP_SEQ_FEATURE	calcium-binding region:1; low affinity	5	8.06452	2.02869e-05	P06702, P26447, P05109, P25815, P29034	62	8	2519	25.3931	0.00737746	0.00737746	0.0279155
UP_SEQ_FEATURE	calcium-binding region:2; high affinity	5	8.06452	3.58556e-05	P06702, P26447, P05109, P25815, P29034	62	9	2519	22.5717	0.0130023	0.0065224	0.0493335
INTERPRO	IPR001751:S100/Calbindin-D9k, conserved site	5	8.06452	5.81943e-05	P06702, P26447, P05109, P25815, P29034	61	10	2482	20.3443	0.010075	0.010075	0.0712514
SMART	SM01394:SM01394	5	8.06452	0.000120587	P06702, P26447, P05109, P25815, P29034	32	12	1284	16.7188	0.00373145	0.00373145	0.103547
INTERPRO	IPR013787:S100/CaBP-9k-type, calcium binding, subdomain	5	8.06452	0.000132271	P06702, P26447, P05109, P25815, P29034	61	12	2482	16.9536	0.0227538	0.0114424	0.161882
UP_KEYWORDS	Epidermolysis bullosa	4	6.45161	0.000435438	P15924, P16144, P23229, P26006	62	7	2531	23.3272	0.0660932	0.0660932	0.522829
UP_KEYWORDS	Calcium	12	19.3548	0.000461782	P06702, P27482, P26447, Q9ULW8, P02452, P11678, P05109, Q13938, P23229, P25815, P29034, P26006	62	143	2531	3.42567	0.0699496	0.0356088	0.554379
UP_SEQ_FEATURE	domain:EF-hand 2	7	11.2903	0.000613261	P06702, P27482, P26447, P05109, Q13938, P25815, P29034	62	45	2519	6.32007	0.200612	0.071919	0.84068
GOTERM_MF_DIRECT	GO:0050786~RAGE receptor binding	4	6.45161	0.000620998	P06702, P26447, P05109, P25815	58	8	2443	21.0603	0.0906655	0.0906655	0.741582
UP_SEQ_FEATURE	sequence variant	50	80.6452	0.000735014	P09467, P05783, O43175, P26006, P21266, Q9ULC5, Q9UJ72, P06702, P02788, P15924, P54868, O00625, P02786, O75363, O75369, Q9UHQ9, P24821, P11413, Q15063, O75891, Q14956, P53634, P78330, P37059, Q04695, Q03013, Q03154, P50135, O00515, P05091, Q9ULW8, P52292, P19971, P49736, P09488, Q9Y617, P02452, P16144, O76070, Q13938, P25205, P35900, P33993, P07099, P07585, P15428, P14091, O00584, P11678, P42330	62	1527	2519	1.33035	0.235382	0.0648933	1.0068
UP_SEQ_FEATURE	domain:EF-hand 1	7	11.2903	0.000778516	P06702, P27482, P26447, P05109, Q13938, P25815, P29034	62	47	2519	6.05113	0.247436	0.0552678	1.06609
GOTERM_BP_DIRECT	GO:0030198~extracellular matrix organization	8	12.9032	0.00103247	P07585, P24821, P51884, P02452, P16144, Q15063, P23229, P26006	58	70	2425	4.77833	0.39157	0.39157	1.46857
GOTERM_MF_DIRECT	GO:0005509~calcium ion binding	10	16.129	0.00117905	P06702, P27482, P26447, Q9ULW8, Q9UJ72, P05109, Q13938, P25815, P29034, P78330	58	116	2443	3.63109	0.165148	0.0862975	1.40369
INTERPRO	IPR002048:EF-hand domain	7	11.2903	0.00162208	P06702, P27482, P26447, P05109, Q13938, P25815, P29034	61	54	2482	5.27444	0.246082	0.0898603	1.96866
UP_KEYWORDS	Serine biosynthesis	3	4.83871	0.00168804	Q9Y617, O43175, P78330	62	3	2531	40.8226	0.232983	0.0846193	2.01288
GOTERM_BP_DIRECT	GO:0009612~response to mechanical stimulus	4	6.45161	0.00177784	P07585, P24821, Q15063, P78330	58	11	2425	15.2038	0.5751	0.348156	2.51628
UP_KEYWORDS	Polymorphism	47	75.8065	0.00287444	P37059, P09467, Q03013, P05783, P50135, Q03154, O00515, P05091, P26006, P21266, Q9ULC5, Q9ULW8, Q9UJ72, P52292, P09488, P49736, P19971, P06702, P02788, Q9Y617, P15924, O00625, P02786, O75363, P02452, O76070, P16144, Q13938, O75369, P25205, P33993, P35900, Q9UHQ9, P07585, P07099, P15428, P24821, P51884, P14091, O00584, P11413, P11678, O75891, Q15063, Q14956, P53634, P42330	62	1462	2531	1.31235	0.363606	0.106835	3.40528
UP_KEYWORDS	Oxidoreductase	11	17.7419	0.00301122	P37059, Q9UHQ9, P15428, O00625, P11413, P11678, O75891, P48735, O43175, P42330, P05091	62	153	2531	2.93496	0.377166	0.0903497	3.56464
GOTERM_BP_DIRECT	GO:0006564~L-serine biosynthetic process	3	4.83871	0.00316036	Q9Y617, O43175, P78330	58	4	2425	31.3578	0.781843	0.398009	4.43219
GOTERM_BP_DIRECT	GO:0018916~nitrobenzene metabolic process	3	4.83871	0.00316036	P21266, Q03013, P09488	58	4	2425	31.3578	0.781843	0.398009	4.43219
INTERPRO	IPR011992:EF-hand-like domain	7	11.2903	0.00332246	P06702, P27482, P26447, P05109, Q13938, P25815, P29034	61	62	2482	4.59387	0.439581	0.134777	3.99407
INTERPRO	IPR003081:Glutathione S-transferase, Mu class	3	4.83871	0.00334263	P21266, Q03013, P09488	61	4	2482	30.5164	0.441551	0.109986	4.01787
INTERPRO	IPR018247:EF-Hand 1, calcium-binding site	6	9.67742	0.00367385	P06702, P27482, P26447, P05109, Q13938, P29034	61	44	2482	5.54844	0.472933	0.101239	4.40782
KEGG_PATHWAY	hsa00480:Glutathione metabolism	5	8.06452	0.00520279	P21266, Q03013, P11413, P09488, P48735	39	27	1398	6.63818	0.427734	0.427734	5.69493
BIOCARTA	h_mcmPathway:CDK Regulation of DNA Replication	3	4.83871	0.0061801	P33993, P49736, P25205	10	6	409	20.45	0.0483845	0.0483845	3.33689
UP_KEYWORDS	Disease mutation	22	35.4839	0.00670718	P09467, P15924, P54868, Q9Y617, Q04695, P02786, P02452, P05783, Q03154, P50135, P16144, P48735, O43175, O75369, P15428, P24821, O00584, P11413, P11678, P19971, P53634, P78330	62	515	2531	1.74388	0.652355	0.161462	7.78049
KEGG_PATHWAY	hsa05204:Chemical carcinogenesis	4	6.45161	0.00673154	P07099, P21266, Q03013, P09488	39	15	1398	9.55897	0.514565	0.303268	7.31118
SMART	SM00350:MCM	3	4.83871	0.00796964	P33993, P49736, P25205	32	6	1284	20.0625	0.219678	0.116642	6.64309
KEGG_PATHWAY	hsa01130:Biosynthesis of antibiotics	9	14.5161	0.00797274	P09467, Q9Y617, P54868, P11413, Q03154, P48735, O43175, P78330, P05091	39	111	1398	2.90644	0.575355	0.248362	8.60483
INTERPRO	IPR018525:Mini-chromosome maintenance, conserved site	3	4.83871	0.00809911	P33993, P49736, P25205	61	6	2482	20.3443	0.75707	0.18302	9.48001
INTERPRO	IPR001208:Mini-chromosome maintenance, DNA-dependent ATPase	3	4.83871	0.00809911	P33993, P49736, P25205	61	6	2482	20.3443	0.75707	0.18302	9.48001
UP_SEQ_FEATURE	domain:MCM	3	4.83871	0.00812825	P33993, P49736, P25205	62	6	2519	20.3145	0.949153	0.391336	10.6241
SMART	SM00054:EFh	5	8.06452	0.00863092	P06702, P27482, P26447, Q13938, P25815	32	35	1284	5.73214	0.235643	0.0856787	7.17635
GOTERM_BP_DIRECT	GO:0042060~wound healing	4	6.45161	0.00913509	P07585, P24821, P15924, P05109	58	19	2425	8.80218	0.987895	0.668306	12.3163
GOTERM_MF_DIRECT	GO:0016491~oxidoreductase activity	6	9.67742	0.00960226	P37059, Q9UHQ9, P15428, O75891, P42330, P05091	58	57	2443	4.43376	0.771506	0.388647	10.9182
GOTERM_BP_DIRECT	GO:0042178~xenobiotic catabolic process	3	4.83871	0.010569	P21266, Q03013, P09488	58	7	2425	17.9187	0.993968	0.64018	14.1162
GOTERM_CC_DIRECT	GO:0005615~extracellular space	14	22.5806	0.0106337	P06702, O95994, P02788, P02786, P02452, P05109, P07585, P24821, P51884, P26447, O00584, P11678, Q15063, P53634	61	273	2502	2.1034	0.678001	0.678001	11.3044
GOTERM_CC_DIRECT	GO:0042555~MCM complex	3	4.83871	0.0109923	P33993, P49736, P25205	61	7	2502	17.5785	0.69014	0.443349	11.6645
KEGG_PATHWAY	hsa00980:Metabolism of xenobiotics by cytochrome P450	4	6.45161	0.0114101	P07099, P21266, Q03013, P09488	39	18	1398	7.96581	0.707093	0.264331	12.1021
UP_KEYWORDS	Extracellular matrix	6	9.67742	0.0136095	P07585, P24821, P51884, P02452, Q15063, O00515	62	60	2531	4.08226	0.883676	0.264599	15.2044
GOTERM_MF_DIRECT	GO:0043295~glutathione binding	3	4.83871	0.0136859	P21266, Q03013, P09488	58	8	2443	15.7953	0.878568	0.409686	15.2212
GOTERM_BP_DIRECT	GO:0006270~DNA replication initiation	3	4.83871	0.0138805	P33993, P49736, P25205	58	8	2425	15.6789	0.998797	0.673899	18.1424
UP_KEYWORDS	Palmoplantar keratoderma	3	4.83871	0.0145732	P15924, Q04695, P53634	62	8	2531	15.3085	0.900224	0.250316	16.1961
UP_SEQ_FEATURE	domain:GST N-terminal	3	4.83871	0.0147058	P21266, Q03013, P09488	62	8	2519	15.2359	0.995517	0.538142	18.4444
GOTERM_BP_DIRECT	GO:0055114~oxidation-reduction process	9	14.5161	0.0150274	P37059, Q9UHQ9, P15428, O00625, P11413, P11678, O75891, O43175, P42330	58	140	2425	2.68781	0.999313	0.646698	19.4953
UP_KEYWORDS	NAD	6	9.67742	0.0155439	P37059, Q9UHQ9, P15428, O43175, P42330, P05091	62	62	2531	3.95057	0.914528	0.239124	17.1844
GOTERM_CC_DIRECT	GO:0070062~extracellular exosome	38	61.2903	0.0160692	P09467, Q04695, P05783, P50135, Q03154, P48735, O43175, O00515, P05091, P26006, P21266, P27482, P25815, P06702, P02788, Q9Y617, P15924, Q15847, P02786, Q5VW32, Q6ZVX7, O75363, O76070, P16144, P05109, Q13938, O75369, Q9UHQ9, P15428, P51884, P26447, P14091, O00584, P11413, P11678, O75891, P53634, P42330	61	1181	2502	1.31975	0.820425	0.435824	16.6213
KEGG_PATHWAY	hsa04512:ECM-receptor interaction	5	8.06452	0.0161049	P24821, P02452, P16144, P23229, P26006	39	37	1398	4.84407	0.823996	0.293512	16.6817
UP_KEYWORDS	Glycoprotein	18	29.0323	0.0173692	P02788, P02786, P02452, P05783, P16144, P26006, P25205, P33993, P07585, P24821, P51884, P14091, O00584, P11678, Q15063, P23229, Q14956, P53634	62	420	2531	1.74954	0.936132	0.240499	19.0137
GOTERM_BP_DIRECT	GO:0006749~glutathione metabolic process	4	6.45161	0.0175611	P21266, Q03013, P11413, P09488	58	24	2425	6.96839	0.999801	0.655355	22.4109
GOTERM_BP_DIRECT	GO:0045109~intermediate filament organization	3	4.83871	0.0175789	P35900, P15924, Q04695	58	9	2425	13.9368	0.999803	0.612428	22.4311
UP_KEYWORDS	Antimicrobial	3	4.83871	0.0184485	P06702, P02788, P05109	62	9	2531	13.6075	0.946253	0.233385	20.0778
INTERPRO	IPR002957:Keratin, type I	3	4.83871	0.0185502	P35900, Q04695, P05783	61	9	2482	13.5628	0.961537	0.334527	20.4935
INTERPRO	IPR004045:Glutathione S-transferase, N-terminal	3	4.83871	0.0185502	P21266, Q03013, P09488	61	9	2482	13.5628	0.961537	0.334527	20.4935
UP_KEYWORDS	Secreted	12	19.3548	0.0197859	P07585, P06702, P24821, P02788, O95994, P51884, P02786, O00584, P02452, P05109, Q15063, O00515	62	231	2531	2.12065	0.95661	0.230073	21.3786
KEGG_PATHWAY	hsa05412:Arrhythmogenic right ventricular cardiomyopathy (ARVC)	4	6.45161	0.0199777	P15924, P16144, P23229, P26006	39	22	1398	6.51748	0.884589	0.302237	20.2948
GOTERM_MF_DIRECT	GO:0003678~DNA helicase activity	3	4.83871	0.0213462	P33993, P49736, P25205	58	10	2443	12.6362	0.963166	0.483287	22.7831
GOTERM_BP_DIRECT	GO:0007155~cell adhesion	7	11.2903	0.0222969	P24821, P02452, P16144, Q15063, P23229, Q14956, P26006	58	95	2425	3.08076	0.999981	0.661969	27.599
GOTERM_MF_DIRECT	GO:0042802~identical protein binding	11	17.7419	0.0223743	P21266, P09467, P26447, P02786, P11413, Q9ULW8, P02452, Q03154, O75369, P53634, P29034	58	212	2443	2.18551	0.968637	0.438432	23.7495
UP_SEQ_FEATURE	disulfide bond	14	22.5806	0.0224212	P02788, P02786, P02452, P16144, P26006, P07585, P24821, P51884, P14091, O00584, P11678, Q15063, P23229, P53634	62	297	2519	1.91517	0.999746	0.644634	26.8073
UP_KEYWORDS	Chemotaxis	3	4.83871	0.0227063	P06702, P05109, P19971	62	10	2531	12.2468	0.972839	0.242236	24.152
KEGG_PATHWAY	hsa01230:Biosynthesis of amino acids	5	8.06452	0.0228434	Q9Y617, Q03154, P48735, O43175, P78330	39	41	1398	4.37148	0.915634	0.297583	22.8757
GOTERM_BP_DIRECT	GO:0043588~skin development	3	4.83871	0.0260599	P16144, P23229, P26006	58	11	2425	11.4028	0.999997	0.684829	31.4892
UP_SEQ_FEATURE	binding site:Substrate	7	11.2903	0.0267751	P37059, P09467, P15428, P11413, P50135, P48735, P42330	62	96	2519	2.96253	0.99995	0.667356	31.1682
UP_KEYWORDS	Amino-acid biosynthesis	3	4.83871	0.0273264	Q9Y617, O43175, P78330	62	11	2531	11.1334	0.987093	0.267074	28.3569
GOTERM_CC_DIRECT	GO:0005882~intermediate filament	4	6.45161	0.0280613	P35900, P15924, Q04695, P05783	61	28	2502	5.85948	0.951054	0.529641	27.34
UP_KEYWORDS	Metal-binding	18	29.0323	0.0294969	P06702, P09467, P02788, O00625, P02452, Q03154, P05109, P48735, Q13938, P26006, P27482, P26447, P11678, P49736, P23229, P25815, P78330, P29034	62	445	2531	1.65125	0.990911	0.269028	30.2576
KEGG_PATHWAY	hsa04510:Focal adhesion	6	9.67742	0.0301276	P24821, P02452, P16144, P23229, O75369, P26006	39	66	1398	3.25874	0.962116	0.335787	29.0971
GOTERM_BP_DIRECT	GO:0010811~positive regulation of cell-substrate adhesion	3	4.83871	0.0308057	O95994, P23229, P26006	58	12	2425	10.4526	1	0.7147	36.1182
GOTERM_BP_DIRECT	GO:1901687~glutathione derivative biosynthetic process	3	4.83871	0.0308057	P21266, Q03013, P09488	58	12	2425	10.4526	1	0.7147	36.1182
GOTERM_CC_DIRECT	GO:0008305~integrin complex	3	4.83871	0.0319867	P16144, P23229, P26006	61	12	2502	10.2541	0.968127	0.498022	30.5657
INTERPRO	IPR004046:Glutathione S-transferase, C-terminal	3	4.83871	0.0324638	P21266, Q03013, P09488	61	12	2482	10.1721	0.996793	0.471677	33.2493
KEGG_PATHWAY	hsa01200:Carbon metabolism	6	9.67742	0.0337743	P09467, Q9Y617, P11413, P48735, O43175, P78330	39	68	1398	3.1629	0.974683	0.335337	32.0367
UP_KEYWORDS	Integrin	3	4.83871	0.0375771	P16144, P23229, P26006	62	13	2531	9.4206	0.997554	0.313282	36.934
KEGG_PATHWAY	hsa04640:Hematopoietic cell lineage	3	4.83871	0.0400027	P02786, P23229, P26006	39	12	1398	8.96154	0.987327	0.353916	36.8019
UP_KEYWORDS	Disulfide bond	15	24.1935	0.0419708	O95994, P02788, P02786, P02452, P16144, P26006, P07585, P24821, P51884, P14091, O00584, P11678, Q15063, P23229, P53634	62	359	2531	1.70568	0.998807	0.326981	40.3132
GOTERM_MF_DIRECT	GO:0042803~protein homodimerization activity	9	14.5161	0.0421857	P21266, P15428, O95994, P14091, P02786, Q03013, P11413, P09488, P78330	58	171	2443	2.21688	0.998632	0.610181	40.3374
GOTERM_MF_DIRECT	GO:0045545~syndecan binding	2	3.22581	0.0461289	P24821, Q14956	58	2	2443	42.1207	0.999272	0.594734	43.2149
GOTERM_BP_DIRECT	GO:0070488~neutrophil aggregation	2	3.22581	0.0464673	P06702, P05109	58	2	2425	41.8103	1	0.828044	49.4123
GOTERM_BP_DIRECT	GO:0032602~chemokine production	2	3.22581	0.0464673	P06702, P05109	58	2	2425	41.8103	1	0.828044	49.4123
GOTERM_BP_DIRECT	GO:0002793~positive regulation of peptide secretion	2	3.22581	0.0464673	P06702, P05109	58	2	2425	41.8103	1	0.828044	49.4123
GOTERM_BP_DIRECT	GO:0035878~nail development	2	3.22581	0.0464673	P16144, P23229	58	2	2425	41.8103	1	0.828044	49.4123
UP_SEQ_FEATURE	signal peptide	15	24.1935	0.0530521	O95994, P02788, P02452, P16144, P26006, P07585, P24821, P51884, P14091, O00584, P11678, Q15063, P23229, Q14956, P53634	62	369	2519	1.65159	1	0.863258	52.7722
KEGG_PATHWAY	hsa00260:Glycine, serine and threonine metabolism	3	4.83871	0.0533086	Q9Y617, O43175, P78330	39	14	1398	7.68132	0.997154	0.413088	45.9783
UP_SEQ_FEATURE	domain:GST C-terminal	3	4.83871	0.0556795	P21266, Q03013, P09488	62	16	2519	7.61794	1	0.850577	54.544
GOTERM_MF_DIRECT	GO:0004364~glutathione transferase activity	3	4.83871	0.0581399	P21266, Q03013, P09488	58	17	2443	7.43306	0.999895	0.638783	51.2145
UP_SEQ_FEATURE	nucleotide phosphate-binding region:NAD	4	6.45161	0.0586165	P37059, P15428, O43175, P05091	62	37	2519	4.39233	1	0.840755	56.4515
GOTERM_BP_DIRECT	GO:0014070~response to organic cyclic compound	3	4.83871	0.0589086	P07099, P51884, P11413	58	17	2425	7.3783	1	0.875816	58.0863
KEGG_PATHWAY	hsa03030:DNA replication	3	4.83871	0.0604743	P33993, P49736, P25205	39	15	1398	7.16923	0.998738	0.426629	50.4005
KEGG_PATHWAY	hsa00982:Drug metabolism - cytochrome P450	3	4.83871	0.0604743	P21266, Q03013, P09488	39	15	1398	7.16923	0.998738	0.426629	50.4005
GOTERM_CC_DIRECT	GO:0016323~basolateral plasma membrane	4	6.45161	0.0650968	P15428, P15924, P02786, P26006	61	39	2502	4.20681	0.999203	0.69553	53.0136
GOTERM_CC_DIRECT	GO:0071944~cell periphery	3	4.83871	0.067667	Q04695, P05783, P26006	61	18	2502	6.83607	0.999405	0.653886	54.4429
UP_KEYWORDS	Keratin	3	4.83871	0.0682739	P35900, Q04695, P05783	62	18	2531	6.80376	0.999985	0.460334	57.3068
UP_KEYWORDS	Steroid biosynthesis	3	4.83871	0.0682739	P37059, Q9UHQ9, P54868	62	18	2531	6.80376	0.999985	0.460334	57.3068
GOTERM_MF_DIRECT	GO:0038132~neuregulin binding	2	3.22581	0.0684028	P16144, P23229	58	3	2443	28.0805	0.99998	0.661786	57.2167
GOTERM_MF_DIRECT	GO:0047035~testosterone dehydrogenase (NAD+) activity	2	3.22581	0.0684028	P37059, P42330	58	3	2443	28.0805	0.99998	0.661786	57.2167
GOTERM_MF_DIRECT	GO:0035662~Toll-like receptor 4 binding	2	3.22581	0.0684028	P06702, P05109	58	3	2443	28.0805	0.99998	0.661786	57.2167
INTERPRO	IPR010987:Glutathione S-transferase, C-terminal-like	3	4.83871	0.0686266	P21266, Q03013, P09488	61	18	2482	6.78142	0.999996	0.709762	58.1363
GOTERM_BP_DIRECT	GO:0032119~sequestering of zinc ion	2	3.22581	0.0688987	P06702, P05109	58	3	2425	27.8736	1	0.898647	64.0271
GOTERM_BP_DIRECT	GO:0071799~cellular response to prostaglandin D stimulus	2	3.22581	0.0688987	P24821, P42330	58	3	2425	27.8736	1	0.898647	64.0271
GOTERM_BP_DIRECT	GO:0097186~amelogenesis	2	3.22581	0.0688987	P16144, P23229	58	3	2425	27.8736	1	0.898647	64.0271
GOTERM_BP_DIRECT	GO:0070458~cellular detoxification of nitrogen compound	2	3.22581	0.0688987	P21266, P09488	58	3	2425	27.8736	1	0.898647	64.0271
UP_SEQ_FEATURE	region of interest:Interaction with HPS5	2	3.22581	0.0709303	P23229, P26006	62	3	2519	27.086	1	0.873266	63.669
GOTERM_BP_DIRECT	GO:0000082~G1/S transition of mitotic cell cycle	3	4.83871	0.0719014	P33993, P49736, P25205	58	19	2425	6.60163	1	0.89388	65.6534
UP_KEYWORDS	Palmitate	4	6.45161	0.074343	P02786, P16144, P23229, P26006	62	41	2531	3.98269	0.999995	0.471832	60.5362
GOTERM_MF_DIRECT	GO:0005518~collagen binding	3	4.83871	0.0777139	P07585, P51884, P26006	58	20	2443	6.3181	0.999996	0.675426	62.0684
GOTERM_CC_DIRECT	GO:0031012~extracellular matrix	8	12.9032	0.0785064	P07585, P06702, P24821, P15924, P51884, P02452, Q15063, O75369	61	157	2502	2.09001	0.999828	0.661527	60.0453
UP_KEYWORDS	Signal-anchor	4	6.45161	0.0787348	P37059, P07099, Q9ULC5, P02786	62	42	2531	3.88786	0.999997	0.474685	62.7317
UP_SEQ_FEATURE	glycosylation site:N-linked (GlcNAc...)	14	22.5806	0.0795323	P02788, P02786, P02452, P16144, P26006, P07585, P24821, P14091, O00584, P11678, Q15063, P23229, Q14956, P53634	62	356	2519	1.59777	1	0.884747	68.0344
UP_SEQ_FEATURE	region of interest:Linker 12	3	4.83871	0.0829192	P35900, Q04695, P05783	62	20	2519	6.09435	1	0.878311	69.6156
BIOCARTA	h_slrpPathway:Small Leucine-rich Proteoglycan (SLRP) molecules	2	3.22581	0.0854603	P07585, P51884	10	4	409	20.45	0.510649	0.300464	38.6802
GOTERM_BP_DIRECT	GO:0030307~positive regulation of cell growth	3	4.83871	0.0857253	P06702, Q04695, P05109	58	21	2425	5.97291	1	0.920805	72.296
GOTERM_MF_DIRECT	GO:0031994~insulin-like growth factor I binding	2	3.22581	0.0901655	P16144, P23229	58	4	2443	21.0603	0.999999	0.700242	67.7697
GOTERM_MF_DIRECT	GO:0050544~arachidonic acid binding	2	3.22581	0.0901655	P06702, P05109	58	4	2443	21.0603	0.999999	0.700242	67.7697
GOTERM_BP_DIRECT	GO:0048333~mesodermal cell differentiation	2	3.22581	0.0908115	P16144, P26006	58	4	2425	20.9052	1	0.921451	74.4234
GOTERM_BP_DIRECT	GO:0001816~cytokine production	2	3.22581	0.0908115	P06702, P05109	58	4	2425	20.9052	1	0.921451	74.4234
GOTERM_BP_DIRECT	GO:0048565~digestive tract development	2	3.22581	0.0908115	P16144, P23229	58	4	2425	20.9052	1	0.921451	74.4234
GOTERM_BP_DIRECT	GO:0002523~leukocyte migration involved in inflammatory response	2	3.22581	0.0908115	P06702, P05109	58	4	2425	20.9052	1	0.921451	74.4234
KEGG_PATHWAY	hsa05414:Dilated cardiomyopathy	3	4.83871	0.0920489	P16144, P23229, P26006	39	19	1398	5.65992	0.999967	0.548329	66.2249
UP_SEQ_FEATURE	binding site:NAD; via carbonyl oxygen	2	3.22581	0.0934555	P15428, O43175	62	4	2519	20.3145	1	0.893355	74.0829
UP_KEYWORDS	Hydrolase	12	19.3548	0.0939433	P33993, P07099, P09467, P02788, P14091, O00584, Q9ULW8, Q03154, P49736, P53634, P78330, P25205	62	297	2531	1.6494	1	0.521716	69.4979
UP_KEYWORDS	Signal	16	25.8065	0.0949361	O95994, P02788, P02452, P16144, O43175, P26006, P07585, P24821, P51884, P14091, O00584, P11678, Q15063, P23229, Q14956, P53634	62	440	2531	1.48446	1	0.509265	69.8978
UP_SEQ_FEATURE	region of interest:Coil 2	3	4.83871	0.0977873	P35900, Q04695, P05783	62	22	2519	5.54032	1	0.890237	75.7363
UP_SEQ_FEATURE	region of interest:Tail	3	4.83871	0.0977873	P35900, Q04695, P05783	62	22	2519	5.54032	1	0.890237	75.7363

## Sheet: Latosinska_Tide_q10
Category	Term	Count	%	PValue	Genes	List Total	Pop Hits	Pop Total	Fold Enrichment	Bonferroni	Benjamini	FDR
UP_KEYWORDS	Extracellular matrix	17	14.6552	3.2656e-09	P12110, P12111, Q06828, P02452, O00468, Q92626, Q15582, O00515, P08123, P51888, P07585, P24821, P51884, P12109, Q15063, Q05707, P13611	116	60	2531	6.18204	7.51087e-07	7.51087e-07	4.18663e-06
GOTERM_BP_DIRECT	GO:0030198~extracellular matrix organization	18	15.5172	3.92222e-09	P12110, P12111, P02452, O00468, Q92626, P16144, P05107, Q15582, P08123, P26006, P07585, P24821, P51884, P12109, Q15063, Q05707, P23229, P13611	110	70	2425	5.66883	3.06717e-06	3.06717e-06	6.00261e-06
UP_SEQ_FEATURE	sequence variant	92	79.3103	6.19338e-06	O00151, O14745, P09467, P52895, P05783, Q92626, O43175, P02730, P26006, Q9H845, P36955, P21266, Q9ULC5, P80404, Q9UJ72, Q14376, Q9BW04, Q05707, Q99497, Q14566, P06702, P00915, P15924, P54868, P02788, P12111, O00625, P02786, Q9Y6N5, O75363, O00526, P54577, P05107, O75369, P08123, P41218, Q9UHQ9, P01903, P24821, P08729, P08727, P11413, P52209, P15121, P02792, Q15063, O75891, P13798, Q14956, P53634,…	115	1527	2519	1.31971	0.00330799	0.00330799	0.00900317
GOTERM_CC_DIRECT	GO:0005578~proteinaceous extracellular matrix	11	9.48276	6.94651e-06	P51888, P12110, P51884, P12111, Q06828, Q92626, Q15063, Q05707, Q15582, P08123, P13611	115	40	2502	5.98304	0.00122184	0.00122184	0.0085239
GOTERM_CC_DIRECT	GO:0070062~extracellular exosome	77	66.3793	1.42725e-05	O14745, P09467, P05783, Q92626, P48735, O43175, P02730, P08133, P26006, P36955, P21266, P27482, P80404, Q14376, P08758, Q05707, Q9BW04, Q96CX2, Q99497, P06702, P00915, P15924, P02788, P04083, P12111, P02786, Q6ZVX7, Q5VW32, O75363, O00526, P05109, P05107, O75369, P08123, P41218, Q9UHQ9, P01903, P08729, P26447, P08727, P11413, P52209, P15121, P02792, O75891, P13798, Q14847, P53634, Q04695, O00468,…	115	1181	2502	1.4185	0.00250883	0.0012552	0.0175127
UP_KEYWORDS	Secreted	26	22.4138	2.11817e-05	O95994, Q06828, O00468, Q92626, O00515, P36955, Q05707, P06702, P12110, P02788, P04083, P12111, Q14CN2, P02786, P02452, P05109, Q15582, P08123, P51888, P07585, P24821, P51884, P12109, O00584, Q15063, P13611	116	231	2531	2.45581	0.00486	0.00243296	0.0271524
UP_KEYWORDS	Disease mutation	43	37.069	2.88366e-05	P09467, O14745, P52895, Q04695, O00468, P05783, P50135, Q92626, Q03154, P48735, O43175, P02730, Q9H845, P80404, Q14376, P19971, Q99497, P35749, Q9Y617, P54868, P15924, P12110, P14854, P12111, P02786, P02452, Q9Y3Z3, P16144, P54577, P05107, O75369, Q15582, P08123, Q14315, P24821, P15428, P12109, O00584, P11413, P11678, P02792, P53634, P78330	116	515	2531	1.82178	0.00661056	0.00220839	0.0369634
KEGG_PATHWAY	hsa04512:ECM-receptor interaction	10	8.62069	3.31108e-05	P24821, P12110, P12111, P12109, P02452, O00468, P16144, P23229, P08123, P26006	68	37	1398	5.55644	0.00472373	0.00472373	0.0392056
BIOCARTA	h_mcmPathway:CDK Regulation of DNA Replication	5	4.31034	3.77703e-05	P33993, P33992, P49736, Q14566, P25205	19	6	409	17.9386	0.00120794	0.00120794	0.0327075
UP_KEYWORDS	Calcium	19	16.3793	5.01238e-05	P06702, P04083, P02452, O00468, Q92626, P05109, Q13938, P08123, P26006, P08133, P27482, P26447, Q9ULW8, P11678, P08758, P23229, P25815, P29034, P13611	116	143	2531	2.89902	0.0114626	0.00287804	0.0642417
GOTERM_CC_DIRECT	GO:0005615~extracellular space	28	24.1379	5.09226e-05	O95994, Q06828, Q92626, P36955, Q05707, P06702, P04083, P12110, P02788, P12111, P02786, P02452, P05109, P54577, Q15582, P08123, P51888, P07585, P24821, P51884, P26447, O00584, P11678, P15121, Q15063, P53634, P13611, Q13228	115	273	2502	2.23144	0.00892256	0.00298308	0.0624705
GOTERM_CC_DIRECT	GO:0031012~extracellular matrix	20	17.2414	5.45295e-05	P06702, P15924, P12110, P12111, Q06828, P02452, O00468, Q92626, Q15582, O75369, P08123, P51888, P07585, P24821, P36955, P51884, P12109, Q15063, Q05707, P13611	115	157	2502	2.77153	0.00955155	0.00239649	0.066894
UP_SEQ_FEATURE	domain:MCM	5	4.31034	5.56955e-05	P33993, P33992, P49736, Q14566, P25205	115	6	2519	18.2536	0.0293583	0.0147885	0.080936
INTERPRO	IPR018525:Mini-chromosome maintenance, conserved site	5	4.31034	5.90298e-05	P33993, P33992, P49736, Q14566, P25205	115	6	2482	17.9855	0.0179595	0.0179595	0.07913
INTERPRO	IPR001208:Mini-chromosome maintenance, DNA-dependent ATPase	5	4.31034	5.90298e-05	P33993, P33992, P49736, Q14566, P25205	115	6	2482	17.9855	0.0179595	0.0179595	0.07913
SMART	SM00350:MCM	5	4.31034	7.8329e-05	P33993, P33992, P49736, Q14566, P25205	65	6	1284	16.4615	0.00507864	0.00507864	0.079804
UP_KEYWORDS	Glycoprotein	36	31.0345	0.00011779	Q06828, O00468, P05783, Q92626, P02730, P26006, P36955, Q96IQ7, Q05707, Q14566, P02788, P12110, Q14CN2, P12111, P02786, P02452, O00526, P16144, P05107, P08123, P25205, P33993, P51888, P07585, P01903, P24821, P51884, P14091, P12109, O00584, P11678, Q15063, P23229, Q14956, P53634, P13611	116	420	2531	1.8702	0.0267296	0.00540402	0.150907
GOTERM_CC_DIRECT	GO:0042555~MCM complex	5	4.31034	0.00012877	P33993, P33992, P49736, Q14566, P25205	115	7	2502	15.5404	0.0224101	0.00452275	0.157903
UP_SEQ_FEATURE	short sequence motif:Cell attachment site	8	6.89655	0.000135282	P12110, P12111, P12109, P02452, Q05707, Q14956, P05107, Q15582	115	27	2519	6.49018	0.0698233	0.0238382	0.196484
GOTERM_BP_DIRECT	GO:0006270~DNA replication initiation	5	4.31034	0.000235305	P33993, P33992, P49736, Q14566, P25205	110	8	2425	13.7784	0.168089	0.0879086	0.359508
UP_SEQ_FEATURE	calcium-binding region:1; low affinity	5	4.31034	0.000242094	P06702, P26447, P05109, P25815, P29034	115	8	2519	13.6902	0.121497	0.0318653	0.351365
UP_SEQ_FEATURE	signal peptide	32	27.5862	0.00026483	O95994, Q06828, O00468, Q92626, P26006, P36955, Q96IQ7, Q05707, P02788, P12110, P12111, Q14CN2, P02452, O00526, P16144, P05107, Q15582, P08123, P51888, P07585, P01903, P24821, P51884, P12109, P14091, O00584, P11678, Q15063, P23229, Q14956, P53634, P13611	115	369	2519	1.89956	0.132121	0.0279427	0.384304
GOTERM_MF_DIRECT	GO:0005201~extracellular matrix structural constituent	7	6.03448	0.000300639	P51888, P51884, P02452, Q92626, Q05707, P08123, P13611	111	22	2443	7.00287	0.0779767	0.0779767	0.394564
UP_SEQ_FEATURE	glycosylation site:N-linked (GlcNAc...)	31	26.7241	0.000325646	Q06828, O00468, Q92626, P02730, P26006, P36955, Q96IQ7, Q05707, P02788, P12110, P12111, Q14CN2, P02786, P02452, O00526, P16144, P05107, P08123, P51888, P07585, P01903, P24821, P12109, P14091, O00584, P11678, Q15063, P23229, Q14956, P53634, P13611	115	356	2519	1.9074	0.159913	0.0286239	0.472362
UP_KEYWORDS	Polymorphism	85	73.2759	0.000375094	O00151, O14745, P09467, P52895, P05783, Q92626, P02730, P26006, Q9H845, P36955, P21266, Q9ULC5, P80404, Q9UJ72, Q14376, Q05707, Q9BW04, Q99497, Q14566, P06702, P00915, P15924, P02788, P12111, O00625, P02786, Q9Y6N5, O75363, O00526, P54577, O75369, P08123, P41218, Q9UHQ9, P01903, P24821, P08729, P08727, P11413, P52209, P15121, O75891, Q15063, P13798, Q14956, P53634, P13611, P37059, Q03013, O00468,…	116	1462	2531	1.26854	0.0826697	0.0142784	0.479821
UP_KEYWORDS	Oxidoreductase	18	15.5172	0.000394636	Q13268, P37059, P52895, O00625, Q9Y6N5, Q92626, P48735, O43175, P05091, Q9H845, Q9UHQ9, P15428, P52209, P11413, P11678, P15121, O75891, P42330	116	153	2531	2.56694	0.0867852	0.0128854	0.504761
UP_KEYWORDS	Disulfide bond	31	26.7241	0.000410509	O95994, Q06828, O00468, Q92626, P26006, P80404, Q96IQ7, Q05707, P04083, P02788, P12111, P14854, P02786, P02452, P16144, P05107, Q15582, P08123, P51888, P07585, P01903, P24821, Q01469, P51884, P14091, O00584, P11678, Q15063, P23229, P53634, P13611	116	359	2531	1.88409	0.0901143	0.0117351	0.525014
UP_SEQ_FEATURE	calcium-binding region:2; high affinity	5	4.31034	0.000420595	P06702, P26447, P05109, P25815, P29034	115	9	2519	12.1691	0.201536	0.0316409	0.609697
GOTERM_MF_DIRECT	GO:0005509~calcium ion binding	15	12.931	0.000520819	P06702, P04083, O00468, P05109, Q13938, P08133, P27482, P26447, Q9ULW8, Q9UJ72, P08758, P25815, P13611, P78330, P29034	111	116	2443	2.84599	0.131213	0.0679128	0.682619
GOTERM_MF_DIRECT	GO:0003678~DNA helicase activity	5	4.31034	0.000662652	P33993, P33992, P49736, Q14566, P25205	111	10	2443	11.0045	0.163874	0.0579138	0.867767
INTERPRO	IPR001751:S100/Calbindin-D9k, conserved site	5	4.31034	0.000715581	P06702, P26447, P05109, P25815, P29034	115	10	2482	10.7913	0.19729	0.104059	0.955347
GOTERM_CC_DIRECT	GO:0005796~Golgi lumen	6	5.17241	0.000716948	P51888, P07585, P51884, Q06828, O00468, P13611	115	17	2502	7.67877	0.118586	0.0208183	0.876239
GOTERM_MF_DIRECT	GO:0016491~oxidoreductase activity	10	8.62069	0.000800956	Q13268, P37059, Q9UHQ9, P15428, P52895, Q9Y6N5, P15121, O75891, P42330, P05091	111	57	2443	3.86123	0.194542	0.0526496	1.048
KEGG_PATHWAY	hsa04510:Focal adhesion	11	9.48276	0.000802597	Q14315, P24821, P12110, P12111, P12109, P02452, P16144, P23229, O75369, P08123, P26006	68	66	1398	3.42647	0.108471	0.0557919	0.946381
UP_SEQ_FEATURE	domain:VWFA 1	4	3.44828	0.000844962	P12110, P12111, P12109, Q05707	115	5	2519	17.5235	0.363802	0.0549625	1.22135
GOTERM_BP_DIRECT	GO:0007155~cell adhesion	13	11.2069	0.000870803	P12110, P12111, P02452, P16144, P05107, Q15582, P26006, P24821, P12109, Q15063, P23229, Q14956, P13611	110	95	2425	3.01675	0.494023	0.203149	1.32442
UP_SEQ_FEATURE	disulfide bond	26	22.4138	0.00118669	Q06828, O00468, Q92626, P26006, Q96IQ7, P02788, P12111, P14854, P02786, P02452, P16144, P05107, Q15582, P51888, P07585, P01903, P24821, Q01469, P51884, P14091, O00584, P11678, Q15063, P23229, P53634, P13611	115	297	2519	1.91755	0.470199	0.0681503	1.71134
KEGG_PATHWAY	hsa00480:Glutathione metabolism	7	6.03448	0.0012914	O75223, P21266, Q03013, P11413, P52209, P09488, P48735	68	27	1398	5.33007	0.168721	0.0597377	1.51872
INTERPRO	IPR008160:Collagen triple helix repeat	6	5.17241	0.00129775	P12110, P12111, P12109, P02452, Q05707, P08123	115	19	2482	6.81556	0.328787	0.124438	1.72634
UP_KEYWORDS	Signal	34	29.3103	0.00144662	O95994, Q06828, O00468, Q92626, O43175, P26006, P36955, P80404, Q96IQ7, Q05707, P02788, P12110, Q14CN2, P12111, P02452, O00526, P16144, P05107, Q15582, P08123, P51888, P07585, P01903, P24821, P51884, P12109, P14091, O00584, P11678, Q15063, P23229, Q14956, P53634, P13611	116	440	2531	1.68601	0.283204	0.03632	1.83886
UP_KEYWORDS	Pyrrolidone carboxylic acid	7	6.03448	0.00155481	P36955, P51884, P12111, Q06828, P02452, P05107, P08123	116	29	2531	5.26665	0.300847	0.0351557	1.97512
INTERPRO	IPR013787:S100/CaBP-9k-type, calcium binding, subdomain	5	4.31034	0.00156999	P06702, P26447, P05109, P25815, P29034	115	12	2482	8.99275	0.382678	0.113604	2.08497
UP_SEQ_FEATURE	domain:VWFA 2	4	3.44828	0.00163423	P12110, P12111, P12109, Q05707	115	6	2519	14.6029	0.583149	0.0837836	2.34964
INTERPRO	IPR000372:Leucine-rich repeat-containing N-terminal	4	3.44828	0.00170583	P51888, P07585, P51884, Q06828	115	6	2482	14.3884	0.407935	0.0995203	2.26347
INTERPRO	IPR002035:von Willebrand factor, type A	7	6.03448	0.00197698	P12110, P12111, Q14CN2, P12109, P16144, Q05707, P05107	115	30	2482	5.03594	0.455307	0.0962979	2.61885
GOTERM_CC_DIRECT	GO:0005581~collagen trimer	6	5.17241	0.00203619	P12110, P12111, P12109, P02452, Q05707, P08123	115	21	2502	6.21615	0.301441	0.0499568	2.47019
SMART	SM01394:SM01394	5	4.31034	0.00205733	P06702, P26447, P05109, P25815, P29034	65	12	1284	8.23077	0.125291	0.0647414	2.07711
UP_SEQ_FEATURE	repeat:LRR 12	5	4.31034	0.00207218	P51888, P07585, P51884, P12111, Q06828	115	13	2519	8.42475	0.670364	0.0959656	2.97051
SMART	SM00013:LRRNT	4	3.44828	0.0021231	P51888, P07585, P51884, Q06828	65	6	1284	13.1692	0.12903	0.0450051	2.14286
GOTERM_BP_DIRECT	GO:0070208~protein heterotrimerization	4	3.44828	0.00270956	P12110, P12109, P02452, P08123	110	7	2425	12.5974	0.880178	0.411653	4.06734
GOTERM_CC_DIRECT	GO:0005576~extracellular region	21	18.1034	0.00277892	P06702, P04083, P02788, P12110, P12111, P02786, Q06828, P02452, O00468, P05109, Q15582, P08123, P51888, P07585, P24821, P36955, P51884, P12109, O00584, Q05707, P13611	115	229	2502	1.99514	0.387233	0.0593849	3.35718
UP_KEYWORDS	Epidermolysis bullosa	4	3.44828	0.0027981	P15924, P16144, P23229, P26006	116	7	2531	12.468	0.475056	0.0569044	3.52855
UP_SEQ_FEATURE	repeat:LRR 11	5	4.31034	0.00280068	P51888, P07585, P51884, P12111, Q06828	115	14	2519	7.82298	0.776973	0.117537	3.99516
UP_KEYWORDS	Proteoglycan	5	4.31034	0.00284256	P07585, P51884, Q06828, O00468, P13611	116	14	2531	7.79249	0.480413	0.0530983	3.58368
KEGG_PATHWAY	hsa04974:Protein digestion and absorption	6	5.17241	0.0030363	P12110, P12111, P12109, P02452, Q05707, P08123	68	22	1398	5.60695	0.352639	0.103012	3.53725
UP_SEQ_FEATURE	repeat:LRR 6	6	5.17241	0.00303916	P51888, P07585, P51884, P12111, Q06828, Q92626	115	23	2519	5.71418	0.803762	0.117736	4.3284
UP_KEYWORDS	Collagen	6	5.17241	0.00309367	P12110, P12111, P12109, P02452, Q05707, P08123	116	23	2531	5.6919	0.509655	0.0533435	3.89449
GOTERM_BP_DIRECT	GO:0030199~collagen fibril organization	5	4.31034	0.00359114	P51884, Q06828, P02452, Q05707, P08123	110	15	2425	7.34848	0.939995	0.430311	5.357
UP_SEQ_FEATURE	repeat:LRR 10	5	4.31034	0.00368714	P51888, P07585, P51884, P12111, Q06828	115	15	2519	7.30145	0.861414	0.131651	5.22839
UP_SEQ_FEATURE	repeat:LRR 5	6	5.17241	0.00370228	P51888, P07585, P51884, P12111, Q06828, Q92626	115	24	2519	5.47609	0.862536	0.123916	5.24933
INTERPRO	IPR003591:Leucine-rich repeat, typical subtype	5	4.31034	0.00388917	P51888, P07585, P51884, Q06828, Q92626	115	15	2482	7.1942	0.69769	0.157095	5.09137
GOTERM_MF_DIRECT	GO:0050786~RAGE receptor binding	4	3.44828	0.00421565	P06702, P26447, P05109, P25815	111	8	2443	11.0045	0.680383	0.203976	5.40307
KEGG_PATHWAY	hsa03030:DNA replication	5	4.31034	0.00441241	P33993, P33992, P49736, Q14566, P25205	68	15	1398	6.85294	0.468669	0.118803	5.10235
GOTERM_CC_DIRECT	GO:0042383~sarcolemma	6	5.17241	0.00459396	Q14315, P04083, P12110, P12111, P12109, P08727	115	25	2502	5.22157	0.55532	0.0861095	5.49369
GOTERM_BP_DIRECT	GO:0001501~skeletal system development	5	4.31034	0.0046243	P51888, P02452, Q15063, P08123, P13611	110	16	2425	6.8892	0.97334	0.453433	6.84776
UP_SEQ_FEATURE	repeat:LRR 9	5	4.31034	0.00474654	P51888, P07585, P51884, P12111, Q06828	115	16	2519	6.84511	0.921562	0.147081	6.68286
SMART	SM00369:LRR_TYP	5	4.31034	0.00506425	P51888, P07585, P51884, Q06828, Q92626	65	15	1284	6.58462	0.281085	0.0791915	5.04299
GOTERM_BP_DIRECT	GO:0071799~cellular response to prostaglandin D stimulus	3	2.58621	0.00583109	P24821, P52895, P42330	110	3	2425	22.0455	0.989676	0.479686	8.56126
UP_KEYWORDS	Serine biosynthesis	3	2.58621	0.00595906	Q9Y617, O43175, P78330	116	3	2531	21.819	0.747081	0.0935249	7.3764
GOTERM_CC_DIRECT	GO:0005589~collagen type VI trimer	3	2.58621	0.00599149	P07585, P12111, P12109	115	3	2502	21.7565	0.652737	0.100366	7.10907
UP_SEQ_FEATURE	repeat:LRR 8	5	4.31034	0.00599311	P51888, P07585, P51884, P12111, Q06828	115	17	2519	6.44246	0.959883	0.172358	8.36768
UP_SEQ_FEATURE	region of interest:Triple-helical region	4	3.44828	0.00620982	P12110, P12111, P12109, P02452	115	9	2519	9.73527	0.9643	0.169016	8.65767
UP_SEQ_FEATURE	repeat:LRR 4	6	5.17241	0.00630867	P51888, P07585, P51884, P12111, Q06828, Q92626	115	27	2519	4.86763	0.96615	0.163226	8.78966
INTERPRO	IPR002957:Keratin, type I	4	3.44828	0.00647215	P35900, Q04695, P08727, P05783	115	9	2482	9.59227	0.86377	0.220557	8.33905
UP_KEYWORDS	Cell adhesion	11	9.48276	0.00668577	P24821, P12110, P12111, P12109, P16144, Q15063, Q05707, P23229, P05107, Q15582, P26006	116	90	2531	2.66676	0.786238	0.0977461	8.24078
INTERPRO	IPR013783:Immunoglobulin-like fold	10	8.62069	0.00705813	Q14315, P01903, P24821, P12111, Q96IQ7, Q92626, P16144, Q05707, O75369, P13611	115	76	2482	2.83982	0.886338	0.214641	9.06136
UP_KEYWORDS	Keratin	5	4.31034	0.00754701	P35900, Q04695, P08729, P08727, P05783	116	18	2531	6.06082	0.8249	0.10318	9.25554
GOTERM_CC_DIRECT	GO:0071944~cell periphery	5	4.31034	0.00761876	O14745, Q04695, P08727, P05783, P26006	115	18	2502	6.04348	0.73973	0.115176	8.95803
GOTERM_CC_DIRECT	GO:0005882~intermediate filament	6	5.17241	0.00761908	P35900, P15924, Q04695, P08729, P08727, P05783	115	28	2502	4.66211	0.739745	0.106112	8.9584
GOTERM_MF_DIRECT	GO:0042803~protein homodimerization activity	16	13.7931	0.00832938	P04083, O95994, P02786, Q03013, P02730, P08133, O75223, P15428, P21266, P80404, P14091, P11413, Q14376, P09488, Q99497, P78330	111	171	2443	2.05932	0.895477	0.313667	10.4143
GOTERM_CC_DIRECT	GO:0043202~lysosomal lumen	7	6.03448	0.00845907	P51888, P07585, P51884, Q06828, O00584, O00468, P13611	115	40	2502	3.80739	0.77578	0.108643	9.89954
UP_SEQ_FEATURE	repeat:Annexin 2	4	3.44828	0.0085812	P04083, Q9UJ72, P08758, P08133	115	10	2519	8.76174	0.990056	0.205893	11.7756
UP_SEQ_FEATURE	repeat:Annexin 1	4	3.44828	0.0085812	P04083, Q9UJ72, P08758, P08133	115	10	2519	8.76174	0.990056	0.205893	11.7756
UP_SEQ_FEATURE	repeat:Annexin 4	4	3.44828	0.0085812	P04083, Q9UJ72, P08758, P08133	115	10	2519	8.76174	0.990056	0.205893	11.7756
UP_SEQ_FEATURE	repeat:Annexin 3	4	3.44828	0.0085812	P04083, Q9UJ72, P08758, P08133	115	10	2519	8.76174	0.990056	0.205893	11.7756
UP_SEQ_FEATURE	repeat:LRR 3	6	5.17241	0.00863391	P51888, P07585, P51884, P12111, Q06828, Q92626	115	29	2519	4.53193	0.990335	0.198215	11.8437
GOTERM_BP_DIRECT	GO:0055114~oxidation-reduction process	14	12.069	0.0086504	Q13268, P37059, P52895, O00625, Q92626, O43175, Q9UHQ9, P15428, P52209, P11413, P11678, P15121, O75891, P42330	110	140	2425	2.20455	0.99888	0.572267	12.4502
UP_KEYWORDS	Annexin	4	3.44828	0.00867762	P04083, Q9UJ72, P08758, P08133	116	10	2531	8.72759	0.865281	0.111229	10.572
KEGG_PATHWAY	hsa00980:Metabolism of xenobiotics by cytochrome P450	5	4.31034	0.00886972	P07099, P21266, P52895, Q03013, P09488	68	18	1398	5.71078	0.720298	0.191309	10.0136
GOTERM_BP_DIRECT	GO:0000082~G1/S transition of mitotic cell cycle	5	4.31034	0.00887372	P33993, P33992, P49736, Q14566, P25205	110	19	2425	5.80144	0.999061	0.539051	12.7516
INTERPRO	IPR018252:Annexin repeat, conserved site	4	3.44828	0.00893925	P04083, Q9UJ72, P08758, P08133	115	10	2482	8.63304	0.936498	0.240936	11.3447
INTERPRO	IPR018502:Annexin repeat	4	3.44828	0.00893925	P04083, Q9UJ72, P08758, P08133	115	10	2482	8.63304	0.936498	0.240936	11.3447
INTERPRO	IPR001464:Annexin	4	3.44828	0.00893925	P04083, Q9UJ72, P08758, P08133	115	10	2482	8.63304	0.936498	0.240936	11.3447
UP_SEQ_FEATURE	repeat:LRR 2	6	5.17241	0.00999399	P51888, P07585, P51884, P12111, Q06828, Q92626	115	30	2519	4.38087	0.995363	0.216715	13.5857
UP_SEQ_FEATURE	repeat:LRR 1	6	5.17241	0.00999399	P51888, P07585, P51884, P12111, Q06828, Q92626	115	30	2519	4.38087	0.995363	0.216715	13.5857
UP_SEQ_FEATURE	binding site:Substrate	11	9.48276	0.010187	Q13268, P37059, P09467, P15428, P52895, P11413, Q14376, P15121, P50135, P48735, P42330	115	96	2519	2.50987	0.995822	0.211934	13.8303
BIOCARTA	h_slrpPathway:Small Leucine-rich Proteoglycan (SLRP) molecules	3	2.58621	0.0104337	P07585, P51884, Q06828	19	4	409	16.1447	0.285115	0.154491	8.68356
GOTERM_MF_DIRECT	GO:0005518~collagen binding	5	4.31034	0.0107821	P07585, P51884, Q05707, Q15582, P26006	111	20	2443	5.50225	0.946441	0.34173	13.2842
UP_SEQ_FEATURE	region of interest:Linker 12	5	4.31034	0.0109852	P35900, Q04695, P08729, P08727, P05783	115	20	2519	5.47609	0.997287	0.21826	14.835
SMART	SM00335:ANX	4	3.44828	0.0110279	P04083, Q9UJ72, P08758, P08133	65	10	1284	7.90154	0.513636	0.13425	10.6868
GOTERM_BP_DIRECT	GO:0009612~response to mechanical stimulus	4	3.44828	0.0111938	P07585, P24821, Q15063, P78330	110	11	2425	8.01653	0.99985	0.58534	15.8255
GOTERM_BP_DIRECT	GO:0044598~doxorubicin metabolic process	3	2.58621	0.01132	P52895, P15121, P42330	110	4	2425	16.5341	0.999864	0.554849	15.9898
GOTERM_BP_DIRECT	GO:0006564~L-serine biosynthetic process	3	2.58621	0.01132	Q9Y617, O43175, P78330	110	4	2425	16.5341	0.999864	0.554849	15.9898
GOTERM_BP_DIRECT	GO:0044597~daunorubicin metabolic process	3	2.58621	0.01132	P52895, P15121, P42330	110	4	2425	16.5341	0.999864	0.554849	15.9898
GOTERM_BP_DIRECT	GO:0002523~leukocyte migration involved in inflammatory response	3	2.58621	0.01132	P06702, P05109, P05107	110	4	2425	16.5341	0.999864	0.554849	15.9898
GOTERM_BP_DIRECT	GO:0018916~nitrobenzene metabolic process	3	2.58621	0.01132	P21266, Q03013, P09488	110	4	2425	16.5341	0.999864	0.554849	15.9898
UP_SEQ_FEATURE	domain:VWFA 3	3	2.58621	0.0114747	P12110, P12111, P12109	115	4	2519	16.4283	0.997918	0.218842	15.4457
INTERPRO	IPR003081:Glutathione S-transferase, Mu class	3	2.58621	0.0118087	P21266, Q03013, P09488	115	4	2482	16.187	0.973927	0.282176	14.7257
GOTERM_MF_DIRECT	GO:0042802~identical protein binding	18	15.5172	0.0121028	P09467, P02786, P02452, Q03154, Q9UN81, O75369, P08123, P21266, P26447, P11413, Q9ULW8, Q14376, P02792, P13798, P53634, Q99497, P29034, Q14566	111	212	2443	1.86869	0.96266	0.336988	14.7942
GOTERM_BP_DIRECT	GO:0030574~collagen catabolic process	5	4.31034	0.0127857	P12110, P12111, P12109, P02452, P08123	110	21	2425	5.24892	0.999957	0.567672	17.8756
UP_SEQ_FEATURE	repeat:LRR 7	5	4.31034	0.0131049	P51888, P07585, P51884, P12111, Q06828	115	21	2519	5.21532	0.999139	0.237721	17.4504
KEGG_PATHWAY	hsa04151:PI3K-Akt signaling pathway	9	7.75862	0.0134661	P24821, P12110, P12111, P12109, P02452, P16144, P23229, P08123, P26006	68	68	1398	2.72102	0.856115	0.241917	14.8334
UP_SEQ_FEATURE	domain:EF-hand 2	7	6.03448	0.0144683	P06702, P27482, P26447, P05109, Q13938, P25815, P29034	115	45	2519	3.40734	0.999589	0.250824	19.0928
GOTERM_MF_DIRECT	GO:0005544~calcium-dependent phospholipid binding	4	3.44828	0.0145135	P04083, Q9UJ72, P08758, P08133	111	12	2443	7.33634	0.980694	0.355059	17.4878
GOTERM_CC_DIRECT	GO:0008305~integrin complex	4	3.44828	0.014995	P16144, P23229, P05107, P26006	115	12	2502	7.25217	0.92999	0.172989	16.9229
OMIM_DISEASE	158810~Bethlem myopathy 1	3	2.58621	0.0150283	P12110, P12111, P12109	52	3	697	13.4038	0.810935	0.810935	15.7248
OMIM_DISEASE	254090~Ullrich congenital muscular dystrophy 1	3	2.58621	0.0150283	P12110, P12111, P12109	52	3	697	13.4038	0.810935	0.810935	15.7248
UP_KEYWORDS	Hydroxylation	6	5.17241	0.0151867	P12110, P12111, P12109, P02452, Q05707, P08123	116	33	2531	3.96708	0.970393	0.17761	17.8147
UP_SEQ_FEATURE	region of interest:Coil 2	5	4.31034	0.0154691	P35900, Q04695, P08729, P08727, P05783	115	22	2519	4.97826	0.999761	0.257609	20.279
INTERPRO	IPR012340:Nucleic acid-binding, OB-fold	6	5.17241	0.0158464	P33993, P33992, P49736, P54577, Q14566, P25205	115	33	2482	3.92411	0.992582	0.335454	19.2815
KEGG_PATHWAY	hsa04640:Hematopoietic cell lineage	4	3.44828	0.0169647	P01903, P02786, P23229, P26006	68	12	1398	6.85294	0.913427	0.2635	18.3423
GOTERM_CC_DIRECT	GO:0005788~endoplasmic reticulum lumen	8	6.89655	0.0176718	P12110, P12111, P12109, O00584, P02452, Q05707, P53634, P08123	115	60	2502	2.90087	0.956633	0.18877	19.6513
SMART	SM00327:VWA	5	4.31034	0.0177155	P12110, P12111, Q14CN2, P12109, Q05707	65	21	1284	4.7033	0.687087	0.176044	16.6544
UP_SEQ_FEATURE	domain:EF-hand 1	7	6.03448	0.0177261	P06702, P27482, P26447, P05109, Q13938, P25815, P29034	115	47	2519	3.26235	0.99993	0.28104	22.895
UP_SEQ_FEATURE	region of interest:Coil 1B	5	4.31034	0.0180859	P35900, Q04695, P08729, P08727, P05783	115	23	2519	4.76181	0.999943	0.277822	23.3046
UP_SEQ_FEATURE	region of interest:Coil 1A	5	4.31034	0.0180859	P35900, Q04695, P08729, P08727, P05783	115	23	2519	4.76181	0.999943	0.277822	23.3046
UP_SEQ_FEATURE	region of interest:Rod	5	4.31034	0.0180859	P35900, Q04695, P08729, P08727, P05783	115	23	2519	4.76181	0.999943	0.277822	23.3046
UP_SEQ_FEATURE	region of interest:Linker 1	5	4.31034	0.0180859	P35900, Q04695, P08729, P08727, P05783	115	23	2519	4.76181	0.999943	0.277822	23.3046
GOTERM_BP_DIRECT	GO:0018146~keratan sulfate biosynthetic process	3	2.58621	0.0183152	P51888, P51884, Q06828	110	5	2425	13.2273	0.999999	0.671081	24.6402
GOTERM_BP_DIRECT	GO:0006693~prostaglandin metabolic process	3	2.58621	0.0183152	P15428, P52895, P42330	110	5	2425	13.2273	0.999999	0.671081	24.6402
GOTERM_MF_DIRECT	GO:0004032~alditol:NADP+ 1-oxidoreductase activity	3	2.58621	0.0183773	P52895, P15121, P42330	111	5	2443	13.2054	0.993316	0.393955	21.6414
UP_SEQ_FEATURE	site:Lowers pKa of active site Tyr	3	2.58621	0.0185612	P52895, P15121, P42330	115	5	2519	13.1426	0.999956	0.276272	23.8425
UP_KEYWORDS	Integrin	4	3.44828	0.0187194	P16144, P23229, P05107, P26006	116	13	2531	6.71353	0.987045	0.204474	21.5152
INTERPRO	IPR001664:Intermediate filament protein	5	4.31034	0.0189978	P35900, Q04695, P08729, P08727, P05783	115	23	2482	4.69187	0.997229	0.364254	22.6795
INTERPRO	IPR018039:Intermediate filament protein, conserved site	5	4.31034	0.0189978	P35900, Q04695, P08729, P08727, P05783	115	23	2482	4.69187	0.997229	0.364254	22.6795
INTERPRO	IPR020471:Aldo/keto reductase subgroup	3	2.58621	0.0190929	P52895, P15121, P42330	115	5	2482	12.9496	0.99731	0.344743	22.78
INTERPRO	IPR018170:Aldo/keto reductase, conserved site	3	2.58621	0.0190929	P52895, P15121, P42330	115	5	2482	12.9496	0.99731	0.344743	22.78
UP_SEQ_FEATURE	region of interest:Head	5	4.31034	0.0209626	P35900, Q04695, P08729, P08727, P05783	115	24	2519	4.56341	0.999988	0.298262	26.5071
UP_KEYWORDS	DNA replication	5	4.31034	0.0212446	P33993, P33992, P49736, Q14566, P25205	116	24	2531	4.54562	0.992838	0.218817	24.0656
UP_KEYWORDS	Intermediate filament	5	4.31034	0.0212446	P35900, Q04695, P08729, P08727, P05783	116	24	2531	4.54562	0.992838	0.218817	24.0656
KEGG_PATHWAY	hsa04110:Cell cycle	5	4.31034	0.0214214	P33993, P33992, P49736, Q14566, P25205	68	23	1398	4.46931	0.954795	0.291114	22.6204
UP_KEYWORDS	NADP	7	6.03448	0.0218467	P52895, P11413, P52209, P15121, O75891, P48735, P42330	116	49	2531	3.117	0.993783	0.214886	24.6623
INTERPRO	IPR001611:Leucine-rich repeat	5	4.31034	0.0220083	P51888, P07585, P51884, Q06828, Q92626	115	24	2482	4.49638	0.998921	0.365848	25.8016
UP_KEYWORDS	Metal-binding	30	25.8621	0.0222674	O00151, P09467, Q03154, Q92626, P48735, P26006, P80404, P27482, P49736, P25815, P06702, P00915, P04083, P02788, Q14CN2, O00625, Q9Y3Z3, P02452, P05109, Q93088, Q13938, P05107, P08123, P26447, P02792, P11678, P23229, Q14847, P78330, P29034	116	445	2531	1.47094	0.994369	0.209767	25.0766
SMART	SM01391:SM01391	5	4.31034	0.0243193	P35900, Q04695, P08729, P08727, P05783	65	23	1284	4.29431	0.798163	0.204364	22.192
UP_KEYWORDS	Leucine-rich repeat	5	4.31034	0.0244261	P51888, P07585, P51884, Q06828, Q92626	116	25	2531	4.36379	0.996613	0.219089	27.1699
KEGG_PATHWAY	hsa00260:Glycine, serine and threonine metabolism	4	3.44828	0.0262044	Q9Y617, Q93088, O43175, P78330	68	14	1398	5.87395	0.977567	0.315947	26.9827
GOTERM_MF_DIRECT	GO:0048407~platelet-derived growth factor binding	3	2.58621	0.0267614	P12109, P02452, P08123	111	6	2443	11.0045	0.99934	0.486148	29.9987
UP_SEQ_FEATURE	glycosylation site:O-linked (Gal...)	3	2.58621	0.0270246	P12111, P02452, Q05707	115	6	2519	10.9522	1	0.358635	32.8521
INTERPRO	IPR001395:Aldo/keto reductase	3	2.58621	0.0277864	P52895, P15121, P42330	115	6	2482	10.7913	0.999825	0.417658	31.4694
GOTERM_CC_DIRECT	GO:0016323~basolateral plasma membrane	6	5.17241	0.0299988	P15428, P04083, P15924, P02786, P02730, P26006	115	39	2502	3.34716	0.995302	0.284689	31.1856
UP_SEQ_FEATURE	nucleotide phosphate-binding region:NADP	5	4.31034	0.0312079	P52895, P11413, P15121, P48735, P42330	115	27	2519	4.05636	1	0.392797	36.9291
GOTERM_BP_DIRECT	GO:0001649~osteoblast differentiation	6	5.17241	0.0313851	P24821, P12109, P02452, O76021, Q14956, P13611	110	40	2425	3.30682	1	0.831561	38.616
KEGG_PATHWAY	hsa05204:Chemical carcinogenesis	4	3.44828	0.0316524	P07099, P21266, Q03013, P09488	68	15	1398	5.48235	0.989943	0.341726	31.6765
UP_SEQ_FEATURE	compositionally biased region:Cys-rich	4	3.44828	0.0328563	P51888, P07585, P51884, Q06828	115	16	2519	5.47609	1	0.399905	38.4713
INTERPRO	IPR002048:EF-hand domain	7	6.03448	0.0351472	P06702, P27482, P26447, P05109, Q13938, P25815, P29034	115	54	2482	2.79775	0.999983	0.475936	38.1097
UP_KEYWORDS	Palmitate	6	5.17241	0.0359827	P02786, P16144, P23229, Q99497, P02730, P26006	116	41	2531	3.19302	0.999781	0.296151	37.4884
GOTERM_BP_DIRECT	GO:0042178~xenobiotic catabolic process	3	2.58621	0.0362577	P21266, Q03013, P09488	110	7	2425	9.44805	1	0.854176	43.1755
INTERPRO	IPR023210:NADP-dependent oxidoreductase domain	3	2.58621	0.0377467	P52895, P15121, P42330	115	7	2482	9.24969	0.999993	0.48121	40.3087
INTERPRO	IPR003961:Fibronectin, type III	4	3.44828	0.0400865	P24821, P12111, P16144, Q05707	115	17	2482	5.07826	0.999996	0.483693	42.2261
PIR_SUPERFAMILY	PIRSF000097:aldo-keto reductase	3	2.58621	0.0432647	P52895, P15121, P42330	29	5	391	8.08966	0.710152	0.710152	30.9266
GOTERM_CC_DIRECT	GO:1903561~extracellular vesicle	5	4.31034	0.0448772	P51888, P12110, P12111, P02786, P05107	115	30	2502	3.62609	0.999691	0.378338	43.0752
GOTERM_CC_DIRECT	GO:0005604~basement membrane	5	4.31034	0.0448772	P24821, P36955, P23229, Q15582, O00515	115	30	2502	3.62609	0.999691	0.378338	43.0752
GOTERM_BP_DIRECT	GO:0030593~neutrophil chemotaxis	3	2.58621	0.0469455	P06702, P05109, P05107	110	8	2425	8.26705	1	0.904637	52.0912
GOTERM_BP_DIRECT	GO:0006268~DNA unwinding involved in DNA replication	3	2.58621	0.0469455	P33993, P49736, Q14566	110	8	2425	8.26705	1	0.904637	52.0912
GOTERM_BP_DIRECT	GO:0015701~bicarbonate transport	3	2.58621	0.0469455	Q9UHQ9, P00915, P02730	110	8	2425	8.26705	1	0.904637	52.0912
GOTERM_BP_DIRECT	GO:0042340~keratan sulfate catabolic process	3	2.58621	0.0469455	P51888, P51884, Q06828	110	8	2425	8.26705	1	0.904637	52.0912
GOTERM_BP_DIRECT	GO:0030203~glycosaminoglycan metabolic process	3	2.58621	0.0469455	P07585, O00468, P13611	110	8	2425	8.26705	1	0.904637	52.0912
GOTERM_MF_DIRECT	GO:0043295~glutathione binding	3	2.58621	0.0470968	P21266, Q03013, P09488	111	8	2443	8.25338	0.999998	0.662248	46.9689
UP_SEQ_FEATURE	domain:GST N-terminal	3	2.58621	0.0475442	P21266, Q03013, P09488	115	8	2519	8.21413	1	0.515146	50.7439
UP_KEYWORDS	Palmoplantar keratoderma	3	2.58621	0.0478922	P15924, Q04695, P53634	116	8	2531	8.18211	0.999987	0.363333	46.6976
GOTERM_MF_DIRECT	GO:0003697~single-stranded DNA binding	5	4.31034	0.047964	P33993, P04083, Q9UN81, Q99497, Q14566	111	31	2443	3.54984	0.999998	0.639715	47.6
INTERPRO	IPR018247:EF-Hand 1, calcium-binding site	6	5.17241	0.0486892	P06702, P27482, P26447, P05109, Q13938, P29034	115	44	2482	2.94308	1	0.535218	48.7961
GOTERM_BP_DIRECT	GO:0042060~wound healing	4	3.44828	0.0506569	P07585, P24821, P15924, P05109	110	19	2425	4.64115	1	0.90849	54.8683
UP_KEYWORDS	Inflammatory response	4	3.44828	0.0520649	P06702, P04083, P05109, Q99497	116	19	2531	4.59347	0.999995	0.376868	49.6161
UP_KEYWORDS	Dwarfism	4	3.44828	0.0520649	P36955, P02452, O75369, P08123	116	19	2531	4.59347	0.999995	0.376868	49.6161
GOTERM_MF_DIRECT	GO:0048306~calcium-dependent protein binding	4	3.44828	0.0579579	P04083, P26447, P25815, P08133	111	20	2443	4.4018	1	0.683825	54.3887
GOTERM_BP_DIRECT	GO:0045109~intermediate filament organization	3	2.58621	0.0586195	P35900, P15924, Q04695	110	9	2425	7.34848	1	0.927516	60.3266
UP_KEYWORDS	NAD	7	6.03448	0.0597668	P37059, Q9UHQ9, P15428, Q14376, O43175, P42330, P05091	116	62	2531	2.46343	0.999999	0.408429	54.6195
UP_KEYWORDS	Osteogenesis imperfecta	3	2.58621	0.0597813	P36955, P02452, P08123	116	9	2531	7.27299	0.999999	0.397309	54.6285
UP_KEYWORDS	Calcium/phospholipid-binding	3	2.58621	0.0597813	P04083, P08758, P08133	116	9	2531	7.27299	0.999999	0.397309	54.6285
UP_KEYWORDS	Antimicrobial	3	2.58621	0.0597813	P06702, P02788, P05109	116	9	2531	7.27299	0.999999	0.397309	54.6285
INTERPRO	IPR004045:Glutathione S-transferase, N-terminal	3	2.58621	0.0609466	P21266, Q03013, P09488	115	9	2482	7.1942	1	0.601198	56.9695
INTERPRO	IPR011992:EF-hand-like domain	7	6.03448	0.0623351	P06702, P27482, P26447, P05109, Q13938, P25815, P29034	115	62	2482	2.43675	1	0.592678	57.8149
GOTERM_MF_DIRECT	GO:0030674~protein binding, bridging	4	3.44828	0.0654733	P04083, P15924, Q05707, P08123	111	21	2443	4.19219	1	0.704436	58.9479
KEGG_PATHWAY	hsa00140:Steroid hormone biosynthesis	3	2.58621	0.065522	P37059, P52895, P42330	68	9	1398	6.85294	0.999938	0.554055	55.1819
INTERPRO	IPR013032:EGF-like, conserved site	4	3.44828	0.0687091	P24821, O00468, P16144, P13611	115	21	2482	4.11097	1	0.613315	61.5023
GOTERM_MF_DIRECT	GO:0005198~structural molecule activity	7	6.03448	0.0694575	P04083, P15924, Q04695, P08729, P08727, P05783, O00515	111	65	2443	2.3702	1	0.703227	61.1904
GOTERM_BP_DIRECT	GO:0043542~endothelial cell migration	3	2.58621	0.071171	P25815, P05107, P29034	110	10	2425	6.61364	1	0.952104	67.6939
UP_KEYWORDS	Chemotaxis	3	2.58621	0.0725572	P06702, P05109, P19971	116	10	2531	6.54569	1	0.449759	61.9278
UP_SEQ_FEATURE	region of interest:Tail	4	3.44828	0.0743358	P35900, Q04695, P08729, P05783	115	22	2519	3.98261	1	0.672708	67.4672
GOTERM_BP_DIRECT	GO:0006260~DNA replication	5	4.31034	0.0753757	P33993, P33992, P49736, Q14566, P25205	110	36	2425	3.06187	1	0.953308	69.8611
KEGG_PATHWAY	hsa04514:Cell adhesion molecules (CAMs)	4	3.44828	0.0754522	P01903, P23229, P05107, P13611	68	21	1398	3.91597	0.999987	0.578087	60.5083
KEGG_PATHWAY	hsa01130:Biosynthesis of antibiotics	10	8.62069	0.0772602	P09467, Q9Y617, P54868, P11413, P52209, Q03154, P48735, O43175, P78330, P05091	68	111	1398	1.85215	0.99999	0.560145	61.4133
UP_KEYWORDS	Iron	6	5.17241	0.0790756	P02788, P80404, O00625, P02792, Q92626, P11678	116	51	2531	2.56694	1	0.468238	65.2195
INTERPRO	IPR016040:NAD(P)-binding domain	7	6.03448	0.079596	Q13268, P37059, P15428, P11413, P52209, Q14376, O43175	115	66	2482	2.28906	1	0.653881	67.1185
UP_SEQ_FEATURE	nucleotide phosphate-binding region:NAD	5	4.31034	0.0833899	P37059, P15428, Q14376, O43175, P05091	115	37	2519	2.96005	1	0.706506	71.799
KEGG_PATHWAY	hsa05412:Arrhythmogenic right ventricular cardiomyopathy (ARVC)	4	3.44828	0.084469	P15924, P16144, P23229, P26006	68	22	1398	3.73797	0.999997	0.568862	64.836
GOTERM_BP_DIRECT	GO:0009611~response to wounding	3	2.58621	0.0844993	Q01469, P24821, P16144	110	11	2425	6.0124	1	0.962654	74.1048
GOTERM_BP_DIRECT	GO:0043588~skin development	3	2.58621	0.0844993	P16144, P23229, P26006	110	11	2425	6.0124	1	0.962654	74.1048
UP_SEQ_FEATURE	domain:Fibronectin type-III 4	3	2.58621	0.0855212	P24821, P16144, Q05707	115	11	2519	5.97391	1	0.706653	72.7374
UP_SEQ_FEATURE	site:Stutter	3	2.58621	0.0855212	P08729, P08727, P05783	115	11	2519	5.97391	1	0.706653	72.7374
UP_SEQ_FEATURE	domain:Fibronectin type-III 3	3	2.58621	0.0855212	P24821, P16144, Q05707	115	11	2519	5.97391	1	0.706653	72.7374
UP_KEYWORDS	Amino-acid biosynthesis	3	2.58621	0.0861164	Q9Y617, O43175, P78330	116	11	2531	5.95063	1	0.487333	68.4786
INTERPRO	IPR009053:Prefoldin	3	2.58621	0.0877404	Q04695, P08729, P08727	115	11	2482	5.88617	1	0.676217	70.8131
GOTERM_BP_DIRECT	GO:0002793~positive regulation of peptide secretion	2	1.72414	0.0878943	P06702, P05109	110	2	2425	22.0455	1	0.962	75.5361
GOTERM_BP_DIRECT	GO:0071395~cellular response to jasmonic acid stimulus	2	1.72414	0.0878943	P52895, P42330	110	2	2425	22.0455	1	0.962	75.5361
GOTERM_BP_DIRECT	GO:0009051~pentose-phosphate shunt, oxidative branch	2	1.72414	0.0878943	P11413, P52209	110	2	2425	22.0455	1	0.962	75.5361
GOTERM_BP_DIRECT	GO:0070488~neutrophil aggregation	2	1.72414	0.0878943	P06702, P05109	110	2	2425	22.0455	1	0.962	75.5361
GOTERM_BP_DIRECT	GO:0009448~gamma-aminobutyric acid metabolic process	2	1.72414	0.0878943	P80404, O43175	110	2	2425	22.0455	1	0.962	75.5361
GOTERM_BP_DIRECT	GO:0019322~pentose biosynthetic process	2	1.72414	0.0878943	P11413, P52209	110	2	2425	22.0455	1	0.962	75.5361
GOTERM_BP_DIRECT	GO:0042448~progesterone metabolic process	2	1.72414	0.0878943	P52895, P42330	110	2	2425	22.0455	1	0.962	75.5361
GOTERM_BP_DIRECT	GO:0035878~nail development	2	1.72414	0.0878943	P16144, P23229	110	2	2425	22.0455	1	0.962	75.5361
GOTERM_BP_DIRECT	GO:0032602~chemokine production	2	1.72414	0.0878943	P06702, P05109	110	2	2425	22.0455	1	0.962	75.5361
GOTERM_MF_DIRECT	GO:0045545~syndecan binding	2	1.72414	0.0880434	P24821, Q14956	111	2	2443	22.009	1	0.768636	70.233
GOTERM_MF_DIRECT	GO:0008483~transaminase activity	2	1.72414	0.0880434	Q9Y617, P80404	111	2	2443	22.009	1	0.768636	70.233
GOTERM_MF_DIRECT	GO:0047115~trans-1,2-dihydrobenzene-1,2-diol dehydrogenase activity	2	1.72414	0.0880434	P52895, P42330	111	2	2443	22.009	1	0.768636	70.233
GOTERM_MF_DIRECT	GO:0047086~ketosteroid monooxygenase activity	2	1.72414	0.0880434	P52895, P42330	111	2	2443	22.009	1	0.768636	70.233
GOTERM_MF_DIRECT	GO:0018636~phenanthrene 9,10-monooxygenase activity	2	1.72414	0.0880434	P52895, P42330	111	2	2443	22.009	1	0.768636	70.233
GOTERM_BP_DIRECT	GO:0050900~leukocyte migration	5	4.31034	0.0882995	P02452, P23229, P05107, P08123, P26006	110	38	2425	2.90072	1	0.956851	75.7019
UP_SEQ_FEATURE	domain:FAS1 1	2	1.72414	0.0884812	Q15063, Q15582	115	2	2519	21.9043	1	0.710355	73.9925
UP_SEQ_FEATURE	domain:FAS1 2	2	1.72414	0.0884812	Q15063, Q15582	115	2	2519	21.9043	1	0.710355	73.9925
UP_SEQ_FEATURE	region of interest:Interaction with INPPL1	2	1.72414	0.0884812	Q14315, O75369	115	2	2519	21.9043	1	0.710355	73.9925
UP_SEQ_FEATURE	binding site:Heme (covalent; via 2 links)	2	1.72414	0.0884812	Q92626, P11678	115	2	2519	21.9043	1	0.710355	73.9925
UP_SEQ_FEATURE	glycosylation site:N-linked (GlcNAc...) (keratan sulfate)	2	1.72414	0.0884812	P51884, Q06828	115	2	2519	21.9043	1	0.710355	73.9925
UP_SEQ_FEATURE	domain:FAS1 4	2	1.72414	0.0884812	Q15063, Q15582	115	2	2519	21.9043	1	0.710355	73.9925
UP_SEQ_FEATURE	domain:FAS1 3	2	1.72414	0.0884812	Q15063, Q15582	115	2	2519	21.9043	1	0.710355	73.9925
GOTERM_MF_DIRECT	GO:0008201~heparin binding	5	4.31034	0.08875	P51888, P02788, Q06828, Q15063, Q14956	111	38	2443	2.89592	1	0.751936	70.5349
GOTERM_CC_DIRECT	GO:0005584~collagen type I trimer	2	1.72414	0.0890684	P02452, P08123	115	2	2502	21.7565	1	0.598338	68.1698
INTERPRO	IPR016666:TGF beta-induced protein bIGH3/osteoblast-specific factor 2	2	1.72414	0.0897694	Q15063, Q15582	115	2	2482	21.5826	1	0.670639	71.6717
INTERPRO	IPR000782:FAS1 domain	2	1.72414	0.0897694	Q15063, Q15582	115	2	2482	21.5826	1	0.670639	71.6717
GOTERM_BP_DIRECT	GO:0006749~glutathione metabolic process	4	3.44828	0.0901263	P21266, Q03013, P11413, P09488	110	24	2425	3.67424	1	0.953925	76.4364
SMART	SM00054:EFh	5	4.31034	0.0921679	P06702, P27482, P26447, Q13938, P25815	65	35	1284	2.82198	0.998136	0.544178	62.6755
GOTERM_BP_DIRECT	GO:0007568~aging	5	4.31034	0.0951394	P07585, P36955, P80404, P05107, P53634	110	39	2425	2.82634	1	0.95616	78.3469
GOTERM_MF_DIRECT	GO:0005200~structural constituent of cytoskeleton	5	4.31034	0.0956188	P35900, P15924, Q04695, P08727, O00468	111	39	2443	2.82167	1	0.760264	73.325
SMART	SM00554:FAS1	2	1.72414	0.0972409	Q15063, Q15582	65	2	1284	19.7538	0.998705	0.522328	64.7475
GOTERM_BP_DIRECT	GO:0010033~response to organic substance	3	2.58621	0.0985105	P08758, P25815, P53634	110	12	2425	5.51136	1	0.955807	79.5491
GOTERM_BP_DIRECT	GO:0071300~cellular response to retinoic acid	3	2.58621	0.0985105	P24821, P36955, P02452	110	12	2425	5.51136	1	0.955807	79.5491
GOTERM_BP_DIRECT	GO:0010811~positive regulation of cell-substrate adhesion	3	2.58621	0.0985105	O95994, P23229, P26006	110	12	2425	5.51136	1	0.955807	79.5491
GOTERM_BP_DIRECT	GO:1901687~glutathione derivative biosynthetic process	3	2.58621	0.0985105	P21266, Q03013, P09488	110	12	2425	5.51136	1	0.955807	79.5491
GOTERM_MF_DIRECT	GO:0097110~scaffold protein binding	3	2.58621	0.0988066	P15924, P05783, Q99497	111	12	2443	5.50225	1	0.754505	74.5352
UP_SEQ_FEATURE	site:Transition state stabilizer	3	2.58621	0.0996807	Q92626, P11678, P05091	115	12	2519	5.47609	1	0.745943	78.2707

## Sheet: Latosinska_Tide_q20
Category	Term	Count	%	PValue	Genes	List Total	Pop Hits	Pop Total	Fold Enrichment	Bonferroni	Benjamini	FDR
UP_KEYWORDS	Extracellular matrix	17	14.6552	3.2656e-09	P12110, P12111, Q06828, P02452, O00468, Q92626, Q15582, O00515, P08123, P51888, P07585, P24821, P51884, P12109, Q15063, Q05707, P13611	116	60	2531	6.18204	7.51087e-07	7.51087e-07	4.18663e-06
GOTERM_BP_DIRECT	GO:0030198~extracellular matrix organization	18	15.5172	3.92222e-09	P12110, P12111, P02452, O00468, Q92626, P16144, P05107, Q15582, P08123, P26006, P07585, P24821, P51884, P12109, Q15063, Q05707, P23229, P13611	110	70	2425	5.66883	3.06717e-06	3.06717e-06	6.00261e-06
UP_SEQ_FEATURE	sequence variant	92	79.3103	6.19338e-06	O00151, O14745, P09467, P52895, P05783, Q92626, O43175, P02730, P26006, Q9H845, P36955, P21266, Q9ULC5, P80404, Q9UJ72, Q14376, Q9BW04, Q05707, Q99497, Q14566, P06702, P00915, P15924, P54868, P02788, P12111, O00625, P02786, Q9Y6N5, O75363, O00526, P54577, P05107, O75369, P08123, P41218, Q9UHQ9, P01903, P24821, P08729, P08727, P11413, P52209, P15121, P02792, Q15063, O75891, P13798, Q14956, P53634,…	115	1527	2519	1.31971	0.00330799	0.00330799	0.00900317
GOTERM_CC_DIRECT	GO:0005578~proteinaceous extracellular matrix	11	9.48276	6.94651e-06	P51888, P12110, P51884, P12111, Q06828, Q92626, Q15063, Q05707, Q15582, P08123, P13611	115	40	2502	5.98304	0.00122184	0.00122184	0.0085239
GOTERM_CC_DIRECT	GO:0070062~extracellular exosome	77	66.3793	1.42725e-05	O14745, P09467, P05783, Q92626, P48735, O43175, P02730, P08133, P26006, P36955, P21266, P27482, P80404, Q14376, P08758, Q05707, Q9BW04, Q96CX2, Q99497, P06702, P00915, P15924, P02788, P04083, P12111, P02786, Q6ZVX7, Q5VW32, O75363, O00526, P05109, P05107, O75369, P08123, P41218, Q9UHQ9, P01903, P08729, P26447, P08727, P11413, P52209, P15121, P02792, O75891, P13798, Q14847, P53634, Q04695, O00468,…	115	1181	2502	1.4185	0.00250883	0.0012552	0.0175127
UP_KEYWORDS	Secreted	26	22.4138	2.11817e-05	O95994, Q06828, O00468, Q92626, O00515, P36955, Q05707, P06702, P12110, P02788, P04083, P12111, Q14CN2, P02786, P02452, P05109, Q15582, P08123, P51888, P07585, P24821, P51884, P12109, O00584, Q15063, P13611	116	231	2531	2.45581	0.00486	0.00243296	0.0271524
UP_KEYWORDS	Disease mutation	43	37.069	2.88366e-05	P09467, O14745, P52895, Q04695, O00468, P05783, P50135, Q92626, Q03154, P48735, O43175, P02730, Q9H845, P80404, Q14376, P19971, Q99497, P35749, Q9Y617, P54868, P15924, P12110, P14854, P12111, P02786, P02452, Q9Y3Z3, P16144, P54577, P05107, O75369, Q15582, P08123, Q14315, P24821, P15428, P12109, O00584, P11413, P11678, P02792, P53634, P78330	116	515	2531	1.82178	0.00661056	0.00220839	0.0369634
KEGG_PATHWAY	hsa04512:ECM-receptor interaction	10	8.62069	3.31108e-05	P24821, P12110, P12111, P12109, P02452, O00468, P16144, P23229, P08123, P26006	68	37	1398	5.55644	0.00472373	0.00472373	0.0392056
BIOCARTA	h_mcmPathway:CDK Regulation of DNA Replication	5	4.31034	3.77703e-05	P33993, P33992, P49736, Q14566, P25205	19	6	409	17.9386	0.00120794	0.00120794	0.0327075
UP_KEYWORDS	Calcium	19	16.3793	5.01238e-05	P06702, P04083, P02452, O00468, Q92626, P05109, Q13938, P08123, P26006, P08133, P27482, P26447, Q9ULW8, P11678, P08758, P23229, P25815, P29034, P13611	116	143	2531	2.89902	0.0114626	0.00287804	0.0642417
GOTERM_CC_DIRECT	GO:0005615~extracellular space	28	24.1379	5.09226e-05	O95994, Q06828, Q92626, P36955, Q05707, P06702, P04083, P12110, P02788, P12111, P02786, P02452, P05109, P54577, Q15582, P08123, P51888, P07585, P24821, P51884, P26447, O00584, P11678, P15121, Q15063, P53634, P13611, Q13228	115	273	2502	2.23144	0.00892256	0.00298308	0.0624705
GOTERM_CC_DIRECT	GO:0031012~extracellular matrix	20	17.2414	5.45295e-05	P06702, P15924, P12110, P12111, Q06828, P02452, O00468, Q92626, Q15582, O75369, P08123, P51888, P07585, P24821, P36955, P51884, P12109, Q15063, Q05707, P13611	115	157	2502	2.77153	0.00955155	0.00239649	0.066894
UP_SEQ_FEATURE	domain:MCM	5	4.31034	5.56955e-05	P33993, P33992, P49736, Q14566, P25205	115	6	2519	18.2536	0.0293583	0.0147885	0.080936
INTERPRO	IPR018525:Mini-chromosome maintenance, conserved site	5	4.31034	5.90298e-05	P33993, P33992, P49736, Q14566, P25205	115	6	2482	17.9855	0.0179595	0.0179595	0.07913
INTERPRO	IPR001208:Mini-chromosome maintenance, DNA-dependent ATPase	5	4.31034	5.90298e-05	P33993, P33992, P49736, Q14566, P25205	115	6	2482	17.9855	0.0179595	0.0179595	0.07913
SMART	SM00350:MCM	5	4.31034	7.8329e-05	P33993, P33992, P49736, Q14566, P25205	65	6	1284	16.4615	0.00507864	0.00507864	0.079804
UP_KEYWORDS	Glycoprotein	36	31.0345	0.00011779	Q06828, O00468, P05783, Q92626, P02730, P26006, P36955, Q96IQ7, Q05707, Q14566, P02788, P12110, Q14CN2, P12111, P02786, P02452, O00526, P16144, P05107, P08123, P25205, P33993, P51888, P07585, P01903, P24821, P51884, P14091, P12109, O00584, P11678, Q15063, P23229, Q14956, P53634, P13611	116	420	2531	1.8702	0.0267296	0.00540402	0.150907
GOTERM_CC_DIRECT	GO:0042555~MCM complex	5	4.31034	0.00012877	P33993, P33992, P49736, Q14566, P25205	115	7	2502	15.5404	0.0224101	0.00452275	0.157903
UP_SEQ_FEATURE	short sequence motif:Cell attachment site	8	6.89655	0.000135282	P12110, P12111, P12109, P02452, Q05707, Q14956, P05107, Q15582	115	27	2519	6.49018	0.0698233	0.0238382	0.196484
GOTERM_BP_DIRECT	GO:0006270~DNA replication initiation	5	4.31034	0.000235305	P33993, P33992, P49736, Q14566, P25205	110	8	2425	13.7784	0.168089	0.0879086	0.359508
UP_SEQ_FEATURE	calcium-binding region:1; low affinity	5	4.31034	0.000242094	P06702, P26447, P05109, P25815, P29034	115	8	2519	13.6902	0.121497	0.0318653	0.351365
UP_SEQ_FEATURE	signal peptide	32	27.5862	0.00026483	O95994, Q06828, O00468, Q92626, P26006, P36955, Q96IQ7, Q05707, P02788, P12110, P12111, Q14CN2, P02452, O00526, P16144, P05107, Q15582, P08123, P51888, P07585, P01903, P24821, P51884, P12109, P14091, O00584, P11678, Q15063, P23229, Q14956, P53634, P13611	115	369	2519	1.89956	0.132121	0.0279427	0.384304
GOTERM_MF_DIRECT	GO:0005201~extracellular matrix structural constituent	7	6.03448	0.000300639	P51888, P51884, P02452, Q92626, Q05707, P08123, P13611	111	22	2443	7.00287	0.0779767	0.0779767	0.394564
UP_SEQ_FEATURE	glycosylation site:N-linked (GlcNAc...)	31	26.7241	0.000325646	Q06828, O00468, Q92626, P02730, P26006, P36955, Q96IQ7, Q05707, P02788, P12110, P12111, Q14CN2, P02786, P02452, O00526, P16144, P05107, P08123, P51888, P07585, P01903, P24821, P12109, P14091, O00584, P11678, Q15063, P23229, Q14956, P53634, P13611	115	356	2519	1.9074	0.159913	0.0286239	0.472362
UP_KEYWORDS	Polymorphism	85	73.2759	0.000375094	O00151, O14745, P09467, P52895, P05783, Q92626, P02730, P26006, Q9H845, P36955, P21266, Q9ULC5, P80404, Q9UJ72, Q14376, Q05707, Q9BW04, Q99497, Q14566, P06702, P00915, P15924, P02788, P12111, O00625, P02786, Q9Y6N5, O75363, O00526, P54577, O75369, P08123, P41218, Q9UHQ9, P01903, P24821, P08729, P08727, P11413, P52209, P15121, O75891, Q15063, P13798, Q14956, P53634, P13611, P37059, Q03013, O00468,…	116	1462	2531	1.26854	0.0826697	0.0142784	0.479821
UP_KEYWORDS	Oxidoreductase	18	15.5172	0.000394636	Q13268, P37059, P52895, O00625, Q9Y6N5, Q92626, P48735, O43175, P05091, Q9H845, Q9UHQ9, P15428, P52209, P11413, P11678, P15121, O75891, P42330	116	153	2531	2.56694	0.0867852	0.0128854	0.504761
UP_KEYWORDS	Disulfide bond	31	26.7241	0.000410509	O95994, Q06828, O00468, Q92626, P26006, P80404, Q96IQ7, Q05707, P04083, P02788, P12111, P14854, P02786, P02452, P16144, P05107, Q15582, P08123, P51888, P07585, P01903, P24821, Q01469, P51884, P14091, O00584, P11678, Q15063, P23229, P53634, P13611	116	359	2531	1.88409	0.0901143	0.0117351	0.525014
UP_SEQ_FEATURE	calcium-binding region:2; high affinity	5	4.31034	0.000420595	P06702, P26447, P05109, P25815, P29034	115	9	2519	12.1691	0.201536	0.0316409	0.609697
GOTERM_MF_DIRECT	GO:0005509~calcium ion binding	15	12.931	0.000520819	P06702, P04083, O00468, P05109, Q13938, P08133, P27482, P26447, Q9ULW8, Q9UJ72, P08758, P25815, P13611, P78330, P29034	111	116	2443	2.84599	0.131213	0.0679128	0.682619
GOTERM_MF_DIRECT	GO:0003678~DNA helicase activity	5	4.31034	0.000662652	P33993, P33992, P49736, Q14566, P25205	111	10	2443	11.0045	0.163874	0.0579138	0.867767
INTERPRO	IPR001751:S100/Calbindin-D9k, conserved site	5	4.31034	0.000715581	P06702, P26447, P05109, P25815, P29034	115	10	2482	10.7913	0.19729	0.104059	0.955347
GOTERM_CC_DIRECT	GO:0005796~Golgi lumen	6	5.17241	0.000716948	P51888, P07585, P51884, Q06828, O00468, P13611	115	17	2502	7.67877	0.118586	0.0208183	0.876239
GOTERM_MF_DIRECT	GO:0016491~oxidoreductase activity	10	8.62069	0.000800956	Q13268, P37059, Q9UHQ9, P15428, P52895, Q9Y6N5, P15121, O75891, P42330, P05091	111	57	2443	3.86123	0.194542	0.0526496	1.048
KEGG_PATHWAY	hsa04510:Focal adhesion	11	9.48276	0.000802597	Q14315, P24821, P12110, P12111, P12109, P02452, P16144, P23229, O75369, P08123, P26006	68	66	1398	3.42647	0.108471	0.0557919	0.946381
UP_SEQ_FEATURE	domain:VWFA 1	4	3.44828	0.000844962	P12110, P12111, P12109, Q05707	115	5	2519	17.5235	0.363802	0.0549625	1.22135
GOTERM_BP_DIRECT	GO:0007155~cell adhesion	13	11.2069	0.000870803	P12110, P12111, P02452, P16144, P05107, Q15582, P26006, P24821, P12109, Q15063, P23229, Q14956, P13611	110	95	2425	3.01675	0.494023	0.203149	1.32442
UP_SEQ_FEATURE	disulfide bond	26	22.4138	0.00118669	Q06828, O00468, Q92626, P26006, Q96IQ7, P02788, P12111, P14854, P02786, P02452, P16144, P05107, Q15582, P51888, P07585, P01903, P24821, Q01469, P51884, P14091, O00584, P11678, Q15063, P23229, P53634, P13611	115	297	2519	1.91755	0.470199	0.0681503	1.71134
KEGG_PATHWAY	hsa00480:Glutathione metabolism	7	6.03448	0.0012914	O75223, P21266, Q03013, P11413, P52209, P09488, P48735	68	27	1398	5.33007	0.168721	0.0597377	1.51872
INTERPRO	IPR008160:Collagen triple helix repeat	6	5.17241	0.00129775	P12110, P12111, P12109, P02452, Q05707, P08123	115	19	2482	6.81556	0.328787	0.124438	1.72634
UP_KEYWORDS	Signal	34	29.3103	0.00144662	O95994, Q06828, O00468, Q92626, O43175, P26006, P36955, P80404, Q96IQ7, Q05707, P02788, P12110, Q14CN2, P12111, P02452, O00526, P16144, P05107, Q15582, P08123, P51888, P07585, P01903, P24821, P51884, P12109, P14091, O00584, P11678, Q15063, P23229, Q14956, P53634, P13611	116	440	2531	1.68601	0.283204	0.03632	1.83886
UP_KEYWORDS	Pyrrolidone carboxylic acid	7	6.03448	0.00155481	P36955, P51884, P12111, Q06828, P02452, P05107, P08123	116	29	2531	5.26665	0.300847	0.0351557	1.97512
INTERPRO	IPR013787:S100/CaBP-9k-type, calcium binding, subdomain	5	4.31034	0.00156999	P06702, P26447, P05109, P25815, P29034	115	12	2482	8.99275	0.382678	0.113604	2.08497
UP_SEQ_FEATURE	domain:VWFA 2	4	3.44828	0.00163423	P12110, P12111, P12109, Q05707	115	6	2519	14.6029	0.583149	0.0837836	2.34964
INTERPRO	IPR000372:Leucine-rich repeat-containing N-terminal	4	3.44828	0.00170583	P51888, P07585, P51884, Q06828	115	6	2482	14.3884	0.407935	0.0995203	2.26347
INTERPRO	IPR002035:von Willebrand factor, type A	7	6.03448	0.00197698	P12110, P12111, Q14CN2, P12109, P16144, Q05707, P05107	115	30	2482	5.03594	0.455307	0.0962979	2.61885
GOTERM_CC_DIRECT	GO:0005581~collagen trimer	6	5.17241	0.00203619	P12110, P12111, P12109, P02452, Q05707, P08123	115	21	2502	6.21615	0.301441	0.0499568	2.47019
SMART	SM01394:SM01394	5	4.31034	0.00205733	P06702, P26447, P05109, P25815, P29034	65	12	1284	8.23077	0.125291	0.0647414	2.07711
UP_SEQ_FEATURE	repeat:LRR 12	5	4.31034	0.00207218	P51888, P07585, P51884, P12111, Q06828	115	13	2519	8.42475	0.670364	0.0959656	2.97051
SMART	SM00013:LRRNT	4	3.44828	0.0021231	P51888, P07585, P51884, Q06828	65	6	1284	13.1692	0.12903	0.0450051	2.14286
GOTERM_BP_DIRECT	GO:0070208~protein heterotrimerization	4	3.44828	0.00270956	P12110, P12109, P02452, P08123	110	7	2425	12.5974	0.880178	0.411653	4.06734
GOTERM_CC_DIRECT	GO:0005576~extracellular region	21	18.1034	0.00277892	P06702, P04083, P02788, P12110, P12111, P02786, Q06828, P02452, O00468, P05109, Q15582, P08123, P51888, P07585, P24821, P36955, P51884, P12109, O00584, Q05707, P13611	115	229	2502	1.99514	0.387233	0.0593849	3.35718
UP_KEYWORDS	Epidermolysis bullosa	4	3.44828	0.0027981	P15924, P16144, P23229, P26006	116	7	2531	12.468	0.475056	0.0569044	3.52855
UP_SEQ_FEATURE	repeat:LRR 11	5	4.31034	0.00280068	P51888, P07585, P51884, P12111, Q06828	115	14	2519	7.82298	0.776973	0.117537	3.99516
UP_KEYWORDS	Proteoglycan	5	4.31034	0.00284256	P07585, P51884, Q06828, O00468, P13611	116	14	2531	7.79249	0.480413	0.0530983	3.58368
KEGG_PATHWAY	hsa04974:Protein digestion and absorption	6	5.17241	0.0030363	P12110, P12111, P12109, P02452, Q05707, P08123	68	22	1398	5.60695	0.352639	0.103012	3.53725
UP_SEQ_FEATURE	repeat:LRR 6	6	5.17241	0.00303916	P51888, P07585, P51884, P12111, Q06828, Q92626	115	23	2519	5.71418	0.803762	0.117736	4.3284
UP_KEYWORDS	Collagen	6	5.17241	0.00309367	P12110, P12111, P12109, P02452, Q05707, P08123	116	23	2531	5.6919	0.509655	0.0533435	3.89449
GOTERM_BP_DIRECT	GO:0030199~collagen fibril organization	5	4.31034	0.00359114	P51884, Q06828, P02452, Q05707, P08123	110	15	2425	7.34848	0.939995	0.430311	5.357
UP_SEQ_FEATURE	repeat:LRR 10	5	4.31034	0.00368714	P51888, P07585, P51884, P12111, Q06828	115	15	2519	7.30145	0.861414	0.131651	5.22839
UP_SEQ_FEATURE	repeat:LRR 5	6	5.17241	0.00370228	P51888, P07585, P51884, P12111, Q06828, Q92626	115	24	2519	5.47609	0.862536	0.123916	5.24933
INTERPRO	IPR003591:Leucine-rich repeat, typical subtype	5	4.31034	0.00388917	P51888, P07585, P51884, Q06828, Q92626	115	15	2482	7.1942	0.69769	0.157095	5.09137
GOTERM_MF_DIRECT	GO:0050786~RAGE receptor binding	4	3.44828	0.00421565	P06702, P26447, P05109, P25815	111	8	2443	11.0045	0.680383	0.203976	5.40307
KEGG_PATHWAY	hsa03030:DNA replication	5	4.31034	0.00441241	P33993, P33992, P49736, Q14566, P25205	68	15	1398	6.85294	0.468669	0.118803	5.10235
GOTERM_CC_DIRECT	GO:0042383~sarcolemma	6	5.17241	0.00459396	Q14315, P04083, P12110, P12111, P12109, P08727	115	25	2502	5.22157	0.55532	0.0861095	5.49369
GOTERM_BP_DIRECT	GO:0001501~skeletal system development	5	4.31034	0.0046243	P51888, P02452, Q15063, P08123, P13611	110	16	2425	6.8892	0.97334	0.453433	6.84776
UP_SEQ_FEATURE	repeat:LRR 9	5	4.31034	0.00474654	P51888, P07585, P51884, P12111, Q06828	115	16	2519	6.84511	0.921562	0.147081	6.68286
SMART	SM00369:LRR_TYP	5	4.31034	0.00506425	P51888, P07585, P51884, Q06828, Q92626	65	15	1284	6.58462	0.281085	0.0791915	5.04299
GOTERM_BP_DIRECT	GO:0071799~cellular response to prostaglandin D stimulus	3	2.58621	0.00583109	P24821, P52895, P42330	110	3	2425	22.0455	0.989676	0.479686	8.56126
UP_KEYWORDS	Serine biosynthesis	3	2.58621	0.00595906	Q9Y617, O43175, P78330	116	3	2531	21.819	0.747081	0.0935249	7.3764
GOTERM_CC_DIRECT	GO:0005589~collagen type VI trimer	3	2.58621	0.00599149	P07585, P12111, P12109	115	3	2502	21.7565	0.652737	0.100366	7.10907
UP_SEQ_FEATURE	repeat:LRR 8	5	4.31034	0.00599311	P51888, P07585, P51884, P12111, Q06828	115	17	2519	6.44246	0.959883	0.172358	8.36768
UP_SEQ_FEATURE	region of interest:Triple-helical region	4	3.44828	0.00620982	P12110, P12111, P12109, P02452	115	9	2519	9.73527	0.9643	0.169016	8.65767
UP_SEQ_FEATURE	repeat:LRR 4	6	5.17241	0.00630867	P51888, P07585, P51884, P12111, Q06828, Q92626	115	27	2519	4.86763	0.96615	0.163226	8.78966
INTERPRO	IPR002957:Keratin, type I	4	3.44828	0.00647215	P35900, Q04695, P08727, P05783	115	9	2482	9.59227	0.86377	0.220557	8.33905
UP_KEYWORDS	Cell adhesion	11	9.48276	0.00668577	P24821, P12110, P12111, P12109, P16144, Q15063, Q05707, P23229, P05107, Q15582, P26006	116	90	2531	2.66676	0.786238	0.0977461	8.24078
INTERPRO	IPR013783:Immunoglobulin-like fold	10	8.62069	0.00705813	Q14315, P01903, P24821, P12111, Q96IQ7, Q92626, P16144, Q05707, O75369, P13611	115	76	2482	2.83982	0.886338	0.214641	9.06136
UP_KEYWORDS	Keratin	5	4.31034	0.00754701	P35900, Q04695, P08729, P08727, P05783	116	18	2531	6.06082	0.8249	0.10318	9.25554
GOTERM_CC_DIRECT	GO:0071944~cell periphery	5	4.31034	0.00761876	O14745, Q04695, P08727, P05783, P26006	115	18	2502	6.04348	0.73973	0.115176	8.95803
GOTERM_CC_DIRECT	GO:0005882~intermediate filament	6	5.17241	0.00761908	P35900, P15924, Q04695, P08729, P08727, P05783	115	28	2502	4.66211	0.739745	0.106112	8.9584
GOTERM_MF_DIRECT	GO:0042803~protein homodimerization activity	16	13.7931	0.00832938	P04083, O95994, P02786, Q03013, P02730, P08133, O75223, P15428, P21266, P80404, P14091, P11413, Q14376, P09488, Q99497, P78330	111	171	2443	2.05932	0.895477	0.313667	10.4143
GOTERM_CC_DIRECT	GO:0043202~lysosomal lumen	7	6.03448	0.00845907	P51888, P07585, P51884, Q06828, O00584, O00468, P13611	115	40	2502	3.80739	0.77578	0.108643	9.89954
UP_SEQ_FEATURE	repeat:Annexin 3	4	3.44828	0.0085812	P04083, Q9UJ72, P08758, P08133	115	10	2519	8.76174	0.990056	0.205893	11.7756
UP_SEQ_FEATURE	repeat:Annexin 1	4	3.44828	0.0085812	P04083, Q9UJ72, P08758, P08133	115	10	2519	8.76174	0.990056	0.205893	11.7756
UP_SEQ_FEATURE	repeat:Annexin 2	4	3.44828	0.0085812	P04083, Q9UJ72, P08758, P08133	115	10	2519	8.76174	0.990056	0.205893	11.7756
UP_SEQ_FEATURE	repeat:Annexin 4	4	3.44828	0.0085812	P04083, Q9UJ72, P08758, P08133	115	10	2519	8.76174	0.990056	0.205893	11.7756
UP_SEQ_FEATURE	repeat:LRR 3	6	5.17241	0.00863391	P51888, P07585, P51884, P12111, Q06828, Q92626	115	29	2519	4.53193	0.990335	0.198215	11.8437
GOTERM_BP_DIRECT	GO:0055114~oxidation-reduction process	14	12.069	0.0086504	Q13268, P37059, P52895, O00625, Q92626, O43175, Q9UHQ9, P15428, P52209, P11413, P11678, P15121, O75891, P42330	110	140	2425	2.20455	0.99888	0.572267	12.4502
UP_KEYWORDS	Annexin	4	3.44828	0.00867762	P04083, Q9UJ72, P08758, P08133	116	10	2531	8.72759	0.865281	0.111229	10.572
KEGG_PATHWAY	hsa00980:Metabolism of xenobiotics by cytochrome P450	5	4.31034	0.00886972	P07099, P21266, P52895, Q03013, P09488	68	18	1398	5.71078	0.720298	0.191309	10.0136
GOTERM_BP_DIRECT	GO:0000082~G1/S transition of mitotic cell cycle	5	4.31034	0.00887372	P33993, P33992, P49736, Q14566, P25205	110	19	2425	5.80144	0.999061	0.539051	12.7516
INTERPRO	IPR018252:Annexin repeat, conserved site	4	3.44828	0.00893925	P04083, Q9UJ72, P08758, P08133	115	10	2482	8.63304	0.936498	0.240936	11.3447
INTERPRO	IPR018502:Annexin repeat	4	3.44828	0.00893925	P04083, Q9UJ72, P08758, P08133	115	10	2482	8.63304	0.936498	0.240936	11.3447
INTERPRO	IPR001464:Annexin	4	3.44828	0.00893925	P04083, Q9UJ72, P08758, P08133	115	10	2482	8.63304	0.936498	0.240936	11.3447
UP_SEQ_FEATURE	repeat:LRR 1	6	5.17241	0.00999399	P51888, P07585, P51884, P12111, Q06828, Q92626	115	30	2519	4.38087	0.995363	0.216715	13.5857
UP_SEQ_FEATURE	repeat:LRR 2	6	5.17241	0.00999399	P51888, P07585, P51884, P12111, Q06828, Q92626	115	30	2519	4.38087	0.995363	0.216715	13.5857
UP_SEQ_FEATURE	binding site:Substrate	11	9.48276	0.010187	Q13268, P37059, P09467, P15428, P52895, P11413, Q14376, P15121, P50135, P48735, P42330	115	96	2519	2.50987	0.995822	0.211934	13.8303
BIOCARTA	h_slrpPathway:Small Leucine-rich Proteoglycan (SLRP) molecules	3	2.58621	0.0104337	P07585, P51884, Q06828	19	4	409	16.1447	0.285115	0.154491	8.68356
GOTERM_MF_DIRECT	GO:0005518~collagen binding	5	4.31034	0.0107821	P07585, P51884, Q05707, Q15582, P26006	111	20	2443	5.50225	0.946441	0.34173	13.2842
UP_SEQ_FEATURE	region of interest:Linker 12	5	4.31034	0.0109852	P35900, Q04695, P08729, P08727, P05783	115	20	2519	5.47609	0.997287	0.21826	14.835
SMART	SM00335:ANX	4	3.44828	0.0110279	P04083, Q9UJ72, P08758, P08133	65	10	1284	7.90154	0.513636	0.13425	10.6868
GOTERM_BP_DIRECT	GO:0009612~response to mechanical stimulus	4	3.44828	0.0111938	P07585, P24821, Q15063, P78330	110	11	2425	8.01653	0.99985	0.58534	15.8255
GOTERM_BP_DIRECT	GO:0002523~leukocyte migration involved in inflammatory response	3	2.58621	0.01132	P06702, P05109, P05107	110	4	2425	16.5341	0.999864	0.554849	15.9898
GOTERM_BP_DIRECT	GO:0044597~daunorubicin metabolic process	3	2.58621	0.01132	P52895, P15121, P42330	110	4	2425	16.5341	0.999864	0.554849	15.9898
GOTERM_BP_DIRECT	GO:0006564~L-serine biosynthetic process	3	2.58621	0.01132	Q9Y617, O43175, P78330	110	4	2425	16.5341	0.999864	0.554849	15.9898
GOTERM_BP_DIRECT	GO:0018916~nitrobenzene metabolic process	3	2.58621	0.01132	P21266, Q03013, P09488	110	4	2425	16.5341	0.999864	0.554849	15.9898
GOTERM_BP_DIRECT	GO:0044598~doxorubicin metabolic process	3	2.58621	0.01132	P52895, P15121, P42330	110	4	2425	16.5341	0.999864	0.554849	15.9898
UP_SEQ_FEATURE	domain:VWFA 3	3	2.58621	0.0114747	P12110, P12111, P12109	115	4	2519	16.4283	0.997918	0.218842	15.4457
INTERPRO	IPR003081:Glutathione S-transferase, Mu class	3	2.58621	0.0118087	P21266, Q03013, P09488	115	4	2482	16.187	0.973927	0.282176	14.7257
GOTERM_MF_DIRECT	GO:0042802~identical protein binding	18	15.5172	0.0121028	P09467, P02786, P02452, Q03154, Q9UN81, O75369, P08123, P21266, P26447, P11413, Q9ULW8, Q14376, P02792, P13798, P53634, Q99497, P29034, Q14566	111	212	2443	1.86869	0.96266	0.336988	14.7942
GOTERM_BP_DIRECT	GO:0030574~collagen catabolic process	5	4.31034	0.0127857	P12110, P12111, P12109, P02452, P08123	110	21	2425	5.24892	0.999957	0.567672	17.8756
UP_SEQ_FEATURE	repeat:LRR 7	5	4.31034	0.0131049	P51888, P07585, P51884, P12111, Q06828	115	21	2519	5.21532	0.999139	0.237721	17.4504
KEGG_PATHWAY	hsa04151:PI3K-Akt signaling pathway	9	7.75862	0.0134661	P24821, P12110, P12111, P12109, P02452, P16144, P23229, P08123, P26006	68	68	1398	2.72102	0.856115	0.241917	14.8334
UP_SEQ_FEATURE	domain:EF-hand 2	7	6.03448	0.0144683	P06702, P27482, P26447, P05109, Q13938, P25815, P29034	115	45	2519	3.40734	0.999589	0.250824	19.0928
GOTERM_MF_DIRECT	GO:0005544~calcium-dependent phospholipid binding	4	3.44828	0.0145135	P04083, Q9UJ72, P08758, P08133	111	12	2443	7.33634	0.980694	0.355059	17.4878
GOTERM_CC_DIRECT	GO:0008305~integrin complex	4	3.44828	0.014995	P16144, P23229, P05107, P26006	115	12	2502	7.25217	0.92999	0.172989	16.9229
OMIM_DISEASE	254090~Ullrich congenital muscular dystrophy 1	3	2.58621	0.0150283	P12110, P12111, P12109	52	3	697	13.4038	0.810935	0.810935	15.7248
OMIM_DISEASE	158810~Bethlem myopathy 1	3	2.58621	0.0150283	P12110, P12111, P12109	52	3	697	13.4038	0.810935	0.810935	15.7248
UP_KEYWORDS	Hydroxylation	6	5.17241	0.0151867	P12110, P12111, P12109, P02452, Q05707, P08123	116	33	2531	3.96708	0.970393	0.17761	17.8147
UP_SEQ_FEATURE	region of interest:Coil 2	5	4.31034	0.0154691	P35900, Q04695, P08729, P08727, P05783	115	22	2519	4.97826	0.999761	0.257609	20.279
INTERPRO	IPR012340:Nucleic acid-binding, OB-fold	6	5.17241	0.0158464	P33993, P33992, P49736, P54577, Q14566, P25205	115	33	2482	3.92411	0.992582	0.335454	19.2815
KEGG_PATHWAY	hsa04640:Hematopoietic cell lineage	4	3.44828	0.0169647	P01903, P02786, P23229, P26006	68	12	1398	6.85294	0.913427	0.2635	18.3423
GOTERM_CC_DIRECT	GO:0005788~endoplasmic reticulum lumen	8	6.89655	0.0176718	P12110, P12111, P12109, O00584, P02452, Q05707, P53634, P08123	115	60	2502	2.90087	0.956633	0.18877	19.6513
SMART	SM00327:VWA	5	4.31034	0.0177155	P12110, P12111, Q14CN2, P12109, Q05707	65	21	1284	4.7033	0.687087	0.176044	16.6544
UP_SEQ_FEATURE	domain:EF-hand 1	7	6.03448	0.0177261	P06702, P27482, P26447, P05109, Q13938, P25815, P29034	115	47	2519	3.26235	0.99993	0.28104	22.895
UP_SEQ_FEATURE	region of interest:Coil 1B	5	4.31034	0.0180859	P35900, Q04695, P08729, P08727, P05783	115	23	2519	4.76181	0.999943	0.277822	23.3046
UP_SEQ_FEATURE	region of interest:Rod	5	4.31034	0.0180859	P35900, Q04695, P08729, P08727, P05783	115	23	2519	4.76181	0.999943	0.277822	23.3046
UP_SEQ_FEATURE	region of interest:Linker 1	5	4.31034	0.0180859	P35900, Q04695, P08729, P08727, P05783	115	23	2519	4.76181	0.999943	0.277822	23.3046
UP_SEQ_FEATURE	region of interest:Coil 1A	5	4.31034	0.0180859	P35900, Q04695, P08729, P08727, P05783	115	23	2519	4.76181	0.999943	0.277822	23.3046
GOTERM_BP_DIRECT	GO:0006693~prostaglandin metabolic process	3	2.58621	0.0183152	P15428, P52895, P42330	110	5	2425	13.2273	0.999999	0.671081	24.6402
GOTERM_BP_DIRECT	GO:0018146~keratan sulfate biosynthetic process	3	2.58621	0.0183152	P51888, P51884, Q06828	110	5	2425	13.2273	0.999999	0.671081	24.6402
GOTERM_MF_DIRECT	GO:0004032~alditol:NADP+ 1-oxidoreductase activity	3	2.58621	0.0183773	P52895, P15121, P42330	111	5	2443	13.2054	0.993316	0.393955	21.6414
UP_SEQ_FEATURE	site:Lowers pKa of active site Tyr	3	2.58621	0.0185612	P52895, P15121, P42330	115	5	2519	13.1426	0.999956	0.276272	23.8425
UP_KEYWORDS	Integrin	4	3.44828	0.0187194	P16144, P23229, P05107, P26006	116	13	2531	6.71353	0.987045	0.204474	21.5152
INTERPRO	IPR001664:Intermediate filament protein	5	4.31034	0.0189978	P35900, Q04695, P08729, P08727, P05783	115	23	2482	4.69187	0.997229	0.364254	22.6795
INTERPRO	IPR018039:Intermediate filament protein, conserved site	5	4.31034	0.0189978	P35900, Q04695, P08729, P08727, P05783	115	23	2482	4.69187	0.997229	0.364254	22.6795
INTERPRO	IPR018170:Aldo/keto reductase, conserved site	3	2.58621	0.0190929	P52895, P15121, P42330	115	5	2482	12.9496	0.99731	0.344743	22.78
INTERPRO	IPR020471:Aldo/keto reductase subgroup	3	2.58621	0.0190929	P52895, P15121, P42330	115	5	2482	12.9496	0.99731	0.344743	22.78
UP_SEQ_FEATURE	region of interest:Head	5	4.31034	0.0209626	P35900, Q04695, P08729, P08727, P05783	115	24	2519	4.56341	0.999988	0.298262	26.5071
UP_KEYWORDS	Intermediate filament	5	4.31034	0.0212446	P35900, Q04695, P08729, P08727, P05783	116	24	2531	4.54562	0.992838	0.218817	24.0656
UP_KEYWORDS	DNA replication	5	4.31034	0.0212446	P33993, P33992, P49736, Q14566, P25205	116	24	2531	4.54562	0.992838	0.218817	24.0656
KEGG_PATHWAY	hsa04110:Cell cycle	5	4.31034	0.0214214	P33993, P33992, P49736, Q14566, P25205	68	23	1398	4.46931	0.954795	0.291114	22.6204
UP_KEYWORDS	NADP	7	6.03448	0.0218467	P52895, P11413, P52209, P15121, O75891, P48735, P42330	116	49	2531	3.117	0.993783	0.214886	24.6623
INTERPRO	IPR001611:Leucine-rich repeat	5	4.31034	0.0220083	P51888, P07585, P51884, Q06828, Q92626	115	24	2482	4.49638	0.998921	0.365848	25.8016
UP_KEYWORDS	Metal-binding	30	25.8621	0.0222674	O00151, P09467, Q03154, Q92626, P48735, P26006, P80404, P27482, P49736, P25815, P06702, P00915, P04083, P02788, Q14CN2, O00625, Q9Y3Z3, P02452, P05109, Q93088, Q13938, P05107, P08123, P26447, P02792, P11678, P23229, Q14847, P78330, P29034	116	445	2531	1.47094	0.994369	0.209767	25.0766
SMART	SM01391:SM01391	5	4.31034	0.0243193	P35900, Q04695, P08729, P08727, P05783	65	23	1284	4.29431	0.798163	0.204364	22.192
UP_KEYWORDS	Leucine-rich repeat	5	4.31034	0.0244261	P51888, P07585, P51884, Q06828, Q92626	116	25	2531	4.36379	0.996613	0.219089	27.1699
KEGG_PATHWAY	hsa00260:Glycine, serine and threonine metabolism	4	3.44828	0.0262044	Q9Y617, Q93088, O43175, P78330	68	14	1398	5.87395	0.977567	0.315947	26.9827
GOTERM_MF_DIRECT	GO:0048407~platelet-derived growth factor binding	3	2.58621	0.0267614	P12109, P02452, P08123	111	6	2443	11.0045	0.99934	0.486148	29.9987
UP_SEQ_FEATURE	glycosylation site:O-linked (Gal...)	3	2.58621	0.0270246	P12111, P02452, Q05707	115	6	2519	10.9522	1	0.358635	32.8521
INTERPRO	IPR001395:Aldo/keto reductase	3	2.58621	0.0277864	P52895, P15121, P42330	115	6	2482	10.7913	0.999825	0.417658	31.4694
GOTERM_CC_DIRECT	GO:0016323~basolateral plasma membrane	6	5.17241	0.0299988	P15428, P04083, P15924, P02786, P02730, P26006	115	39	2502	3.34716	0.995302	0.284689	31.1856
UP_SEQ_FEATURE	nucleotide phosphate-binding region:NADP	5	4.31034	0.0312079	P52895, P11413, P15121, P48735, P42330	115	27	2519	4.05636	1	0.392797	36.9291
GOTERM_BP_DIRECT	GO:0001649~osteoblast differentiation	6	5.17241	0.0313851	P24821, P12109, P02452, O76021, Q14956, P13611	110	40	2425	3.30682	1	0.831561	38.616
KEGG_PATHWAY	hsa05204:Chemical carcinogenesis	4	3.44828	0.0316524	P07099, P21266, Q03013, P09488	68	15	1398	5.48235	0.989943	0.341726	31.6765
UP_SEQ_FEATURE	compositionally biased region:Cys-rich	4	3.44828	0.0328563	P51888, P07585, P51884, Q06828	115	16	2519	5.47609	1	0.399905	38.4713
INTERPRO	IPR002048:EF-hand domain	7	6.03448	0.0351472	P06702, P27482, P26447, P05109, Q13938, P25815, P29034	115	54	2482	2.79775	0.999983	0.475936	38.1097
UP_KEYWORDS	Palmitate	6	5.17241	0.0359827	P02786, P16144, P23229, Q99497, P02730, P26006	116	41	2531	3.19302	0.999781	0.296151	37.4884
GOTERM_BP_DIRECT	GO:0042178~xenobiotic catabolic process	3	2.58621	0.0362577	P21266, Q03013, P09488	110	7	2425	9.44805	1	0.854176	43.1755
INTERPRO	IPR023210:NADP-dependent oxidoreductase domain	3	2.58621	0.0377467	P52895, P15121, P42330	115	7	2482	9.24969	0.999993	0.48121	40.3087
INTERPRO	IPR003961:Fibronectin, type III	4	3.44828	0.0400865	P24821, P12111, P16144, Q05707	115	17	2482	5.07826	0.999996	0.483693	42.2261
PIR_SUPERFAMILY	PIRSF000097:aldo-keto reductase	3	2.58621	0.0432647	P52895, P15121, P42330	29	5	391	8.08966	0.710152	0.710152	30.9266
GOTERM_CC_DIRECT	GO:1903561~extracellular vesicle	5	4.31034	0.0448772	P51888, P12110, P12111, P02786, P05107	115	30	2502	3.62609	0.999691	0.378338	43.0752
GOTERM_CC_DIRECT	GO:0005604~basement membrane	5	4.31034	0.0448772	P24821, P36955, P23229, Q15582, O00515	115	30	2502	3.62609	0.999691	0.378338	43.0752
GOTERM_BP_DIRECT	GO:0030203~glycosaminoglycan metabolic process	3	2.58621	0.0469455	P07585, O00468, P13611	110	8	2425	8.26705	1	0.904637	52.0912
GOTERM_BP_DIRECT	GO:0015701~bicarbonate transport	3	2.58621	0.0469455	Q9UHQ9, P00915, P02730	110	8	2425	8.26705	1	0.904637	52.0912
GOTERM_BP_DIRECT	GO:0042340~keratan sulfate catabolic process	3	2.58621	0.0469455	P51888, P51884, Q06828	110	8	2425	8.26705	1	0.904637	52.0912
GOTERM_BP_DIRECT	GO:0006268~DNA unwinding involved in DNA replication	3	2.58621	0.0469455	P33993, P49736, Q14566	110	8	2425	8.26705	1	0.904637	52.0912
GOTERM_BP_DIRECT	GO:0030593~neutrophil chemotaxis	3	2.58621	0.0469455	P06702, P05109, P05107	110	8	2425	8.26705	1	0.904637	52.0912
GOTERM_MF_DIRECT	GO:0043295~glutathione binding	3	2.58621	0.0470968	P21266, Q03013, P09488	111	8	2443	8.25338	0.999998	0.662248	46.9689
UP_SEQ_FEATURE	domain:GST N-terminal	3	2.58621	0.0475442	P21266, Q03013, P09488	115	8	2519	8.21413	1	0.515146	50.7439
UP_KEYWORDS	Palmoplantar keratoderma	3	2.58621	0.0478922	P15924, Q04695, P53634	116	8	2531	8.18211	0.999987	0.363333	46.6976
GOTERM_MF_DIRECT	GO:0003697~single-stranded DNA binding	5	4.31034	0.047964	P33993, P04083, Q9UN81, Q99497, Q14566	111	31	2443	3.54984	0.999998	0.639715	47.6
INTERPRO	IPR018247:EF-Hand 1, calcium-binding site	6	5.17241	0.0486892	P06702, P27482, P26447, P05109, Q13938, P29034	115	44	2482	2.94308	1	0.535218	48.7961
GOTERM_BP_DIRECT	GO:0042060~wound healing	4	3.44828	0.0506569	P07585, P24821, P15924, P05109	110	19	2425	4.64115	1	0.90849	54.8683
UP_KEYWORDS	Dwarfism	4	3.44828	0.0520649	P36955, P02452, O75369, P08123	116	19	2531	4.59347	0.999995	0.376868	49.6161
UP_KEYWORDS	Inflammatory response	4	3.44828	0.0520649	P06702, P04083, P05109, Q99497	116	19	2531	4.59347	0.999995	0.376868	49.6161
GOTERM_MF_DIRECT	GO:0048306~calcium-dependent protein binding	4	3.44828	0.0579579	P04083, P26447, P25815, P08133	111	20	2443	4.4018	1	0.683825	54.3887
GOTERM_BP_DIRECT	GO:0045109~intermediate filament organization	3	2.58621	0.0586195	P35900, P15924, Q04695	110	9	2425	7.34848	1	0.927516	60.3266
UP_KEYWORDS	NAD	7	6.03448	0.0597668	P37059, Q9UHQ9, P15428, Q14376, O43175, P42330, P05091	116	62	2531	2.46343	0.999999	0.408429	54.6195
UP_KEYWORDS	Calcium/phospholipid-binding	3	2.58621	0.0597813	P04083, P08758, P08133	116	9	2531	7.27299	0.999999	0.397309	54.6285
UP_KEYWORDS	Osteogenesis imperfecta	3	2.58621	0.0597813	P36955, P02452, P08123	116	9	2531	7.27299	0.999999	0.397309	54.6285
UP_KEYWORDS	Antimicrobial	3	2.58621	0.0597813	P06702, P02788, P05109	116	9	2531	7.27299	0.999999	0.397309	54.6285
INTERPRO	IPR004045:Glutathione S-transferase, N-terminal	3	2.58621	0.0609466	P21266, Q03013, P09488	115	9	2482	7.1942	1	0.601198	56.9695
INTERPRO	IPR011992:EF-hand-like domain	7	6.03448	0.0623351	P06702, P27482, P26447, P05109, Q13938, P25815, P29034	115	62	2482	2.43675	1	0.592678	57.8149
GOTERM_MF_DIRECT	GO:0030674~protein binding, bridging	4	3.44828	0.0654733	P04083, P15924, Q05707, P08123	111	21	2443	4.19219	1	0.704436	58.9479
KEGG_PATHWAY	hsa00140:Steroid hormone biosynthesis	3	2.58621	0.065522	P37059, P52895, P42330	68	9	1398	6.85294	0.999938	0.554055	55.1819
INTERPRO	IPR013032:EGF-like, conserved site	4	3.44828	0.0687091	P24821, O00468, P16144, P13611	115	21	2482	4.11097	1	0.613315	61.5023
GOTERM_MF_DIRECT	GO:0005198~structural molecule activity	7	6.03448	0.0694575	P04083, P15924, Q04695, P08729, P08727, P05783, O00515	111	65	2443	2.3702	1	0.703227	61.1904
GOTERM_BP_DIRECT	GO:0043542~endothelial cell migration	3	2.58621	0.071171	P25815, P05107, P29034	110	10	2425	6.61364	1	0.952104	67.6939
UP_KEYWORDS	Chemotaxis	3	2.58621	0.0725572	P06702, P05109, P19971	116	10	2531	6.54569	1	0.449759	61.9278
UP_SEQ_FEATURE	region of interest:Tail	4	3.44828	0.0743358	P35900, Q04695, P08729, P05783	115	22	2519	3.98261	1	0.672708	67.4672
GOTERM_BP_DIRECT	GO:0006260~DNA replication	5	4.31034	0.0753757	P33993, P33992, P49736, Q14566, P25205	110	36	2425	3.06187	1	0.953308	69.8611
KEGG_PATHWAY	hsa04514:Cell adhesion molecules (CAMs)	4	3.44828	0.0754522	P01903, P23229, P05107, P13611	68	21	1398	3.91597	0.999987	0.578087	60.5083
KEGG_PATHWAY	hsa01130:Biosynthesis of antibiotics	10	8.62069	0.0772602	P09467, Q9Y617, P54868, P11413, P52209, Q03154, P48735, O43175, P78330, P05091	68	111	1398	1.85215	0.99999	0.560145	61.4133
UP_KEYWORDS	Iron	6	5.17241	0.0790756	P02788, P80404, O00625, P02792, Q92626, P11678	116	51	2531	2.56694	1	0.468238	65.2195
INTERPRO	IPR016040:NAD(P)-binding domain	7	6.03448	0.079596	Q13268, P37059, P15428, P11413, P52209, Q14376, O43175	115	66	2482	2.28906	1	0.653881	67.1185
UP_SEQ_FEATURE	nucleotide phosphate-binding region:NAD	5	4.31034	0.0833899	P37059, P15428, Q14376, O43175, P05091	115	37	2519	2.96005	1	0.706506	71.799
KEGG_PATHWAY	hsa05412:Arrhythmogenic right ventricular cardiomyopathy (ARVC)	4	3.44828	0.084469	P15924, P16144, P23229, P26006	68	22	1398	3.73797	0.999997	0.568862	64.836
GOTERM_BP_DIRECT	GO:0043588~skin development	3	2.58621	0.0844993	P16144, P23229, P26006	110	11	2425	6.0124	1	0.962654	74.1048
GOTERM_BP_DIRECT	GO:0009611~response to wounding	3	2.58621	0.0844993	Q01469, P24821, P16144	110	11	2425	6.0124	1	0.962654	74.1048
UP_SEQ_FEATURE	domain:Fibronectin type-III 4	3	2.58621	0.0855212	P24821, P16144, Q05707	115	11	2519	5.97391	1	0.706653	72.7374
UP_SEQ_FEATURE	domain:Fibronectin type-III 3	3	2.58621	0.0855212	P24821, P16144, Q05707	115	11	2519	5.97391	1	0.706653	72.7374
UP_SEQ_FEATURE	site:Stutter	3	2.58621	0.0855212	P08729, P08727, P05783	115	11	2519	5.97391	1	0.706653	72.7374
UP_KEYWORDS	Amino-acid biosynthesis	3	2.58621	0.0861164	Q9Y617, O43175, P78330	116	11	2531	5.95063	1	0.487333	68.4786
INTERPRO	IPR009053:Prefoldin	3	2.58621	0.0877404	Q04695, P08729, P08727	115	11	2482	5.88617	1	0.676217	70.8131
GOTERM_BP_DIRECT	GO:0071395~cellular response to jasmonic acid stimulus	2	1.72414	0.0878943	P52895, P42330	110	2	2425	22.0455	1	0.962	75.5361
GOTERM_BP_DIRECT	GO:0009448~gamma-aminobutyric acid metabolic process	2	1.72414	0.0878943	P80404, O43175	110	2	2425	22.0455	1	0.962	75.5361
GOTERM_BP_DIRECT	GO:0002793~positive regulation of peptide secretion	2	1.72414	0.0878943	P06702, P05109	110	2	2425	22.0455	1	0.962	75.5361
GOTERM_BP_DIRECT	GO:0035878~nail development	2	1.72414	0.0878943	P16144, P23229	110	2	2425	22.0455	1	0.962	75.5361
GOTERM_BP_DIRECT	GO:0019322~pentose biosynthetic process	2	1.72414	0.0878943	P11413, P52209	110	2	2425	22.0455	1	0.962	75.5361
GOTERM_BP_DIRECT	GO:0042448~progesterone metabolic process	2	1.72414	0.0878943	P52895, P42330	110	2	2425	22.0455	1	0.962	75.5361
GOTERM_BP_DIRECT	GO:0070488~neutrophil aggregation	2	1.72414	0.0878943	P06702, P05109	110	2	2425	22.0455	1	0.962	75.5361
GOTERM_BP_DIRECT	GO:0032602~chemokine production	2	1.72414	0.0878943	P06702, P05109	110	2	2425	22.0455	1	0.962	75.5361
GOTERM_BP_DIRECT	GO:0009051~pentose-phosphate shunt, oxidative branch	2	1.72414	0.0878943	P11413, P52209	110	2	2425	22.0455	1	0.962	75.5361
GOTERM_MF_DIRECT	GO:0018636~phenanthrene 9,10-monooxygenase activity	2	1.72414	0.0880434	P52895, P42330	111	2	2443	22.009	1	0.768636	70.233
GOTERM_MF_DIRECT	GO:0047086~ketosteroid monooxygenase activity	2	1.72414	0.0880434	P52895, P42330	111	2	2443	22.009	1	0.768636	70.233
GOTERM_MF_DIRECT	GO:0045545~syndecan binding	2	1.72414	0.0880434	P24821, Q14956	111	2	2443	22.009	1	0.768636	70.233
GOTERM_MF_DIRECT	GO:0047115~trans-1,2-dihydrobenzene-1,2-diol dehydrogenase activity	2	1.72414	0.0880434	P52895, P42330	111	2	2443	22.009	1	0.768636	70.233
GOTERM_MF_DIRECT	GO:0008483~transaminase activity	2	1.72414	0.0880434	Q9Y617, P80404	111	2	2443	22.009	1	0.768636	70.233
GOTERM_BP_DIRECT	GO:0050900~leukocyte migration	5	4.31034	0.0882995	P02452, P23229, P05107, P08123, P26006	110	38	2425	2.90072	1	0.956851	75.7019
UP_SEQ_FEATURE	domain:FAS1 4	2	1.72414	0.0884812	Q15063, Q15582	115	2	2519	21.9043	1	0.710355	73.9925
UP_SEQ_FEATURE	domain:FAS1 1	2	1.72414	0.0884812	Q15063, Q15582	115	2	2519	21.9043	1	0.710355	73.9925
UP_SEQ_FEATURE	domain:FAS1 3	2	1.72414	0.0884812	Q15063, Q15582	115	2	2519	21.9043	1	0.710355	73.9925
UP_SEQ_FEATURE	region of interest:Interaction with INPPL1	2	1.72414	0.0884812	Q14315, O75369	115	2	2519	21.9043	1	0.710355	73.9925
UP_SEQ_FEATURE	binding site:Heme (covalent; via 2 links)	2	1.72414	0.0884812	Q92626, P11678	115	2	2519	21.9043	1	0.710355	73.9925
UP_SEQ_FEATURE	glycosylation site:N-linked (GlcNAc...) (keratan sulfate)	2	1.72414	0.0884812	P51884, Q06828	115	2	2519	21.9043	1	0.710355	73.9925
UP_SEQ_FEATURE	domain:FAS1 2	2	1.72414	0.0884812	Q15063, Q15582	115	2	2519	21.9043	1	0.710355	73.9925
GOTERM_MF_DIRECT	GO:0008201~heparin binding	5	4.31034	0.08875	P51888, P02788, Q06828, Q15063, Q14956	111	38	2443	2.89592	1	0.751936	70.5349
GOTERM_CC_DIRECT	GO:0005584~collagen type I trimer	2	1.72414	0.0890684	P02452, P08123	115	2	2502	21.7565	1	0.598338	68.1698
INTERPRO	IPR016666:TGF beta-induced protein bIGH3/osteoblast-specific factor 2	2	1.72414	0.0897694	Q15063, Q15582	115	2	2482	21.5826	1	0.670639	71.6717
INTERPRO	IPR000782:FAS1 domain	2	1.72414	0.0897694	Q15063, Q15582	115	2	2482	21.5826	1	0.670639	71.6717
GOTERM_BP_DIRECT	GO:0006749~glutathione metabolic process	4	3.44828	0.0901263	P21266, Q03013, P11413, P09488	110	24	2425	3.67424	1	0.953925	76.4364
SMART	SM00054:EFh	5	4.31034	0.0921679	P06702, P27482, P26447, Q13938, P25815	65	35	1284	2.82198	0.998136	0.544178	62.6755
GOTERM_BP_DIRECT	GO:0007568~aging	5	4.31034	0.0951394	P07585, P36955, P80404, P05107, P53634	110	39	2425	2.82634	1	0.95616	78.3469
GOTERM_MF_DIRECT	GO:0005200~structural constituent of cytoskeleton	5	4.31034	0.0956188	P35900, P15924, Q04695, P08727, O00468	111	39	2443	2.82167	1	0.760264	73.325
SMART	SM00554:FAS1	2	1.72414	0.0972409	Q15063, Q15582	65	2	1284	19.7538	0.998705	0.522328	64.7475
GOTERM_BP_DIRECT	GO:1901687~glutathione derivative biosynthetic process	3	2.58621	0.0985105	P21266, Q03013, P09488	110	12	2425	5.51136	1	0.955807	79.5491
GOTERM_BP_DIRECT	GO:0010033~response to organic substance	3	2.58621	0.0985105	P08758, P25815, P53634	110	12	2425	5.51136	1	0.955807	79.5491
GOTERM_BP_DIRECT	GO:0010811~positive regulation of cell-substrate adhesion	3	2.58621	0.0985105	O95994, P23229, P26006	110	12	2425	5.51136	1	0.955807	79.5491
GOTERM_BP_DIRECT	GO:0071300~cellular response to retinoic acid	3	2.58621	0.0985105	P24821, P36955, P02452	110	12	2425	5.51136	1	0.955807	79.5491
GOTERM_MF_DIRECT	GO:0097110~scaffold protein binding	3	2.58621	0.0988066	P15924, P05783, Q99497	111	12	2443	5.50225	1	0.754505	74.5352
UP_SEQ_FEATURE	site:Transition state stabilizer	3	2.58621	0.0996807	Q92626, P11678, P05091	115	12	2519	5.47609	1	0.745943	78.2707

## Sheet: Latosinska_MODa_q5
Category	Term	Count	%	PValue	Genes	List Total	Pop Hits	Pop Total	Fold Enrichment	Bonferroni	Benjamini	FDR
UP_KEYWORDS	Calcium	12	26.6667	3.12364e-05	P27482, P26447, P06703, Q9ULW8, P02452, P11678, Q13938, P23229, P02461, P25815, P29034, P26006	45	142	2389	4.48638	0.00380365	0.00380365	0.0359587
UP_KEYWORDS	Epidermolysis bullosa	4	8.88889	0.000112255	P15924, P16144, P23229, P26006	45	6	2389	35.3926	0.0136025	0.00682456	0.129171
GOTERM_BP_DIRECT	GO:0030198~extracellular matrix organization	8	17.7778	0.000130702	P07585, P24821, P02452, P16144, Q15063, P23229, P02461, P26006	41	68	2281	6.54519	0.0501965	0.0501965	0.18175
GOTERM_BP_DIRECT	GO:0043588~skin development	4	8.88889	0.000550907	P16144, P23229, P02461, P26006	41	10	2281	22.2537	0.195164	0.102874	0.763996
KEGG_PATHWAY	hsa04512:ECM-receptor interaction	6	13.3333	0.000553602	P24821, P02452, P16144, P23229, P02461, P26006	26	39	1342	7.94083	0.0528218	0.0528218	0.610423
INTERPRO	IPR001751:S100/Calbindin-D9k, conserved site	4	8.88889	0.00062582	P26447, P06703, P25815, P29034	44	10	2351	21.3727	0.0671284	0.0671284	0.705965
KEGG_PATHWAY	hsa04640:Hematopoietic cell lineage	4	8.88889	0.000629662	P01903, P02786, P23229, P26006	26	10	1342	20.6462	0.0598599	0.0303918	0.694024
GOTERM_BP_DIRECT	GO:0009612~response to mechanical stimulus	4	8.88889	0.0007483	P07585, P24821, Q15063, P02461	41	11	2281	20.2306	0.255424	0.0936353	1.03642
GOTERM_BP_DIRECT	GO:0071799~cellular response to prostaglandin D stimulus	3	6.66667	0.000889879	P24821, P52895, P42330	41	3	2281	55.6341	0.295853	0.0839571	1.23139
GOTERM_BP_DIRECT	GO:0048565~digestive tract development	3	6.66667	0.000889879	P16144, P23229, P02461	41	3	2281	55.6341	0.295853	0.0839571	1.23139
INTERPRO	IPR013787:S100/CaBP-9k-type, calcium binding, subdomain	4	8.88889	0.00111832	P26447, P06703, P25815, P29034	44	12	2351	17.8106	0.1168	0.0602126	1.25834
UP_SEQ_FEATURE	domain:EF-hand 2	6	13.3333	0.00121192	P27482, P26447, P06703, Q13938, P25815, P29034	45	45	2378	7.04593	0.27659	0.27659	1.57905
UP_KEYWORDS	Glycoprotein	17	37.7778	0.00134456	P02788, P02786, P02452, P05783, P16144, P02461, P26006, P25205, P33993, P07585, P01903, P24821, Q96IQ7, P11678, Q15063, P23229, Q14956	45	403	2389	2.23948	0.151383	0.0532457	1.53719
UP_SEQ_FEATURE	domain:EF-hand 1	6	13.3333	0.00148031	P27482, P26447, P06703, Q13938, P25815, P29034	45	47	2378	6.7461	0.326681	0.17944	1.92562
SMART	SM01394:SM01394	4	8.88889	0.00168629	P26447, P06703, P25815, P29034	27	12	1215	15	0.0493711	0.0493711	1.42739
INTERPRO	IPR002048:EF-hand domain	6	13.3333	0.00241596	P27482, P26447, P06703, Q13938, P25815, P29034	44	53	2351	6.04889	0.235472	0.0856106	2.70035
BIOCARTA	h_mcmPathway:CDK Regulation of DNA Replication	3	6.66667	0.00277193	P33993, P49736, P25205	7	6	398	28.4286	0.0407818	0.0407818	1.91139
GOTERM_BP_DIRECT	GO:0007155~cell adhesion	7	15.5556	0.00392144	P24821, P02452, P16144, Q15063, P23229, Q14956, P26006	41	89	2281	4.37572	0.787345	0.266272	5.32153
GOTERM_BP_DIRECT	GO:0042060~wound healing	4	8.88889	0.00398634	P07585, P24821, P15924, P02461	41	19	2281	11.7125	0.792735	0.230714	5.40734
UP_SEQ_FEATURE	disulfide bond	13	28.8889	0.00408897	P02788, P02786, P02452, P16144, P02461, P26006, P07585, P01903, P24821, Q96IQ7, P11678, Q15063, P23229	45	284	2378	2.41894	0.665123	0.30557	5.23586
GOTERM_BP_DIRECT	GO:0006693~prostaglandin metabolic process	3	6.66667	0.00430297	P15428, P52895, P42330	41	6	2281	27.8171	0.817139	0.215508	5.82499
GOTERM_CC_DIRECT	GO:0042555~MCM complex	3	6.66667	0.00464462	P33993, P49736, P25205	44	6	2360	26.8182	0.392335	0.392335	5.09843
UP_KEYWORDS	Metal-binding	16	35.5556	0.00464467	P09467, P02788, P06703, P02452, Q93088, Q13938, P02461, P26006, P27482, Q9BRF8, P26447, P11678, P49736, P23229, P25815, P29034	45	410	2389	2.07176	0.433325	0.132372	5.21905
GOTERM_MF_DIRECT	GO:0005509~calcium ion binding	8	17.7778	0.00464588	P27482, P26447, P06703, Q9ULW8, Q9UJ72, Q13938, P25815, P29034	42	121	2307	3.63164	0.425438	0.425438	5.19754
INTERPRO	IPR001208:Mini-chromosome maintenance, DNA-dependent ATPase	3	6.66667	0.00467941	P33993, P49736, P25205	44	6	2351	26.7159	0.405856	0.122044	5.16975
INTERPRO	IPR018525:Mini-chromosome maintenance, conserved site	3	6.66667	0.00467941	P33993, P49736, P25205	44	6	2351	26.7159	0.405856	0.122044	5.16975
UP_SEQ_FEATURE	sequence variant	36	80	0.00476926	P37059, P09467, P52895, Q04695, P05783, P02461, O43175, P26006, P21266, Q9ULC5, Q9BRF8, Q9ULW8, Q9UJ72, P09488, P49736, P19971, P02788, P15924, P02786, P06703, O75363, P02452, O76070, P16144, Q93088, Q13938, P25205, P33993, P07585, P01903, P15428, P24821, P11678, Q15063, Q14956, P42330	45	1429	2378	1.33128	0.720971	0.273204	6.08198
UP_SEQ_FEATURE	domain:MCM	3	6.66667	0.00478867	P33993, P49736, P25205	45	6	2378	26.4222	0.72242	0.226113	6.10601
INTERPRO	IPR011992:EF-hand-like domain	6	13.3333	0.00482282	P27482, P26447, P06703, Q13938, P25815, P29034	44	62	2351	5.17082	0.415283	0.101767	5.32426
SMART	SM00054:EFh	5	11.1111	0.00494459	P27482, P26447, P06703, Q13938, P25815	27	34	1215	6.61765	0.138177	0.0716559	4.13457
UP_KEYWORDS	Disulfide bond	14	31.1111	0.00624712	O95994, P02788, P02786, P02452, P16144, P02461, P26006, P07585, P01903, P24821, Q96IQ7, P11678, Q15063, P23229	45	340	2389	2.18601	0.534452	0.141791	6.96114
SMART	SM00350:MCM	3	6.66667	0.00626874	P33993, P49736, P25205	27	6	1215	22.5	0.171927	0.0609482	5.21585
INTERPRO	IPR018247:EF-Hand 1, calcium-binding site	5	11.1111	0.00655728	P27482, P26447, P06703, Q13938, P29034	44	42	2351	6.36093	0.518214	0.114594	7.17496
KEGG_PATHWAY	hsa04151:PI3K-Akt signaling pathway	6	13.3333	0.00693667	P24821, P02452, P16144, P23229, P02461, P26006	26	68	1342	4.5543	0.494477	0.203388	7.40794
GOTERM_BP_DIRECT	GO:0006270~DNA replication initiation	3	6.66667	0.0078555	P33993, P49736, P25205	41	8	2281	20.8628	0.955278	0.321867	10.3951
KEGG_PATHWAY	hsa00140:Steroid hormone biosynthesis	3	6.66667	0.00871378	P37059, P52895, P42330	26	8	1342	19.3558	0.57586	0.192993	9.22365
UP_SEQ_FEATURE	calcium-binding region:1; low affinity	3	6.66667	0.00873052	P26447, P25815, P29034	45	8	2378	19.8167	0.903796	0.323088	10.8718
UP_SEQ_FEATURE	signal peptide	14	31.1111	0.00873517	O95994, P02788, P02452, P16144, P02461, P26006, P07585, P01903, P24821, Q96IQ7, P11678, Q15063, P23229, Q14956	45	352	2378	2.10177	0.903916	0.28441	10.8773
GOTERM_BP_DIRECT	GO:0007229~integrin-mediated signaling pathway	4	8.88889	0.0087971	P16144, P23229, P02461, P26006	41	25	2281	8.90146	0.969235	0.320788	11.5714
KEGG_PATHWAY	hsa04510:Focal adhesion	6	13.3333	0.00993095	P24821, P02452, P16144, P23229, P02461, P26006	26	74	1342	4.18503	0.623974	0.177675	10.4485
KEGG_PATHWAY	hsa05412:Arrhythmogenic right ventricular cardiomyopathy (ARVC)	4	8.88889	0.0100273	P15924, P16144, P23229, P26006	26	25	1342	8.25846	0.627543	0.151772	10.5448
GOTERM_MF_DIRECT	GO:0003678~DNA helicase activity	3	6.66667	0.0102534	P33993, P49736, P25205	42	9	2307	18.3095	0.70667	0.4584	11.142
UP_KEYWORDS	Polymorphism	34	75.5556	0.0106625	P37059, P09467, P52895, P05783, P02461, P26006, P21266, Q9ULC5, Q9BRF8, Q9ULW8, Q9UJ72, P09488, P49736, P19971, P02788, P15924, P02786, P06703, O75363, P02452, O76070, P16144, Q93088, Q13938, P25205, P33993, P07585, P01903, P15428, P24821, P11678, Q15063, Q14956, P42330	45	1367	2389	1.32043	0.729589	0.195849	11.6111
UP_KEYWORDS	Integrin	3	6.66667	0.0109959	P16144, P23229, P26006	45	9	2389	17.6963	0.740481	0.175274	11.9534
UP_SEQ_FEATURE	calcium-binding region:2; high affinity	3	6.66667	0.0110936	P26447, P25815, P29034	45	9	2378	17.6148	0.949133	0.310865	13.6206
GOTERM_BP_DIRECT	GO:0007160~cell-matrix adhesion	4	8.88889	0.012083	P16144, P23229, P02461, P26006	41	28	2281	7.94774	0.991685	0.380579	15.565
GOTERM_CC_DIRECT	GO:0008305~integrin complex	3	6.66667	0.0133029	P16144, P23229, P26006	44	10	2360	16.0909	0.761399	0.511532	13.9754
UP_SEQ_FEATURE	topological domain:Extracellular	7	15.5556	0.014342	P01903, P02786, Q96IQ7, P16144, P23229, Q14956, P26006	45	110	2378	3.36283	0.97887	0.348554	17.2716
GOTERM_BP_DIRECT	GO:0010811~positive regulation of cell-substrate adhesion	3	6.66667	0.0149254	O95994, P23229, P26006	41	11	2281	15.1729	0.997328	0.416454	18.8839
UP_KEYWORDS	Signal	15	33.3333	0.0151629	O95994, P02788, P02452, P16144, O43175, P02461, P26006, P07585, P01903, P24821, Q96IQ7, P11678, Q15063, P23229, Q14956	45	421	2389	1.89153	0.844956	0.207851	16.1313
UP_SEQ_FEATURE	glycosylation site:N-linked (GlcNAc...)	13	28.8889	0.0163582	P02788, P02786, P02452, P16144, P26006, P07585, P01903, P24821, Q96IQ7, P11678, Q15063, Q14956, P23229	45	338	2378	2.03248	0.987769	0.356205	19.4653
GOTERM_MF_DIRECT	GO:0046872~metal ion binding	9	20	0.0211228	P09467, Q9BRF8, P02452, P11678, Q15063, P49736, P23229, P02461, P26006	42	199	2307	2.48421	0.921176	0.571236	21.7062
GOTERM_MF_DIRECT	GO:0005178~integrin binding	4	8.88889	0.0229973	P23229, P02461, Q14956, P26006	42	35	2307	6.27755	0.937252	0.499505	23.4075
GOTERM_CC_DIRECT	GO:0016323~basolateral plasma membrane	4	8.88889	0.0245899	P15428, P15924, P02786, P26006	44	35	2360	6.12987	0.930332	0.588523	24.4111
UP_KEYWORDS	Extracellular matrix	5	11.1111	0.0257061	P07585, P24821, P02452, Q15063, P02461	45	62	2389	4.28136	0.958296	0.297435	25.9065
KEGG_PATHWAY	hsa03030:DNA replication	3	6.66667	0.0264445	P33993, P49736, P25205	26	14	1342	11.0604	0.927665	0.312853	25.6462
GOTERM_CC_DIRECT	GO:0009986~cell surface	6	13.3333	0.0272615	P01903, P02788, P02786, P16144, P23229, P26006	44	95	2360	3.38756	0.94805	0.522586	26.7059
GOTERM_BP_DIRECT	GO:0001501~skeletal system development	3	6.66667	0.0308155	P02452, Q15063, P02461	41	16	2281	10.4314	0.999996	0.642168	35.3135
GOTERM_BP_DIRECT	GO:0071395~cellular response to jasmonic acid stimulus	2	4.44444	0.0347724	P52895, P42330	41	2	2281	55.6341	0.999999	0.657892	38.8937
GOTERM_BP_DIRECT	GO:0042448~progesterone metabolic process	2	4.44444	0.0347724	P52895, P42330	41	2	2281	55.6341	0.999999	0.657892	38.8937
GOTERM_BP_DIRECT	GO:0035878~nail development	2	4.44444	0.0347724	P16144, P23229	41	2	2281	55.6341	0.999999	0.657892	38.8937
GOTERM_BP_DIRECT	GO:0097186~amelogenesis	2	4.44444	0.0347724	P16144, P23229	41	2	2281	55.6341	0.999999	0.657892	38.8937
GOTERM_MF_DIRECT	GO:0047086~ketosteroid monooxygenase activity	2	4.44444	0.0352357	P52895, P42330	42	2	2307	54.9286	0.986	0.574181	33.7117
GOTERM_MF_DIRECT	GO:0018636~phenanthrene 9,10-monooxygenase activity	2	4.44444	0.0352357	P52895, P42330	42	2	2307	54.9286	0.986	0.574181	33.7117
GOTERM_MF_DIRECT	GO:0045545~syndecan binding	2	4.44444	0.0352357	P24821, Q14956	42	2	2307	54.9286	0.986	0.574181	33.7117
GOTERM_MF_DIRECT	GO:0047115~trans-1,2-dihydrobenzene-1,2-diol dehydrogenase activity	2	4.44444	0.0352357	P52895, P42330	42	2	2307	54.9286	0.986	0.574181	33.7117
UP_KEYWORDS	Palmitate	4	8.88889	0.0358576	P02786, P16144, P23229, P26006	45	40	2389	5.30889	0.98838	0.359495	34.324
UP_SEQ_FEATURE	region of interest:Nonhelical region (N-terminal)	2	4.44444	0.0366712	P02452, P02461	45	2	2378	52.8444	0.999953	0.596202	38.7599
GOTERM_CC_DIRECT	GO:0071944~cell periphery	3	6.66667	0.0412543	Q04695, P05783, P26006	44	18	2360	8.93939	0.988978	0.594068	37.7219
GOTERM_BP_DIRECT	GO:0000082~G1/S transition of mitotic cell cycle	3	6.66667	0.0424878	P33993, P49736, P25205	41	19	2281	8.78434	1	0.705322	45.3515
GOTERM_MF_DIRECT	GO:0048306~calcium-dependent protein binding	3	6.66667	0.0435453	P26447, P06703, P25815	42	19	2307	8.67293	0.994999	0.586466	39.9688
GOTERM_CC_DIRECT	GO:0005615~extracellular space	10	22.2222	0.0459808	P07585, P24821, P02788, O95994, P26447, P02786, P02452, P11678, Q15063, P02461	44	266	2360	2.0164	0.993505	0.568048	41.0872
KEGG_PATHWAY	hsa00980:Metabolism of xenobiotics by cytochrome P450	3	6.66667	0.0469491	P21266, P52895, P09488	26	19	1342	8.1498	0.991018	0.445155	41.2397
GOTERM_BP_DIRECT	GO:0070458~cellular detoxification of nitrogen compound	2	4.44444	0.0517136	P21266, P09488	41	3	2281	37.0894	1	0.752099	52.2406
GOTERM_MF_DIRECT	GO:0047035~testosterone dehydrogenase (NAD+) activity	2	4.44444	0.0523964	P37059, P42330	42	3	2307	36.619	0.998346	0.599453	46.0369
GOTERM_MF_DIRECT	GO:0038132~neuregulin binding	2	4.44444	0.0523964	P16144, P23229	42	3	2307	36.619	0.998346	0.599453	46.0369
UP_KEYWORDS	Cell membrane	10	22.2222	0.0541871	P01903, P15924, P02786, P06703, P16144, P23229, Q96CX2, Q14956, P25815, P26006	45	271	2389	1.959	0.998883	0.460914	47.3462
UP_SEQ_FEATURE	region of interest:Interaction with HPS5	2	4.44444	0.0545106	P23229, P26006	45	3	2378	35.2296	1	0.712683	52.0835
UP_SEQ_FEATURE	region of interest:Nonhelical region (C-terminal)	2	4.44444	0.0545106	P02452, P02461	45	3	2378	35.2296	1	0.712683	52.0835
KEGG_PATHWAY	hsa05414:Dilated cardiomyopathy	3	6.66667	0.0563664	P16144, P23229, P26006	26	21	1342	7.37363	0.996606	0.468337	47.35
UP_KEYWORDS	DNA replication	3	6.66667	0.0606698	P33993, P49736, P25205	45	22	2389	7.23939	0.999517	0.47076	51.3549
GOTERM_CC_DIRECT	GO:0005882~intermediate filament	3	6.66667	0.0644359	P15924, Q04695, P05783	44	23	2360	6.99605	0.999197	0.638725	52.7013
KEGG_PATHWAY	hsa04110:Cell cycle	3	6.66667	0.0663914	P33993, P49736, P25205	26	23	1342	6.73244	0.998808	0.489947	53.2147
KEGG_PATHWAY	hsa05410:Hypertrophic cardiomyopathy (HCM)	3	6.66667	0.0663914	P16144, P23229, P26006	26	23	1342	6.73244	0.998808	0.489947	53.2147
GOTERM_BP_DIRECT	GO:0048333~mesodermal cell differentiation	2	4.44444	0.0683648	P16144, P26006	41	4	2281	27.8171	1	0.825144	62.6764
GOTERM_BP_DIRECT	GO:0044597~daunorubicin metabolic process	2	4.44444	0.0683648	P52895, P42330	41	4	2281	27.8171	1	0.825144	62.6764
GOTERM_BP_DIRECT	GO:0044598~doxorubicin metabolic process	2	4.44444	0.0683648	P52895, P42330	41	4	2281	27.8171	1	0.825144	62.6764
GOTERM_BP_DIRECT	GO:0008202~steroid metabolic process	2	4.44444	0.0683648	P52895, P42330	41	4	2281	27.8171	1	0.825144	62.6764
GOTERM_BP_DIRECT	GO:0018916~nitrobenzene metabolic process	2	4.44444	0.0683648	P21266, P09488	41	4	2281	27.8171	1	0.825144	62.6764
GOTERM_MF_DIRECT	GO:0031994~insulin-like growth factor I binding	2	4.44444	0.0692591	P16144, P23229	42	4	2307	27.4643	0.999805	0.656182	56.0744
GOTERM_MF_DIRECT	GO:0032395~MHC class II receptor activity	2	4.44444	0.0692591	P01903, Q04695	42	4	2307	27.4643	0.999805	0.656182	56.0744
GOTERM_CC_DIRECT	GO:0048471~perinuclear region of cytoplasm	7	15.5556	0.0701649	P26447, P02786, P06703, P05783, O76070, P25205, P26006	44	162	2360	2.31762	0.999584	0.622054	55.8568
INTERPRO	IPR003081:Glutathione S-transferase, Mu class	2	4.44444	0.0712218	P21266, P09488	44	4	2351	26.7159	0.999726	0.690132	56.6632
INTERPRO	IPR018184:Integrin alpha chain, C-terminal cytoplasmic region, conserved site	2	4.44444	0.0712218	P23229, P26006	44	4	2351	26.7159	0.999726	0.690132	56.6632
INTERPRO	IPR013517:FG-GAP repeat	2	4.44444	0.0712218	P23229, P26006	44	4	2351	26.7159	0.999726	0.690132	56.6632
INTERPRO	IPR013519:Integrin alpha beta-propellor	2	4.44444	0.0712218	P23229, P26006	44	4	2351	26.7159	0.999726	0.690132	56.6632
INTERPRO	IPR013649:Integrin alpha-2	2	4.44444	0.0712218	P23229, P26006	44	4	2351	26.7159	0.999726	0.690132	56.6632
INTERPRO	IPR000413:Integrin alpha chain	2	4.44444	0.0712218	P23229, P26006	44	4	2351	26.7159	0.999726	0.690132	56.6632
UP_KEYWORDS	Cell adhesion	5	11.1111	0.0712588	P24821, P16144, Q15063, P23229, P26006	45	86	2389	3.08656	0.999879	0.500306	57.3076
UP_SEQ_FEATURE	repeat:FG-GAP 3	2	4.44444	0.072027	P23229, P26006	45	4	2378	26.4222	1	0.78461	62.5122
UP_SEQ_FEATURE	repeat:FG-GAP 4	2	4.44444	0.072027	P23229, P26006	45	4	2378	26.4222	1	0.78461	62.5122
UP_SEQ_FEATURE	repeat:FG-GAP 2	2	4.44444	0.072027	P23229, P26006	45	4	2378	26.4222	1	0.78461	62.5122
UP_SEQ_FEATURE	repeat:FG-GAP 5	2	4.44444	0.072027	P23229, P26006	45	4	2378	26.4222	1	0.78461	62.5122
UP_SEQ_FEATURE	repeat:FG-GAP 1	2	4.44444	0.072027	P23229, P26006	45	4	2378	26.4222	1	0.78461	62.5122
UP_SEQ_FEATURE	binding site:NAD; via carbonyl oxygen	2	4.44444	0.072027	P15428, O43175	45	4	2378	26.4222	1	0.78461	62.5122
UP_SEQ_FEATURE	repeat:FG-GAP 6	2	4.44444	0.072027	P23229, P26006	45	4	2378	26.4222	1	0.78461	62.5122
UP_SEQ_FEATURE	short sequence motif:GFFKR motif	2	4.44444	0.072027	P23229, P26006	45	4	2378	26.4222	1	0.78461	62.5122
UP_SEQ_FEATURE	repeat:FG-GAP 7	2	4.44444	0.072027	P23229, P26006	45	4	2378	26.4222	1	0.78461	62.5122
UP_SEQ_FEATURE	propeptide:N-terminal propeptide	2	4.44444	0.072027	P02452, P02461	45	4	2378	26.4222	1	0.78461	62.5122
GOTERM_MF_DIRECT	GO:0016491~oxidoreductase activity	4	8.88889	0.0722904	P37059, P15428, P52895, P42330	42	55	2307	3.99481	0.999868	0.629221	57.6865
KEGG_PATHWAY	hsa04913:Ovarian steroidogenesis	2	4.44444	0.072538	P37059, P42330	26	4	1342	25.8077	0.999376	0.488744	56.51
GOTERM_BP_DIRECT	GO:0055114~oxidation-reduction process	6	13.3333	0.0817818	P37059, P15428, P52895, P11678, O43175, P42330	41	134	2281	2.49108	1	0.861574	69.4997
SMART	SM00191:Int_alpha	2	4.44444	0.0829874	P23229, P26006	27	4	1215	22.5	0.925654	0.477826	52.1925
GOTERM_BP_DIRECT	GO:0031581~hemidesmosome assembly	2	4.44444	0.0847308	P16144, P23229	41	5	2281	22.2537	1	0.856005	70.8351
GOTERM_BP_DIRECT	GO:0072001~renal system development	2	4.44444	0.0847308	P16144, P23229	41	5	2281	22.2537	1	0.856005	70.8351
UP_KEYWORDS	NAD	4	8.88889	0.0857098	P37059, P15428, O43175, P42330	45	57	2389	3.72554	0.999982	0.541989	64.3602
GOTERM_MF_DIRECT	GO:0004032~alditol:NADP+ 1-oxidoreductase activity	2	4.44444	0.085829	P52895, P42330	42	5	2307	21.9714	0.999977	0.656263	64.2481
GOTERM_MF_DIRECT	GO:0016655~oxidoreductase activity, acting on NAD(P)H, quinone or similar compound as acceptor	2	4.44444	0.085829	P52895, P42330	42	5	2307	21.9714	0.999977	0.656263	64.2481
GOTERM_CC_DIRECT	GO:0030056~hemidesmosome	2	4.44444	0.0879136	P16144, P23229	44	5	2360	21.4545	0.999947	0.665133	64.4549
INTERPRO	IPR020471:Aldo/keto reductase subgroup	2	4.44444	0.0882382	P52895, P42330	44	5	2351	21.3727	0.999965	0.722441	64.8461
INTERPRO	IPR013111:EGF, extracellular	2	4.44444	0.0882382	P24821, P16144	44	5	2351	21.3727	0.999965	0.722441	64.8461
INTERPRO	IPR018170:Aldo/keto reductase, conserved site	2	4.44444	0.0882382	P52895, P42330	44	5	2351	21.3727	0.999965	0.722441	64.8461
UP_SEQ_FEATURE	topological domain:Cytoplasmic	8	17.7778	0.0945884	P01903, Q9ULC5, P02786, Q96IQ7, P16144, P23229, Q14956, P26006	45	214	2378	1.97549	1	0.849688	72.8612
INTERPRO	IPR012340:Nucleic acid-binding, OB-fold	3	6.66667	0.0972367	P33993, P49736, P25205	44	29	2351	5.52743	0.999988	0.71681	68.5786

## Sheet: Latosinska_MODa_q10
Category	Term	Count	%	PValue	Genes	List Total	Pop Hits	Pop Total	Fold Enrichment	Bonferroni	Benjamini	FDR
GOTERM_BP_DIRECT	GO:0030198~extracellular matrix organization	14	15.3846	6.29603e-07	P05997, P12110, O00468, P02452, P16144, P02461, P08123, P26006, P07585, P24821, P51884, Q15063, Q05707, P23229	86	68	2281	5.46067	0.000390278	0.000390278	0.000934045
UP_KEYWORDS	Calcium	19	20.8791	2.81046e-06	P06702, P05997, P06703, P02452, O00468, P05109, Q13938, P02461, P08123, P26006, P08133, P27482, P26447, Q9ULW8, P11678, P23229, P25815, P02549, P29034	91	142	2389	3.51269	0.000542273	0.000542273	0.00350201
KEGG_PATHWAY	hsa04512:ECM-receptor interaction	10	10.989	9.98668e-06	P24821, P05997, P12110, P02452, O00468, P16144, P23229, P02461, P08123, P26006	54	39	1342	6.37227	0.00124756	0.00124756	0.0115481
UP_KEYWORDS	Extracellular matrix	12	13.1868	1.22594e-05	P07585, P24821, P05997, P12110, P51884, P02452, O00468, Q15063, Q05707, P02461, P08123, O00515	91	62	2389	5.08118	0.00236329	0.00118234	0.0152752
INTERPRO	IPR001751:S100/Calbindin-D9k, conserved site	6	6.59341	1.50864e-05	P06702, P26447, P06703, P05109, P25815, P29034	90	10	2351	15.6733	0.00371944	0.00371944	0.0195597
BIOCARTA	h_mcmPathway:CDK Regulation of DNA Replication	5	5.49451	2.52331e-05	P33993, P33992, P49736, Q14566, P25205	17	6	398	19.5098	0.00078193	0.00078193	0.0216753
GOTERM_CC_DIRECT	GO:0042555~MCM complex	5	5.49451	2.67924e-05	P33993, P33992, P49736, Q14566, P25205	90	6	2360	21.8519	0.00406421	0.00406421	0.0320631
UP_SEQ_FEATURE	domain:MCM	5	5.49451	2.71921e-05	P33993, P33992, P49736, Q14566, P25205	91	6	2378	21.7766	0.0132359	0.0132359	0.0390394
INTERPRO	IPR018525:Mini-chromosome maintenance, conserved site	5	5.49451	2.71991e-05	P33993, P33992, P49736, Q14566, P25205	90	6	2351	21.7685	0.00669574	0.0033535	0.0352613
INTERPRO	IPR001208:Mini-chromosome maintenance, DNA-dependent ATPase	5	5.49451	2.71991e-05	P33993, P33992, P49736, Q14566, P25205	90	6	2351	21.7685	0.00669574	0.0033535	0.0352613
UP_SEQ_FEATURE	sequence variant	73	80.2198	3.44856e-05	O14745, P09467, P52895, P05783, O43175, P02461, P26006, Q9H845, P21266, P36955, Q9ULC5, Q9BRF8, Q9UJ72, P15559, Q05707, Q14566, P06702, P69905, P54868, P02788, P15924, O00625, P02786, Q9Y6N5, P06703, O75363, P54577, O75369, P08123, P41218, Q9UHQ9, P01903, P24821, P08729, P11413, O75891, Q15063, Q14956, P53634, P02549, P78330, P37059, P05997, Q04695, Q03013, O00468, O00515, Q9ULW8, P52292, P49736,…	91	1429	2378	1.33494	0.0167563	0.00841353	0.0495082
INTERPRO	IPR013787:S100/CaBP-9k-type, calcium binding, subdomain	6	6.59341	4.46352e-05	P06702, P26447, P06703, P05109, P25815, P29034	90	12	2351	13.0611	0.0109646	0.0036683	0.0578598
SMART	SM00350:MCM	5	5.49451	5.28703e-05	P33993, P33992, P49736, Q14566, P25205	56	6	1215	18.0804	0.00311457	0.00311457	0.0527828
UP_KEYWORDS	Polymorphism	70	76.9231	7.0928e-05	O14745, P09467, P52895, P05783, P02461, P26006, Q9H845, P21266, P36955, Q9ULC5, Q9BRF8, Q9UJ72, P15559, Q05707, Q14566, P06702, P69905, P02788, P15924, O00625, P02786, Q9Y6N5, P06703, O75363, P54577, O75369, P08123, P41218, Q9UHQ9, P01903, P24821, P08729, P11413, O75891, Q15063, Q14956, P53634, P02549, P37059, P05997, Q03013, O00468, O00515, Q9ULW8, P52292, P49736, P19971, P09488, P35749, O75841,…	91	1367	2389	1.34433	0.0135963	0.0045528	0.0883462
KEGG_PATHWAY	hsa04510:Focal adhesion	12	13.1868	7.98152e-05	P24821, P05997, P50552, P12110, P49023, P02452, P16144, P23229, P02461, O75369, P08123, P26006	54	74	1342	4.03003	0.00992769	0.00497623	0.0922603
SMART	SM01394:SM01394	6	6.59341	9.85386e-05	P06702, P26447, P06703, P05109, P25815, P29034	56	12	1215	10.8482	0.00579719	0.00290281	0.0983553
GOTERM_BP_DIRECT	GO:0006270~DNA replication initiation	5	5.49451	0.000112264	P33993, P33992, P49736, Q14566, P25205	86	8	2281	16.577	0.0672404	0.0342052	0.16642
UP_SEQ_FEATURE	calcium-binding region:1; low affinity	5	5.49451	0.000119664	P06702, P26447, P05109, P25815, P29034	91	8	2378	16.3324	0.0569527	0.0193565	0.171694
KEGG_PATHWAY	hsa03030:DNA replication	6	6.59341	0.000121439	P33993, P33992, P49736, P39748, Q14566, P25205	54	14	1342	10.6508	0.0150662	0.0050475	0.140344
GOTERM_MF_DIRECT	GO:0003678~DNA helicase activity	5	5.49451	0.000187946	P33993, P33992, P49736, Q14566, P25205	86	9	2307	14.9031	0.0399675	0.0399675	0.238453
UP_SEQ_FEATURE	calcium-binding region:2; high affinity	5	5.49451	0.000209175	P06702, P26447, P05109, P25815, P29034	91	9	2378	14.5177	0.0974279	0.0253011	0.299946
UP_SEQ_FEATURE	domain:EF-hand 2	9	9.89011	0.000210083	P06702, P27482, P26447, P06703, P05109, Q13938, P25815, P29034, P02549	91	45	2378	5.22637	0.0978295	0.0203798	0.301247
GOTERM_BP_DIRECT	GO:0030199~collagen fibril organization	6	6.59341	0.000277596	P05997, P51884, P02452, Q05707, P02461, P08123	86	17	2281	9.36115	0.158133	0.0557627	0.411038
UP_SEQ_FEATURE	domain:EF-hand 1	9	9.89011	0.000287964	P06702, P27482, P26447, P06703, P05109, Q13938, P25815, P29034, P02549	91	47	2378	5.00397	0.131617	0.023246	0.412708
GOTERM_BP_DIRECT	GO:0043588~skin development	5	5.49451	0.000317969	P05997, P16144, P23229, P02461, P26006	86	10	2281	13.2616	0.178951	0.0480979	0.470688
GOTERM_MF_DIRECT	GO:0005509~calcium ion binding	14	15.3846	0.000351004	P06702, P27482, P26447, P06703, Q9ULW8, O00468, Q9UJ72, P05109, Q13938, P25815, P29034, P78330, P02549, P08133	86	121	2307	3.10379	0.0733517	0.0373743	0.444905
GOTERM_BP_DIRECT	GO:0009612~response to mechanical stimulus	5	5.49451	0.000485522	P07585, P24821, Q15063, P02461, P78330	86	11	2281	12.056	0.259994	0.058442	0.717882
UP_KEYWORDS	Glycoprotein	29	31.8681	0.000501544	P05997, P05783, O00468, P02461, P26006, P36955, Q96IQ7, Q05707, O75841, Q14566, P02788, P12110, P69905, P02786, P02452, P16144, P08123, P25205, P33993, P07585, P01903, P24821, P51884, O00584, P11678, Q15063, P23229, Q14956, P53634	91	403	2389	1.88916	0.0922826	0.0239149	0.623171
INTERPRO	IPR002048:EF-hand domain	9	9.89011	0.000672934	P06702, P27482, P26447, P06703, P05109, Q13938, P25815, P29034, P02549	90	53	2351	4.43585	0.153183	0.0407156	0.86904
UP_KEYWORDS	Epidermolysis bullosa	4	4.3956	0.000952736	P15924, P16144, P23229, P26006	91	6	2389	17.5018	0.168036	0.0361245	1.18073
UP_KEYWORDS	Ehlers-Danlos syndrome	4	4.3956	0.000952736	P05997, P02452, P02461, P08123	91	6	2389	17.5018	0.168036	0.0361245	1.18073
UP_SEQ_FEATURE	domain:Fibrillar collagen NC1	4	4.3956	0.000965648	P05997, P02452, P02461, P08123	91	6	2378	17.4212	0.377117	0.065392	1.37771
UP_SEQ_FEATURE	propeptide:C-terminal propeptide	4	4.3956	0.000965648	P05997, P02452, P02461, P08123	91	6	2378	17.4212	0.377117	0.065392	1.37771
INTERPRO	IPR000885:Fibrillar collagen, C-terminal	4	4.3956	0.000966016	P05997, P02452, P02461, P08123	90	6	2351	17.4148	0.212366	0.0466224	1.24535
UP_KEYWORDS	DNA replication	6	6.59341	0.00107572	P33993, P33992, P49736, P39748, Q14566, P25205	91	22	2389	7.15984	0.18757	0.0340284	1.3322
GOTERM_CC_DIRECT	GO:0005882~intermediate filament	6	6.59341	0.00133905	P35900, Q13835, P15924, Q04695, P08729, P05783	90	23	2360	6.84058	0.184271	0.0968227	1.591
UP_KEYWORDS	Secreted	19	20.8791	0.00134031	P06702, P05997, P02788, O95994, P12110, P02786, P02452, O00468, P05109, P02461, O00515, P08123, P07585, P24821, P36955, P51884, O00584, Q15063, Q05707	91	225	2389	2.2169	0.228064	0.0363037	1.65737
INTERPRO	IPR008160:Collagen triple helix repeat	6	6.59341	0.00136205	P05997, P12110, P02452, Q05707, P02461, P08123	90	23	2351	6.81449	0.285845	0.0545641	1.75175
GOTERM_MF_DIRECT	GO:0005201~extracellular matrix structural constituent	6	6.59341	0.00147504	P05997, P51884, P02452, Q05707, P02461, P08123	86	24	2307	6.7064	0.274083	0.101271	1.8574
UP_KEYWORDS	Metal-binding	28	30.7692	0.0015492	P05997, P09467, P48735, P02461, P26006, P27482, Q9BRF8, P49736, P25815, P06702, P02788, P69905, O00625, P06703, Q9Y3Z3, P02452, P05109, Q93088, Q13938, P39748, P08123, P26447, P49023, P11678, P23229, P02549, P78330, P29034	91	410	2389	1.79287	0.258609	0.0367126	1.91339
SMART	SM00038:COLFI	4	4.3956	0.00159537	P05997, P02452, P02461, P08123	56	6	1215	14.4643	0.089901	0.0309127	1.58174
UP_KEYWORDS	Disease mutation	32	35.1648	0.0016486	P05997, P09467, O14745, P52895, Q04695, O00468, P05783, P48735, P02461, O43175, Q9H845, P19971, P35749, P69905, P54868, P15924, P12110, P02786, P02452, Q9Y3Z3, P16144, P54577, O75369, P08123, P15428, P24821, O00584, P11413, P11678, P53634, P78330, P02549	91	499	2389	1.68354	0.272719	0.0347639	2.035
INTERPRO	IPR011992:EF-hand-like domain	9	9.89011	0.00194064	P06702, P27482, P26447, P06703, P05109, Q13938, P25815, P29034, P02549	90	62	2351	3.79194	0.381096	0.0662472	2.48728
GOTERM_CC_DIRECT	GO:0005581~collagen trimer	6	6.59341	0.00199177	P05997, P12110, P02452, Q05707, P02461, P08123	90	25	2360	6.29333	0.261439	0.0960824	2.35808
GOTERM_CC_DIRECT	GO:0031012~extracellular matrix	15	16.4835	0.00213194	P06702, P05997, P15924, P12110, P02452, O00468, P02461, O75369, P08123, P07585, P24821, P36955, P51884, Q15063, Q05707	90	160	2360	2.45833	0.277039	0.0778986	2.52209
KEGG_PATHWAY	hsa04974:Protein digestion and absorption	6	6.59341	0.0023107	P05997, P12110, P02452, Q05707, P02461, P08123	54	25	1342	5.96444	0.251117	0.0697417	2.63975
GOTERM_BP_DIRECT	GO:0001501~skeletal system development	5	5.49451	0.00232053	P05997, P02452, Q15063, P02461, P08123	86	16	2281	8.28852	0.763167	0.213424	3.3879
GOTERM_MF_DIRECT	GO:0050786~RAGE receptor binding	4	4.3956	0.00236491	P06702, P26447, P05109, P25815	86	8	2307	13.4128	0.401778	0.120541	2.96252
UP_KEYWORDS	Oxidoreductase	14	15.3846	0.00264638	P37059, P52895, O00625, Q9Y6N5, P48735, O43175, Q9H845, Q9UHQ9, P15428, P11413, P11678, O75891, P15559, P42330	91	146	2389	2.51739	0.400362	0.0498571	3.24806
KEGG_PATHWAY	hsa00480:Glutathione metabolism	6	6.59341	0.00277582	O75223, P21266, Q03013, P11413, P09488, P48735	54	26	1342	5.73504	0.29352	0.0671325	3.16334
UP_KEYWORDS	Collagen	6	6.59341	0.00284088	P05997, P12110, P02452, Q05707, P02461, P08123	91	27	2389	5.83394	0.422513	0.0486901	3.48291
GOTERM_CC_DIRECT	GO:0005615~extracellular space	20	21.978	0.00373589	P06702, P02788, O95994, P12110, P02786, P02452, P05109, P54577, P02461, P08123, P07585, P24821, P36955, P51884, P26447, O00584, P11678, Q15063, Q05707, P53634	90	266	2360	1.9716	0.433862	0.107549	4.381
INTERPRO	IPR012340:Nucleic acid-binding, OB-fold	6	6.59341	0.00401698	P33993, P33992, P49736, P54577, Q14566, P25205	90	29	2351	5.4046	0.629977	0.116862	5.08516
GOTERM_BP_DIRECT	GO:0071799~cellular response to prostaglandin D stimulus	3	3.2967	0.00401869	P24821, P52895, P42330	86	3	2281	26.5233	0.917636	0.299988	5.79901
GOTERM_BP_DIRECT	GO:0001816~cytokine production	3	3.2967	0.00401869	P06702, P15090, P05109	86	3	2281	26.5233	0.917636	0.299988	5.79901
GOTERM_BP_DIRECT	GO:0048565~digestive tract development	3	3.2967	0.00401869	P16144, P23229, P02461	86	3	2281	26.5233	0.917636	0.299988	5.79901
KEGG_PATHWAY	hsa04151:PI3K-Akt signaling pathway	9	9.89011	0.0040752	P24821, P05997, P12110, P02452, P16144, P23229, P02461, P08123, P26006	54	68	1342	3.28922	0.399769	0.0815552	4.61248
INTERPRO	IPR018247:EF-Hand 1, calcium-binding site	7	7.69231	0.00434394	P06702, P27482, P26447, P06703, P05109, Q13938, P29034	90	42	2351	4.3537	0.658801	0.112615	5.48839
GOTERM_BP_DIRECT	GO:0042060~wound healing	5	5.49451	0.00453667	P07585, P24821, P15924, P05109, P02461	86	19	2281	6.9798	0.940343	0.296996	6.52321
GOTERM_BP_DIRECT	GO:0000082~G1/S transition of mitotic cell cycle	5	5.49451	0.00453667	P33993, P33992, P49736, Q14566, P25205	86	19	2281	6.9798	0.940343	0.296996	6.52321
GOTERM_BP_DIRECT	GO:0007155~cell adhesion	10	10.989	0.00498882	P24821, Q13835, P12110, P49023, P02452, P16144, Q15063, P23229, Q14956, P26006	86	89	2281	2.98014	0.954987	0.29145	7.15111
KEGG_PATHWAY	hsa04640:Hematopoietic cell lineage	4	4.3956	0.00573781	P01903, P02786, P23229, P26006	54	10	1342	9.94074	0.512903	0.0976529	6.43781
GOTERM_BP_DIRECT	GO:0006260~DNA replication	6	6.59341	0.00581127	P33993, P33992, P49736, P39748, Q14566, P25205	86	32	2281	4.97311	0.973043	0.303265	8.2832
GOTERM_CC_DIRECT	GO:0005576~extracellular region	17	18.6813	0.00646272	P06702, P05997, P02788, P69905, P12110, P02786, O00468, P02452, P05109, P02461, P08123, P07585, P24821, P36955, P51884, O00584, Q05707	90	219	2360	2.03551	0.626755	0.151473	7.46687
GOTERM_CC_DIRECT	GO:0005788~endoplasmic reticulum lumen	8	8.79121	0.00710145	P05997, P12110, O00584, P02452, Q05707, P02461, P53634, P08123	90	61	2360	3.43898	0.661514	0.143373	8.17638
GOTERM_BP_DIRECT	GO:0018916~nitrobenzene metabolic process	3	3.2967	0.00784278	P21266, Q03013, P09488	86	4	2281	19.8924	0.992416	0.3584	11.0246
UP_KEYWORDS	Hydroxylation	6	6.59341	0.00795373	P05997, P12110, P02452, Q05707, P02461, P08123	91	34	2389	4.63284	0.785877	0.120528	9.47156
UP_SEQ_FEATURE	propeptide:N-terminal propeptide	3	3.2967	0.00808832	P02452, P02461, P08123	91	4	2378	19.5989	0.981303	0.391905	11.0074
INTERPRO	IPR003081:Glutathione S-transferase, Mu class	3	3.2967	0.00809131	P21266, Q03013, P09488	90	4	2351	19.5917	0.865566	0.181816	9.99824
GOTERM_BP_DIRECT	GO:0030574~collagen catabolic process	5	5.49451	0.00925064	P05997, P12110, P02452, P02461, P08123	86	23	2281	5.76593	0.996855	0.381324	12.8794
UP_SEQ_FEATURE	signal peptide	23	25.2747	0.00952083	P05997, P02788, P12110, O95994, P02452, O00468, P16144, P02461, P08123, P26006, P07585, P01903, P24821, P36955, P51884, O00584, Q96IQ7, P11678, Q15063, Q05707, P23229, Q14956, P53634	91	352	2378	1.70748	0.990791	0.405978	12.8352
GOTERM_BP_DIRECT	GO:0071230~cellular response to amino acid stimulus	4	4.3956	0.0108971	P05997, P02452, P02461, P08123	86	13	2281	8.161	0.998879	0.407001	15.0028
KEGG_PATHWAY	hsa04110:Cell cycle	5	5.49451	0.0109941	P33993, P33992, P49736, Q14566, P25205	54	23	1342	5.40258	0.748892	0.158638	12.0007
GOTERM_CC_DIRECT	GO:0070062~extracellular exosome	55	60.4396	0.0135323	P09467, O14745, P05783, P48735, O43175, P08133, P26006, P21266, P36955, Q9BRF8, P27482, P15559, Q05707, Q96CX2, P06702, P69905, P02788, P15924, P02786, Q5VW32, Q6ZVX7, P06703, O75363, P05109, O75369, P08123, P41218, Q9UHQ9, P01903, P26447, P08729, P11413, O75891, P53634, Q04695, O00468, O00515, O75223, P25815, P35749, O75841, Q13835, P12110, Q15847, P15090, O76070, P16144, Q93088, Q13938, P15428,…	90	1148	2360	1.25629	0.873935	0.228077	15.0472
UP_KEYWORDS	Cell adhesion	9	9.89011	0.0141136	P24821, Q13835, P12110, P49023, P16144, Q15063, Q05707, P23229, P26006	91	86	2389	2.74738	0.935644	0.190246	16.232
GOTERM_CC_DIRECT	GO:0000784~nuclear chromosome, telomeric region	6	6.59341	0.0142452	P33993, P33992, P49736, P39748, Q14566, P25205	90	39	2360	4.03419	0.887053	0.215191	15.7791
GOTERM_MF_DIRECT	GO:0016491~oxidoreductase activity	7	7.69231	0.01427	P37059, Q9UHQ9, P15428, P52895, Q9Y6N5, O75891, P42330	86	55	2307	3.41416	0.955794	0.464085	16.6859
UP_SEQ_FEATURE	short sequence motif:Cell attachment site	5	5.49451	0.0151503	P05997, P12110, P02452, Q05707, Q14956	91	26	2378	5.02536	0.999436	0.526709	19.6851
SMART	SM00054:EFh	6	6.59341	0.0161063	P06702, P27482, P26447, P06703, Q13938, P25815	56	34	1215	3.82878	0.616344	0.21298	14.9681
UP_KEYWORDS	Keratin	4	4.3956	0.0169356	P35900, Q04695, P08729, P05783	91	15	2389	7.00073	0.96299	0.2098	19.1714
GOTERM_CC_DIRECT	GO:0005578~proteinaceous extracellular matrix	6	6.59341	0.0174789	P05997, P12110, P51884, Q15063, Q05707, P08123	90	41	2360	3.8374	0.931457	0.235114	19.0271
GOTERM_MF_DIRECT	GO:0048407~platelet-derived growth factor binding	3	3.2967	0.0182746	P02452, P02461, P08123	86	6	2307	13.4128	0.981726	0.486778	20.8842
GOTERM_BP_DIRECT	GO:0007160~cell-matrix adhesion	5	5.49451	0.0185692	P49023, P16144, P23229, P02461, P26006	86	28	2281	4.7363	0.999991	0.563986	24.2758
GOTERM_BP_DIRECT	GO:0006693~prostaglandin metabolic process	3	3.2967	0.0186729	P15428, P52895, P42330	86	6	2281	13.2616	0.999992	0.541186	24.3945
UP_KEYWORDS	Signal	25	27.4725	0.0191122	P05997, O95994, O00468, O43175, P02461, P26006, P36955, Q96IQ7, Q05707, O75841, P12110, P02788, P02452, P16144, P08123, P07585, P01903, P24821, P51884, O00584, P11678, Q15063, P23229, Q14956, P53634	91	421	2389	1.55895	0.975872	0.219867	21.3733
UP_SEQ_FEATURE	domain:VWFC	3	3.2967	0.0192416	P05997, P02452, P02461	91	6	2378	13.0659	0.999927	0.579149	24.3454
UP_SEQ_FEATURE	glycosylation site:O-linked (Gal...)	3	3.2967	0.0192416	P02452, Q05707, P02461	91	6	2378	13.0659	0.999927	0.579149	24.3454
UP_SEQ_FEATURE	glycosylation site:N-linked (GlcNAc...)	21	23.0769	0.0240312	P05997, P02788, P12110, P02786, P02452, O00468, P16144, P08123, P26006, P07585, P01903, P24821, P36955, O00584, Q96IQ7, P11678, Q15063, Q05707, P23229, Q14956, P53634	91	338	2378	1.62358	0.999993	0.629632	29.4812
UP_SEQ_FEATURE	region of interest:Linker 12	4	4.3956	0.0242634	P35900, Q04695, P08729, P05783	91	17	2378	6.14867	0.999994	0.603794	29.7216
UP_KEYWORDS	Disulfide bond	21	23.0769	0.024351	P05997, P02788, O95994, P02786, P02452, O00468, P16144, P02461, P08123, P26006, P07585, P01903, P24821, P51884, O00584, Q96IQ7, P11678, Q15063, Q05707, P23229, P53634	91	340	2389	1.62149	0.991416	0.25723	26.4488
GOTERM_BP_DIRECT	GO:0055114~oxidation-reduction process	11	12.0879	0.0248518	P37059, Q9UHQ9, P15428, P52895, O00625, P11413, P11678, O75891, P15559, O43175, P42330	86	134	2281	2.17728	1	0.622874	31.1574
GOTERM_MF_DIRECT	GO:0043295~glutathione binding	3	3.2967	0.0249772	P21266, Q03013, P09488	86	7	2307	11.4967	0.995868	0.543481	27.4773
GOTERM_BP_DIRECT	GO:0006268~DNA unwinding involved in DNA replication	3	3.2967	0.0255145	P33993, P49736, Q14566	86	7	2281	11.3671	1	0.610389	31.8483
GOTERM_BP_DIRECT	GO:0070208~protein heterotrimerization	3	3.2967	0.0255145	P12110, P02452, P08123	86	7	2281	11.3671	1	0.610389	31.8483
GOTERM_BP_DIRECT	GO:0042178~xenobiotic catabolic process	3	3.2967	0.0255145	P21266, Q03013, P09488	86	7	2281	11.3671	1	0.610389	31.8483
UP_KEYWORDS	Osteogenesis imperfecta	3	3.2967	0.0260542	P36955, P02452, P08123	91	7	2389	11.2512	0.993873	0.258969	28.0329
GOTERM_CC_DIRECT	GO:0071944~cell periphery	4	4.3956	0.0280673	O14745, Q04695, P05783, P26006	90	18	2360	5.82716	0.986796	0.325232	28.8758
GOTERM_MF_DIRECT	GO:0048306~calcium-dependent protein binding	4	4.3956	0.0305307	P26447, P06703, P25815, P08133	86	19	2307	5.64749	0.998804	0.568742	32.5525
UP_SEQ_FEATURE	region of interest:Tail	4	4.3956	0.0327458	P35900, Q04695, P08729, P05783	91	19	2378	5.50145	1	0.688167	38.003
UP_SEQ_FEATURE	region of interest:Coil 2	4	4.3956	0.0327458	P35900, Q04695, P08729, P05783	91	19	2378	5.50145	1	0.688167	38.003
UP_KEYWORDS	Palmoplantar keratoderma	3	3.2967	0.0338974	P15924, Q04695, P53634	91	8	2389	9.84478	0.998713	0.309099	34.9305
INTERPRO	IPR002957:Keratin, type I	3	3.2967	0.0342009	P35900, Q04695, P05783	90	8	2351	9.79583	0.999815	0.542237	36.3148
INTERPRO	IPR001007:von Willebrand factor, type C	3	3.2967	0.0342009	P05997, P02452, P02461	90	8	2351	9.79583	0.999815	0.542237	36.3148
UP_KEYWORDS	NADP	6	6.59341	0.0350432	P52895, P11413, O75891, P48735, P15559, P42330	91	49	2389	3.21462	0.998977	0.303962	35.8856
KEGG_PATHWAY	hsa00980:Metabolism of xenobiotics by cytochrome P450	4	4.3956	0.0360264	P21266, P52895, Q03013, P09488	54	19	1342	5.23197	0.989811	0.399266	34.5775
KEGG_PATHWAY	hsa00140:Steroid hormone biosynthesis	3	3.2967	0.0367917	P37059, P52895, P42330	54	8	1342	9.31944	0.990774	0.374103	35.1756
UP_KEYWORDS	Intermediate filament	4	4.3956	0.0370581	P35900, Q04695, P08729, P05783	91	20	2389	5.25055	0.999316	0.30539	37.534
UP_SEQ_FEATURE	region of interest:Linker 1	4	4.3956	0.0374941	P35900, Q04695, P08729, P05783	91	20	2378	5.22637	1	0.713025	42.2329
UP_SEQ_FEATURE	region of interest:Rod	4	4.3956	0.0374941	P35900, Q04695, P08729, P05783	91	20	2378	5.22637	1	0.713025	42.2329
UP_SEQ_FEATURE	region of interest:Coil 1A	4	4.3956	0.0374941	P35900, Q04695, P08729, P05783	91	20	2378	5.22637	1	0.713025	42.2329
UP_SEQ_FEATURE	region of interest:Coil 1B	4	4.3956	0.0374941	P35900, Q04695, P08729, P05783	91	20	2378	5.22637	1	0.713025	42.2329
INTERPRO	IPR018039:Intermediate filament protein, conserved site	4	4.3956	0.0375097	P35900, Q04695, P08729, P05783	90	20	2351	5.22444	0.999921	0.544759	39.0866
INTERPRO	IPR001664:Intermediate filament protein	4	4.3956	0.0375097	P35900, Q04695, P08729, P05783	90	20	2351	5.22444	0.999921	0.544759	39.0866
GOTERM_MF_DIRECT	GO:0005178~integrin binding	5	5.49451	0.0376518	P49023, P23229, P02461, Q14956, P26006	86	35	2307	3.83223	0.999758	0.603611	38.5816
KEGG_PATHWAY	hsa04611:Platelet activation	5	5.49451	0.0379452	P05997, P50552, P02452, P02461, P08123	54	33	1342	3.76543	0.992057	0.355699	36.0676
GOTERM_MF_DIRECT	GO:0005518~collagen binding	4	4.3956	0.0397548	P07585, P51884, Q05707, P26006	86	21	2307	5.10963	0.99985	0.58534	40.2647
GOTERM_BP_DIRECT	GO:0045109~intermediate filament organization	3	3.2967	0.0416733	P35900, P15924, Q04695	86	9	2281	8.84109	1	0.769194	46.8204
UP_KEYWORDS	Integrin	3	3.2967	0.0425298	P16144, P23229, P26006	91	9	2389	8.75092	0.999772	0.329294	41.8158
UP_SEQ_FEATURE	region of interest:Head	4	4.3956	0.0425754	P35900, Q04695, P08729, P05783	91	21	2378	4.9775	1	0.736168	46.4609
UP_SEQ_FEATURE	domain:GST N-terminal	3	3.2967	0.0428899	P21266, Q03013, P09488	91	9	2378	8.71062	1	0.717346	46.7129
SMART	SM00214:VWC	3	3.2967	0.0472837	P05997, P02452, P02461	56	8	1215	8.13616	0.942608	0.435361	38.3498
UP_KEYWORDS	Dwarfism	4	4.3956	0.0474379	P36955, P02452, O75369, P08123	91	22	2389	4.77323	0.999916	0.347115	45.425
GOTERM_BP_DIRECT	GO:0007568~aging	5	5.49451	0.0505757	P07585, P36955, P15559, P02461, P53634	86	38	2281	3.4899	1	0.816137	53.6966
GOTERM_BP_DIRECT	GO:0050729~positive regulation of inflammatory response	3	3.2967	0.050852	P06702, P15090, P05109	86	10	2281	7.95698	1	0.801687	53.8961
GOTERM_BP_DIRECT	GO:0016337~single organismal cell-cell adhesion	4	4.3956	0.0516542	Q13835, P15924, Q05707, P23229	86	23	2281	4.61274	1	0.791085	54.4708
UP_KEYWORDS	Antimicrobial	3	3.2967	0.0518822	P06702, P02788, P05109	91	10	2389	7.87582	0.999966	0.360494	48.5144
GOTERM_CC_DIRECT	GO:0008305~integrin complex	3	3.2967	0.0519756	P16144, P23229, P26006	90	10	2360	7.86667	0.9997	0.491395	47.2099
INTERPRO	IPR004045:Glutathione S-transferase, N-terminal	3	3.2967	0.0523348	P21266, Q03013, P09488	90	10	2351	7.83667	0.999998	0.639883	50.1918
GOTERM_BP_DIRECT	GO:0006749~glutathione metabolic process	4	4.3956	0.0574919	P21266, Q03013, P11413, P09488	86	24	2281	4.42054	1	0.811502	58.4562
GOTERM_BP_DIRECT	GO:0007179~transforming growth factor beta receptor signaling pathway	4	4.3956	0.0574919	P15428, P49023, P02461, P08123	86	24	2281	4.42054	1	0.811502	58.4562
SMART	SM01391:SM01391	4	4.3956	0.0579558	P35900, Q04695, P08729, P05783	56	20	1215	4.33929	0.970474	0.444052	44.9091
GOTERM_MF_DIRECT	GO:0046332~SMAD binding	3	3.2967	0.0594641	P05997, P02461, P08123	86	11	2307	7.31607	0.999998	0.701621	54.0978
GOTERM_BP_DIRECT	GO:0071300~cellular response to retinoic acid	3	3.2967	0.0606778	P24821, P36955, P02452	86	11	2281	7.23362	1	0.814999	60.4915
GOTERM_BP_DIRECT	GO:0010811~positive regulation of cell-substrate adhesion	3	3.2967	0.0606778	O95994, P23229, P26006	86	11	2281	7.23362	1	0.814999	60.4915
UP_KEYWORDS	NAD	6	6.59341	0.0609381	P37059, Q9UHQ9, P15428, P15559, O43175, P42330	91	57	2389	2.76345	0.999995	0.396863	54.3177
UP_KEYWORDS	Chemotaxis	3	3.2967	0.0618893	P06702, P05109, P19971	91	11	2389	7.15984	0.999996	0.389337	54.891
UP_SEQ_FEATURE	region of interest:Triple-helical region	3	3.2967	0.0623994	P12110, P02452, P02461	91	11	2378	7.12687	1	0.826913	60.3548
UP_SEQ_FEATURE	disulfide bond	17	18.6813	0.0631179	P02788, P02786, O00468, P02452, P16144, P02461, P26006, P07585, P01903, P24821, P51884, O00584, Q96IQ7, P11678, Q15063, P23229, P53634	91	284	2378	1.56423	1	0.81389	60.7888
GOTERM_BP_DIRECT	GO:0045471~response to ethanol	4	4.3956	0.0636288	P24821, P11413, P05109, P15559	86	25	2281	4.24372	1	0.817018	62.2934
GOTERM_BP_DIRECT	GO:0007229~integrin-mediated signaling pathway	4	4.3956	0.0636288	P16144, P23229, P02461, P26006	86	25	2281	4.24372	1	0.817018	62.2934
UP_KEYWORDS	Helicase	5	5.49451	0.066018	P33993, P33992, P49736, Q14566, P25205	91	41	2389	3.20155	0.999998	0.39769	57.3034
GOTERM_MF_DIRECT	GO:0042802~identical protein binding	13	14.2857	0.0670233	P09467, P02786, P02452, O75369, P08123, P21266, P26447, Q9ULW8, P11413, P15559, P53634, P29034, Q14566	86	204	2307	1.70947	1	0.714791	58.5694
GOTERM_MF_DIRECT	GO:0042803~protein homodimerization activity	11	12.0879	0.0682238	O75223, P21266, P15428, O95994, P02786, P06703, Q03013, P11413, P09488, P78330, P08133	86	161	2307	1.8328	1	0.692574	59.2414
GOTERM_MF_DIRECT	GO:0047115~trans-1,2-dihydrobenzene-1,2-diol dehydrogenase activity	2	2.1978	0.0723467	P52895, P42330	86	2	2307	26.8256	1	0.687767	61.4737
GOTERM_MF_DIRECT	GO:0045545~syndecan binding	2	2.1978	0.0723467	P24821, Q14956	86	2	2307	26.8256	1	0.687767	61.4737
GOTERM_MF_DIRECT	GO:0047086~ketosteroid monooxygenase activity	2	2.1978	0.0723467	P52895, P42330	86	2	2307	26.8256	1	0.687767	61.4737
GOTERM_MF_DIRECT	GO:0018636~phenanthrene 9,10-monooxygenase activity	2	2.1978	0.0723467	P52895, P42330	86	2	2307	26.8256	1	0.687767	61.4737
KEGG_PATHWAY	hsa05412:Arrhythmogenic right ventricular cardiomyopathy (ARVC)	4	4.3956	0.0724548	P15924, P16144, P23229, P26006	54	25	1342	3.9763	0.999917	0.543185	58.0956
UP_SEQ_FEATURE	nucleotide phosphate-binding region:NADP	4	4.3956	0.0727547	P52895, P11413, P48735, P42330	91	26	2378	4.02029	1	0.842866	66.1989
UP_SEQ_FEATURE	domain:Fibronectin type-III 3	3	3.2967	0.0730792	P24821, P16144, Q05707	91	12	2378	6.53297	1	0.829786	66.3683
UP_SEQ_FEATURE	domain:Fibronectin type-III 4	3	3.2967	0.0730792	P24821, P16144, Q05707	91	12	2378	6.53297	1	0.829786	66.3683
GOTERM_BP_DIRECT	GO:0042448~progesterone metabolic process	2	2.1978	0.0731558	P52895, P42330	86	2	2281	26.5233	1	0.848027	67.6013
GOTERM_BP_DIRECT	GO:0032602~chemokine production	2	2.1978	0.0731558	P06702, P05109	86	2	2281	26.5233	1	0.848027	67.6013
GOTERM_BP_DIRECT	GO:0071395~cellular response to jasmonic acid stimulus	2	2.1978	0.0731558	P52895, P42330	86	2	2281	26.5233	1	0.848027	67.6013
GOTERM_BP_DIRECT	GO:0070488~neutrophil aggregation	2	2.1978	0.0731558	P06702, P05109	86	2	2281	26.5233	1	0.848027	67.6013
GOTERM_BP_DIRECT	GO:0035878~nail development	2	2.1978	0.0731558	P16144, P23229	86	2	2281	26.5233	1	0.848027	67.6013
GOTERM_BP_DIRECT	GO:0002793~positive regulation of peptide secretion	2	2.1978	0.0731558	P06702, P05109	86	2	2281	26.5233	1	0.848027	67.6013
GOTERM_BP_DIRECT	GO:0097186~amelogenesis	2	2.1978	0.0731558	P16144, P23229	86	2	2281	26.5233	1	0.848027	67.6013
GOTERM_CC_DIRECT	GO:0005584~collagen type I trimer	2	2.1978	0.0740169	P02452, P08123	90	2	2360	26.2222	0.999992	0.593077	60.1644
UP_SEQ_FEATURE	region of interest:Nonhelical region (N-terminal)	2	2.1978	0.0742768	P02452, P02461	91	2	2378	26.1319	1	0.820756	66.9869
UP_KEYWORDS	FAD	4	4.3956	0.0788288	Q9H845, Q9UHQ9, Q9Y6N5, P15559	91	27	2389	3.8893	1	0.443968	64.0539
UP_KEYWORDS	Cell junction	8	8.79121	0.0795328	Q13835, P50552, P15924, P49023, O00468, P16144, Q96CX2, P26006	91	100	2389	2.10022	1	0.435174	64.3947
GOTERM_MF_DIRECT	GO:0005198~structural molecule activity	6	6.59341	0.0797054	P15924, Q04695, P08729, P05783, O75841, O00515	86	63	2307	2.55482	1	0.699294	65.1803
GOTERM_MF_DIRECT	GO:0043236~laminin binding	3	3.2967	0.0804371	O00468, P23229, P26006	86	13	2307	6.19052	1	0.679319	65.5302
GOTERM_MF_DIRECT	GO:0005200~structural constituent of cytoskeleton	5	5.49451	0.0813878	P35900, P15924, Q04695, O00468, P02549	86	45	2307	2.98062	1	0.661629	65.9802
GOTERM_BP_DIRECT	GO:1901687~glutathione derivative biosynthetic process	3	3.2967	0.0820354	P21266, Q03013, P09488	86	13	2281	6.12075	1	0.87012	71.9131
GOTERM_BP_DIRECT	GO:2001244~positive regulation of intrinsic apoptotic signaling pathway	3	3.2967	0.0820354	P06702, O14745, P05109	86	13	2281	6.12075	1	0.87012	71.9131
UP_KEYWORDS	Proteoglycan	3	3.2967	0.0836259	P07585, P51884, O00468	91	13	2389	6.05833	1	0.440773	66.3181
INTERPRO	IPR004046:Glutathione S-transferase, C-terminal	3	3.2967	0.0843273	P21266, Q03013, P09488	90	13	2351	6.02821	1	0.788656	68.091
UP_KEYWORDS	Flavoprotein	4	4.3956	0.085973	Q9H845, Q9UHQ9, Q9Y6N5, P15559	91	28	2389	3.75039	1	0.439163	67.3775

## Sheet: Latosinska_MODa_q20
Category	Term	Count	%	PValue	Genes	List Total	Pop Hits	Pop Total	Fold Enrichment	Bonferroni	Benjamini	FDR
UP_KEYWORDS	Extracellular matrix	23	12.7072	1.37908e-10	P02751, P05997, P12110, P12111, P02452, O00468, Q9Y6C2, Q92626, P23142, Q99715, P02461, P35555, Q15582, P08123, O00515, P51888, P07585, P24821, P51884, P12109, Q07507, Q15063, Q05707	181	62	2389	4.89636	4.17862e-08	4.17862e-08	1.84567e-07
UP_KEYWORDS	Calcium	33	18.232	4.29121e-09	P35442, P05997, Q8WZ42, O00468, Q92626, P02461, P26006, P08133, P05164, P27482, Q9ULW8, P08758, P25815, P06702, P04083, P06703, P02452, P05109, P23142, Q13938, P35555, P08123, Q15746, Q96FQ6, P26447, P00740, P24844, P11678, P23229, O43852, Q16853, P29034, P02549	181	142	2389	3.06735	1.30024e-06	6.50118e-07	5.74305e-06
GOTERM_BP_DIRECT	GO:0030198~extracellular matrix organization	22	12.1547	8.43736e-09	P02751, P05997, P12110, P12111, P02452, O00468, Q9Y6C2, Q92626, P16144, P23142, P02461, P35555, Q15582, P08123, P26006, P07585, P24821, P51884, P12109, Q15063, Q05707, P23229	175	68	2281	4.21697	1.01838e-05	1.01838e-05	1.36503e-05
UP_SEQ_FEATURE	sequence variant	141	77.9006	1.42945e-07	O00151, Q99715, O43175, P02461, P02730, P26006, Q9H845, O43290, Q9BRF8, P80404, P13647, Q9UJ72, Q9HAV4, P15559, Q99497, P06702, Q08J23, P12111, P02749, P06703, O75363, O15020, P54577, O75369, P11277, P01903, Q07507, P16401, Q9GZM7, O75891, Q15063, P53634, P78330, P02549, Q10472, P05997, Q04695, P33241, P11387, O00468, P10644, Q9BQG0, P09488, P49736, Q13835, Q9Y617, P05787, P02452, O76070, P16144,…	181	1429	2378	1.29634	0.000186668	0.000186668	0.000233527
UP_KEYWORDS	Secreted	39	21.547	5.62187e-07	P02751, P05997, O95994, O00468, Q9Y6C2, Q92626, Q99715, P02461, O00515, P36955, Q05707, P02652, P01023, P06702, P04083, P02788, P12110, Q14CN2, P12111, P02786, P02749, P02452, P05109, P23142, P35555, Q15582, P08123, P51888, P07585, P24821, P51884, P00740, Q07507, P12109, O00584, Q9GZM7, Q15063, O43852, Q10472	181	225	2389	2.28781	0.000170328	5.67793e-05	0.000752389
UP_KEYWORDS	Disulfide bond	51	28.1768	5.66558e-07	Q92626, Q99715, P02461, P26006, P80404, O95833, Q05707, P01023, P05026, P04083, P02788, P12111, P02786, P02749, P08123, P01903, P24821, Q07507, P00740, Q9GZM7, Q15063, P53634, Q10472, P02751, P35442, P05997, O95994, Q8WZ42, O00468, Q9Y6C2, P10644, P05164, Q96IQ7, P02652, P14854, Q9BRA2, P02452, P16144, P23142, P35555, Q15582, P51888, P07585, Q01469, Q15746, P51884, P14091, O00584, P11678, P23229,…	181	340	2389	1.97983	0.000171652	4.29159e-05	0.000758239
UP_KEYWORDS	Glycoprotein	57	31.4917	6.62574e-07	P05783, Q92626, Q99715, P02461, P26006, P02730, P36955, Q05707, P01023, P05026, Q14566, P69905, P02788, P12111, P02786, P02749, O00526, P08123, P01903, P24821, P00740, Q9GZM7, Q15063, Q14956, P53634, Q10472, P02751, P35442, P05997, O00468, Q9Y6C2, Q9HAW8, P68871, P05164, Q96IQ7, P02652, O75841, P12110, Q14CN2, P05787, P02452, P16144, P23142, P35555, P25205, P33993, P51888, P07585, P51884, P14091,…	181	403	2389	1.86684	0.00020074	4.01512e-05	0.000886739
GOTERM_CC_DIRECT	GO:0005578~proteinaceous extracellular matrix	15	8.28729	7.23841e-07	P02751, P05997, P12110, P12111, Q9Y6C2, Q92626, P23142, P35555, Q15582, P08123, P51888, P51884, Q07507, Q15063, Q05707	180	41	2360	4.79675	0.000189628	0.000189628	0.000947268
UP_KEYWORDS	Polymorphism	134	74.0331	1.10204e-06	O00151, Q99715, P02461, P02730, P26006, Q9H845, O43290, Q9BRF8, P80404, P13647, Q9UJ72, Q9HAV4, P15559, Q99497, P06702, Q08J23, P12111, P02749, P06703, O75363, O15020, P54577, O75369, P11277, P01903, Q07507, P16401, Q9GZM7, Q15063, O75891, P53634, P02549, Q10472, P05997, P33241, P11387, O00468, Q9BQG0, P09488, P49736, Q13835, Q9Y617, P05787, P02452, O76070, P16144, Q15582, P35900, P07585, P07099,…	181	1367	2389	1.29382	0.000333861	5.56513e-05	0.00147488
GOTERM_BP_DIRECT	GO:0007155~cell adhesion	22	12.1547	1.41055e-06	P35442, P02751, Q13835, P12110, P12111, P02452, Q9Y6C2, P16144, Q99715, Q15582, P26006, P35580, P24821, Q07507, P12109, P49023, Q9GZM7, Q15063, P23229, Q14956, Q16853, P05026	175	89	2281	3.22196	0.00170109	0.000850905	0.00228202
KEGG_PATHWAY	hsa04512:ECM-receptor interaction	14	7.73481	2.29924e-06	P35442, P02751, P05997, P12110, P12111, O00468, P02452, P16144, P02461, P08123, P26006, P24821, P12109, P23229	104	39	1342	4.63215	0.000409181	0.000409181	0.00282676
GOTERM_CC_DIRECT	GO:0005576~extracellular region	37	20.442	2.74136e-06	P02751, P35442, P05997, Q8WZ42, O00468, Q9Y6C2, Q99715, P02461, P68871, P36955, Q05707, P02652, P01023, P06702, P04083, P02788, P69905, P12110, P12111, P02786, P02749, P02452, P05109, P23142, P35555, Q15582, P08123, P51888, P07585, P24821, P51884, P00740, P12109, O00584, Q9GZM7, O43852, Q10472	180	219	2360	2.21512	0.000717979	0.000359054	0.00358748
UP_KEYWORDS	Cell adhesion	21	11.6022	2.76877e-06	P35442, P02751, Q13835, P12110, P12111, P12931, Q9Y6C2, P16144, Q99715, Q15582, P26006, P35580, P24821, Q07507, P12109, P49023, Q15063, Q05707, P23229, Q16853, P05026	181	86	2389	3.22299	0.000838585	0.000119841	0.00370546
GOTERM_BP_DIRECT	GO:0009612~response to mechanical stimulus	8	4.41989	3.39746e-06	P05164, P07585, P24821, P42224, P12931, Q15063, P02461, P78330	175	11	2281	9.47948	0.00409234	0.00136598	0.00549639
UP_KEYWORDS	Disease mutation	64	35.3591	3.49528e-06	O14745, P09467, P42224, P52895, P05783, Q92626, P48735, Q99715, O43175, P02461, P16435, P02730, Q9H845, Q9HCC0, P80404, P13647, Q14376, Q99497, Q08J23, P69905, P54868, P15924, P12111, P02786, O15020, P54577, P11277, O75369, P08123, P24821, P00740, P11413, P02792, P53634, P02549, P78330, P00918, P02751, P05997, Q04695, Q8WZ42, O00468, P68871, Q96RQ3, P10644, P05164, P19971, P12004, P35749, Q9Y617,…	181	499	2389	1.69284	0.00105851	0.000132375	0.00467774
GOTERM_MF_DIRECT	GO:0005201~extracellular matrix structural constituent	11	6.07735	3.58226e-06	P51888, P05997, P51884, P02452, Q92626, Q9GZM7, P23142, Q05707, P02461, P35555, P08123	175	24	2307	6.04214	0.00144976	0.00144976	0.00500547
KEGG_PATHWAY	hsa04510:Focal adhesion	19	10.4972	4.06466e-06	P35442, P02751, P05997, P12110, P12931, P12111, P02452, P16144, P02461, O75369, P08123, P26006, P24821, Q15746, P50552, P12109, P24844, P49023, P23229	104	74	1342	3.31315	0.000723249	0.00036169	0.00499718
GOTERM_MF_DIRECT	GO:0005509~calcium ion binding	25	13.8122	5.46782e-06	P35442, Q8WZ42, O00468, P08133, P27482, Q9ULW8, Q9UJ72, P08758, P25815, P06702, P04083, P06703, P05109, P23142, Q13938, P35555, Q96FQ6, P00740, P26447, P24844, O43852, Q16853, P02549, P78330, P29034	175	121	2307	2.72373	0.00221202	0.00110662	0.00764006
GOTERM_CC_DIRECT	GO:0005581~collagen trimer	11	6.07735	5.90453e-06	P05997, P12110, P12111, P12109, P13674, Q9Y6C2, P02452, Q99715, Q05707, P02461, P08123	180	25	2360	5.76889	0.0015458	0.000515531	0.00772683
UP_SEQ_FEATURE	short sequence motif:Cell attachment site	11	6.07735	8.81848e-06	P35442, P02751, P05997, P12110, P12111, P12109, P02452, Q99715, Q05707, Q14956, Q15582	181	26	2378	5.55844	0.0114509	0.00574195	0.0144057
UP_KEYWORDS	Collagen	11	6.07735	1.25722e-05	P05997, P12110, P12111, P12109, P13674, Q9Y6C2, P02452, Q99715, Q05707, P02461, P08123	181	27	2389	5.37733	0.00380215	0.000423176	0.0168244
GOTERM_CC_DIRECT	GO:0031012~extracellular matrix	29	16.0221	1.25854e-05	P02751, P35442, P05997, O00468, Q9Y6C2, Q92626, Q99715, P02461, P36955, Q05707, P06702, P15924, P12110, P12111, P02749, P02452, P23142, P35555, O75369, Q15582, P08123, P51888, P07585, P24821, P51884, P12109, Q07507, Q9GZM7, Q15063	180	160	2360	2.37639	0.00329196	0.000824008	0.0164689
GOTERM_BP_DIRECT	GO:0030199~collagen fibril organization	9	4.97238	1.31159e-05	P05997, P51884, Q07507, P13674, P02452, Q99715, Q05707, P02461, P08123	175	17	2281	6.9005	0.0157063	0.00394993	0.0212173
UP_SEQ_FEATURE	disulfide bond	42	23.2044	1.47573e-05	P02751, P35442, Q8WZ42, O00468, Q9Y6C2, Q92626, P02461, P10644, P26006, P05164, Q96IQ7, P02652, P01023, P05026, P02788, Q9BRA2, P14854, P12111, P02786, P02749, P02452, P16144, P23142, P35555, Q15582, P51888, P01903, P07585, Q01469, P24821, P51884, P00740, Q07507, P14091, O00584, Q9GZM7, P11678, Q15063, P23229, P53634, Q16853, Q10472	181	284	2378	1.94296	0.0190887	0.00640382	0.0241063
INTERPRO	IPR008160:Collagen triple helix repeat	10	5.52486	2.26377e-05	P05997, P12110, P12111, P12109, Q9Y6C2, P02452, Q99715, Q05707, P02461, P08123	180	23	2351	5.67874	0.0106282	0.0106282	0.0323301
INTERPRO	IPR001751:S100/Calbindin-D9k, conserved site	7	3.8674	2.91428e-05	P06702, Q96FQ6, P26447, P06703, P05109, P25815, P29034	180	10	2351	9.14278	0.0136614	0.00685419	0.0416186
UP_SEQ_FEATURE	glycosylation site:N-linked (GlcNAc...)	46	25.4144	4.45219e-05	P02751, P35442, P05997, O00468, Q9Y6C2, Q92626, Q99715, Q9HAW8, P26006, P02730, P05164, P36955, Q96IQ7, Q05707, P01023, P05026, P02788, P12110, Q14CN2, P12111, P02786, P02749, P02452, O00526, P16144, P23142, P35555, P08123, P51888, P01903, P07585, P24821, P00740, P14091, P12109, P13674, O00584, P11678, Q9GZM7, Q15063, P23229, Q14956, O43852, P53634, Q16853, Q10472	181	338	2378	1.78803	0.0564886	0.0144316	0.0727103
GOTERM_BP_DIRECT	GO:0015701~bicarbonate transport	6	3.31492	4.52511e-05	Q9UHQ9, P00915, P69905, P68871, P00918, P02730	175	7	2281	11.1722	0.0531545	0.0108644	0.0731839
KEGG_PATHWAY	hsa04974:Protein digestion and absorption	10	5.52486	4.74355e-05	P05997, P12110, P12111, P12109, P02452, Q99715, Q05707, P02461, P08123, P05026	104	25	1342	5.16154	0.00840817	0.00281062	0.058304
UP_SEQ_FEATURE	signal peptide	47	25.9669	5.81481e-05	P35442, P02751, P05997, O95994, O00468, Q9Y6C2, Q92626, Q99715, Q9HAW8, P02461, P26006, P05164, P36955, Q96IQ7, Q05707, P02652, P01023, P02788, P12110, Q14CN2, P12111, P02749, P02452, O00526, P16144, P23142, P35555, Q15582, P08123, P51888, P01903, P07585, P24821, P51884, P00740, Q07507, P14091, P12109, P13674, O00584, P11678, Q9GZM7, Q15063, P23229, Q14956, O43852, P53634	181	352	2378	1.75424	0.0731315	0.0150739	0.0949538
GOTERM_BP_DIRECT	GO:0001501~skeletal system development	8	4.41989	8.4627e-05	P51888, P05997, P02452, Q15063, Q99715, P02461, P35555, P08123	175	16	2281	6.51714	0.0971051	0.0168808	0.136825
GOTERM_CC_DIRECT	GO:0005615~extracellular space	38	20.9945	0.000102604	P02751, O95994, Q92626, Q99715, P02461, P05164, P36955, Q03169, Q05707, P06702, P04083, P02788, P12110, P12111, P02786, P02749, P02452, O15020, P05109, P23142, P54577, P35555, Q15582, P08123, P51888, P07585, P24821, P51884, P26447, P00740, Q07507, O00584, Q9GZM7, P11678, P15121, Q15063, P53634, P00918	180	266	2360	1.87302	0.0265254	0.00536228	0.134192
UP_SEQ_FEATURE	calcium-binding region:1; low affinity	6	3.31492	0.000109265	P06702, Q96FQ6, P26447, P05109, P25815, P29034	181	8	2378	9.85359	0.132993	0.0235041	0.178357
INTERPRO	IPR013787:S100/CaBP-9k-type, calcium binding, subdomain	7	3.8674	0.000112597	P06702, Q96FQ6, P26447, P06703, P05109, P25815, P29034	180	12	2351	7.61898	0.0517612	0.0175603	0.16071
GOTERM_CC_DIRECT	GO:0005882~intermediate filament	9	4.97238	0.000170891	P35900, Q13835, P15924, Q04695, P08729, P08727, P13647, P05783, P05787	180	23	2360	5.13043	0.0437895	0.0074351	0.22341
SMART	SM01394:SM01394	7	3.8674	0.000195415	P06702, Q96FQ6, P26447, P06703, P05109, P25815, P29034	104	12	1215	6.8149	0.018395	0.018395	0.214592
UP_SEQ_FEATURE	calcium-binding region:2; high affinity	6	3.31492	0.000230808	P06702, Q96FQ6, P26447, P05109, P25815, P29034	181	9	2378	8.75875	0.26027	0.042153	0.376404
UP_KEYWORDS	Signal	51	28.1768	0.000291684	Q92626, Q99715, P02461, O43175, P26006, P36955, P80404, Q05707, P01023, P02788, P12111, P02749, O00526, P08123, P01903, P24821, P00740, Q07507, Q9GZM7, Q15063, Q14956, P53634, P02751, P35442, P05997, O95994, O00468, Q9Y6C2, Q9HAW8, P05164, Q9BQG0, Q96IQ7, P02652, O75841, P12110, Q14CN2, P02452, P16144, P23142, P35555, Q15582, P51888, P07585, P51884, P14091, P12109, P13674, O00584, P11678, O43852,…	181	421	2389	1.59892	0.084599	0.00880035	0.389665
UP_KEYWORDS	Metal-binding	50	27.6243	0.000293364	O00151, P09467, Q92626, P48735, P02461, P26006, Q9BRF8, P80404, P27482, P06702, P00915, P69905, P02788, P04083, O00625, P06703, P05109, P39748, P08123, P00740, P26447, P02792, Q14847, Q10472, P78330, P02549, P00918, P05997, Q8WZ42, P68871, P05164, P49736, P25815, Q14CN2, P02452, Q9Y3Z3, Q93088, Q13938, Q96FQ6, Q15746, P49023, P24844, P13674, O43169, P11678, P02042, O43852, P23229, Q16853, P29034	181	410	2389	1.60962	0.0850652	0.00804947	0.391906
INTERPRO	IPR003961:Fibronectin, type III	8	4.41989	0.000303038	P02751, P24821, Q15746, P12111, Q8WZ42, P16144, Q99715, Q05707	180	19	2351	5.49942	0.133294	0.0351319	0.431979
KEGG_PATHWAY	hsa03030:DNA replication	7	3.8674	0.00032056	P33993, P33992, P49736, P12004, P39748, Q14566, P25205	104	14	1342	6.45192	0.0554709	0.0141659	0.393399
GOTERM_BP_DIRECT	GO:0055114~oxidation-reduction process	23	12.7072	0.000335045	Q13268, P37059, P52895, O00625, Q9BRA2, Q92626, Q8NBX0, O43175, P16435, P05164, Q9UHQ9, P15428, P13674, O43169, P52209, P11413, P18283, P11678, P15121, O75891, P15559, P42330, Q16853	175	134	2281	2.23723	0.332668	0.0561434	0.540673
UP_SEQ_FEATURE	domain:EF-hand 2	12	6.62983	0.000358235	P06702, P27482, Q96FQ6, P26447, P24844, P06703, P05109, Q13938, O43852, P25815, P29034, P02549	181	45	2378	3.5035	0.373708	0.0568145	0.583641
UP_KEYWORDS	Oxidoreductase	24	13.2597	0.000387371	Q13268, P37059, P52895, O00625, Q9Y6N5, Q92626, P48735, Q8NBX0, O43175, P16435, P05164, Q9H845, Q9UHQ9, P15428, P13674, P52209, P11413, P18283, P11678, P15121, O75891, P15559, P42330, Q16853	181	146	2389	2.16968	0.110767	0.00973533	0.517189
BIOCARTA	h_mcmPathway:CDK Regulation of DNA Replication	5	2.76243	0.000409449	P33993, P33992, P49736, Q14566, P25205	32	6	398	10.3646	0.0361869	0.0361869	0.444529
UP_KEYWORDS	Epidermolysis bullosa	5	2.76243	0.000414997	P15924, P13647, P16144, P23229, P26006	181	6	2389	10.9991	0.118183	0.00962798	0.553978
GOTERM_CC_DIRECT	GO:0070062~extracellular exosome	110	60.7735	0.000417909	Q99715, O43175, P26006, P02730, P80404, Q9BRF8, Q9Y696, P13647, P08758, P15559, Q99497, P06702, P04083, P12111, P02749, P06703, O75363, O75369, P01903, Q07507, P16401, Q9GZM7, O75891, P53634, P33241, Q04695, O00468, Q7KZF4, P02652, Q13835, Q9Y617, Q9BRA2, P05787, O76070, P16144, Q15582, P15428, P42330, P09467, O14745, P12931, P05783, Q92626, P48735, P08133, P36955, P21266, P27482, O95833, Q14376,…	180	1148	2360	1.25629	0.103731	0.0155232	0.545527
UP_SEQ_FEATURE	domain:VWFA 1	5	2.76243	0.000422489	P12110, P12111, P12109, Q99715, Q05707	181	6	2378	10.9484	0.424138	0.0594785	0.687986
UP_SEQ_FEATURE	domain:MCM	5	2.76243	0.000422489	P33993, P33992, P49736, Q14566, P25205	181	6	2378	10.9484	0.424138	0.0594785	0.687986
UP_SEQ_FEATURE	domain:VWFC	5	2.76243	0.000422489	P35442, P05997, P02452, Q92626, P02461	181	6	2378	10.9484	0.424138	0.0594785	0.687986
GOTERM_CC_DIRECT	GO:0042555~MCM complex	5	2.76243	0.000425754	P33993, P33992, P49736, Q14566, P25205	180	6	2360	10.9259	0.105572	0.0138496	0.555742
INTERPRO	IPR001208:Mini-chromosome maintenance, DNA-dependent ATPase	5	2.76243	0.000432106	P33993, P33992, P49736, Q14566, P25205	180	6	2351	10.8843	0.184536	0.0399785	0.615439
INTERPRO	IPR018525:Mini-chromosome maintenance, conserved site	5	2.76243	0.000432106	P33993, P33992, P49736, Q14566, P25205	180	6	2351	10.8843	0.184536	0.0399785	0.615439
GOTERM_CC_DIRECT	GO:0005788~endoplasmic reticulum lumen	14	7.73481	0.000459071	P05997, P12110, P00740, P12111, P12109, P13674, O00584, P02452, Q99715, Q05707, P02461, P53634, P02652, P08123	180	61	2360	3.00911	0.113349	0.0132782	0.59911
UP_KEYWORDS	Keratin	7	3.8674	0.000474689	P35900, Q04695, P08729, P08727, P13647, P05783, P05787	181	15	2389	6.15948	0.133995	0.0102234	0.633426
UP_SEQ_FEATURE	domain:EF-hand 1	12	6.62983	0.000537387	P06702, P27482, Q96FQ6, P26447, P24844, P06703, P05109, Q13938, O43852, P25815, P29034, P02549	181	47	2378	3.35441	0.504415	0.0677941	0.874317
UP_KEYWORDS	Iron	12	6.62983	0.000626938	P05164, P02788, P69905, P80404, O00625, P13674, O43169, P02792, Q92626, P11678, P02042, P68871	181	48	2389	3.29972	0.173059	0.0125882	0.835801
SMART	SM00350:MCM	5	2.76243	0.000641225	P33993, P33992, P49736, Q14566, P25205	104	6	1215	9.73558	0.0591165	0.0300085	0.702584
UP_KEYWORDS	Hydroxylation	10	5.52486	0.00064453	P05997, P12110, P00740, P12111, P12109, P02452, Q99715, Q05707, P02461, P08123	181	34	2389	3.88203	0.177458	0.0121355	0.85916
GOTERM_MF_DIRECT	GO:0004601~peroxidase activity	6	3.31492	0.000732831	P05164, P69905, Q9BRA2, Q92626, P11678, P68871	175	11	2307	7.19065	0.256886	0.0942288	1.01915
GOTERM_MF_DIRECT	GO:0097110~scaffold protein binding	6	3.31492	0.000732831	P15924, P12931, P13647, P05783, P05787, Q99497	175	11	2307	7.19065	0.256886	0.0942288	1.01915
UP_KEYWORDS	DNA replication	8	4.41989	0.000791452	P33993, P33992, P49736, P12004, P39748, Q9Y5B9, Q14566, P25205	181	22	2389	4.7996	0.213297	0.0140129	1.05405
GOTERM_MF_DIRECT	GO:0020037~heme binding	8	4.41989	0.00079426	P05164, P69905, P12931, O43169, Q92626, P11678, P02042, P68871	175	22	2307	4.79377	0.275159	0.0772997	1.10414
GOTERM_MF_DIRECT	GO:0005178~integrin binding	10	5.52486	0.000814986	P02751, P12931, P49023, P23142, P23229, P02461, Q14956, P35555, Q15582, P26006	175	35	2307	3.76653	0.281223	0.0639073	1.1328
UP_SEQ_FEATURE	domain:VWFA 2	5	2.76243	0.000927609	P12110, P12111, P12109, Q99715, Q05707	181	7	2378	9.38437	0.702404	0.10433	1.5047
UP_SEQ_FEATURE	region of interest:Linker 12	7	3.8674	0.00105837	P35900, Q04695, P08729, P08727, P13647, P05783, P05787	181	17	2378	5.40981	0.749166	0.108854	1.71509
GOTERM_BP_DIRECT	GO:0030574~collagen catabolic process	8	4.41989	0.00114445	P05997, P12110, P12111, P12109, P02452, Q99715, P02461, P08123	175	23	2281	4.53366	0.74896	0.158667	1.83554
UP_SEQ_FEATURE	domain:Fibronectin type-III 4	6	3.31492	0.00120127	P02751, P24821, Q8WZ42, P16144, Q99715, Q05707	181	12	2378	6.56906	0.791914	0.113748	1.94454
UP_SEQ_FEATURE	domain:Fibronectin type-III 3	6	3.31492	0.00120127	P02751, P24821, Q8WZ42, P16144, Q99715, Q05707	181	12	2378	6.56906	0.791914	0.113748	1.94454
INTERPRO	IPR013032:EGF-like, conserved site	7	3.8674	0.00153456	P35442, P24821, P00740, O00468, P16144, P23142, P35555	180	18	2351	5.07932	0.515611	0.113799	2.16971
UP_KEYWORDS	Aortic aneurysm	4	2.20994	0.0015909	Q15746, P02461, P35555, P35749	181	4	2389	13.1989	0.382715	0.0264454	2.1083
INTERPRO	IPR002048:EF-hand domain	12	6.62983	0.00164723	P06702, P27482, Q96FQ6, P26447, P24844, P06703, P05109, Q13938, O43852, P25815, P29034, P02549	180	53	2351	2.95723	0.540738	0.105206	2.32729
UP_SEQ_FEATURE	domain:Fibronectin type-III 8	5	2.76243	0.00174595	P02751, P24821, Q8WZ42, Q99715, Q05707	181	8	2378	8.21133	0.897941	0.150421	2.81448
UP_SEQ_FEATURE	domain:Fibronectin type-III 7	5	2.76243	0.00174595	P02751, P24821, Q8WZ42, Q99715, Q05707	181	8	2378	8.21133	0.897941	0.150421	2.81448
INTERPRO	IPR001007:von Willebrand factor, type C	5	2.76243	0.00178441	P35442, P05997, P02452, Q92626, P02461	180	8	2351	8.16319	0.569581	0.100013	2.51882
GOTERM_BP_DIRECT	GO:0006270~DNA replication initiation	5	2.76243	0.0017958	P33993, P33992, P49736, Q14566, P25205	175	8	2281	8.14643	0.885762	0.2142	2.86605
INTERPRO	IPR011992:EF-hand-like domain	13	7.18232	0.00193066	P06702, P27482, Q96FQ6, P42224, P26447, P24844, P06703, P05109, Q13938, O43852, P25815, P29034, P02549	180	62	2351	2.73862	0.598341	0.0963835	2.72261
UP_KEYWORDS	Heme	7	3.8674	0.00199334	P05164, P69905, O43169, Q92626, P11678, P02042, P68871	181	19	2389	4.86275	0.453699	0.0313193	2.63507
UP_SEQ_FEATURE	region of interest:Coil 2	7	3.8674	0.00204126	P35900, Q04695, P08729, P08727, P13647, P05783, P05787	181	19	2378	4.84036	0.930651	0.16298	3.28309
GOTERM_BP_DIRECT	GO:0006260~DNA replication	9	4.97238	0.0020934	P33993, P33992, P11387, P49736, P12004, P39748, Q9Y5B9, Q14566, P25205	175	32	2281	3.66589	0.920292	0.223484	3.33351
GOTERM_BP_DIRECT	GO:0042060~wound healing	7	3.8674	0.00212029	P02751, P07585, P24821, P15924, P58107, P05109, P02461	175	19	2281	4.80211	0.922843	0.207768	3.37564
KEGG_PATHWAY	hsa00480:Glutathione metabolism	8	4.41989	0.0024903	O75223, P21266, Q03013, P11413, P52209, P18283, P09488, P48735	104	26	1342	3.97041	0.358423	0.0849396	3.019
SMART	SM00060:FN3	7	3.8674	0.00256932	P02751, P24821, Q15746, Q8WZ42, P16144, Q99715, Q05707	104	18	1215	4.54327	0.216826	0.0782365	2.78824
SMART	SM00214:VWC	5	2.76243	0.00261586	P35442, P05997, P02452, Q92626, P02461	104	8	1215	7.30168	0.22029	0.0603128	2.83809
UP_KEYWORDS	Intermediate filament	7	3.8674	0.00267207	P35900, Q04695, P08729, P08727, P13647, P05783, P05787	181	20	2389	4.61961	0.555463	0.0397255	3.51755
UP_SEQ_FEATURE	region of interest:Rod	7	3.8674	0.00273549	P35900, Q04695, P08729, P08727, P13647, P05783, P05787	181	20	2378	4.59834	0.972053	0.200357	4.37642
UP_SEQ_FEATURE	region of interest:Coil 1A	7	3.8674	0.00273549	P35900, Q04695, P08729, P08727, P13647, P05783, P05787	181	20	2378	4.59834	0.972053	0.200357	4.37642
UP_SEQ_FEATURE	region of interest:Coil 1B	7	3.8674	0.00273549	P35900, Q04695, P08729, P08727, P13647, P05783, P05787	181	20	2378	4.59834	0.972053	0.200357	4.37642
UP_SEQ_FEATURE	region of interest:Linker 1	7	3.8674	0.00273549	P35900, Q04695, P08729, P08727, P13647, P05783, P05787	181	20	2378	4.59834	0.972053	0.200357	4.37642
INTERPRO	IPR001664:Intermediate filament protein	7	3.8674	0.00281711	P35900, Q04695, P08729, P08727, P13647, P05783, P05787	180	20	2351	4.57139	0.735933	0.124671	3.94945
INTERPRO	IPR018039:Intermediate filament protein, conserved site	7	3.8674	0.00281711	P35900, Q04695, P08729, P08727, P13647, P05783, P05787	180	20	2351	4.57139	0.735933	0.124671	3.94945
GOTERM_MF_DIRECT	GO:0003678~DNA helicase activity	5	2.76243	0.00291663	P33993, P33992, P49736, Q14566, P25205	175	9	2307	7.32381	0.69363	0.178941	3.99927
UP_SEQ_FEATURE	site:Stutter	5	2.76243	0.00295807	P08729, P08727, P13647, P05783, P05787	181	9	2378	7.29896	0.97912	0.203546	4.72449
INTERPRO	IPR018247:EF-Hand 1, calcium-binding site	10	5.52486	0.0034672	P06702, P27482, Q96FQ6, P26447, P24844, P06703, P05109, Q13938, O43852, P29034	180	42	2351	3.10979	0.805896	0.138459	4.84
UP_SEQ_FEATURE	region of interest:Head	7	3.8674	0.00359282	P35900, Q04695, P08729, P08727, P13647, P05783, P05787	181	21	2378	4.37937	0.990911	0.229833	5.7106
GOTERM_MF_DIRECT	GO:0042803~protein homodimerization activity	23	12.7072	0.00359694	P04083, O95994, P42224, P02786, P06703, Q03013, Q9HAW8, P02730, P08133, O75223, P15428, P21266, Q96FQ6, P80404, P14091, Q15257, P11413, Q14376, P09488, Q16853, P02652, P78330, Q99497	175	161	2307	1.88327	0.767622	0.188186	4.9105
UP_SEQ_FEATURE	domain:Fibronectin type-III 2	6	3.31492	0.00377518	P02751, P24821, Q8WZ42, P16144, Q99715, Q05707	181	15	2378	5.25525	0.992843	0.228937	5.99212
UP_SEQ_FEATURE	domain:Fibronectin type-III 1	6	3.31492	0.00377518	P02751, P24821, Q8WZ42, P16144, Q99715, Q05707	181	15	2378	5.25525	0.992843	0.228937	5.99212
UP_SEQ_FEATURE	domain:VWFA 3	4	2.20994	0.00380708	P12110, P12111, P12109, Q99715	181	5	2378	10.5105	0.993136	0.22048	6.04129
UP_SEQ_FEATURE	domain:Fibronectin type-III 10	4	2.20994	0.00380708	P02751, P24821, Q8WZ42, Q99715	181	5	2378	10.5105	0.993136	0.22048	6.04129
UP_SEQ_FEATURE	domain:Fibronectin type-III 11	4	2.20994	0.00380708	P02751, P24821, Q8WZ42, Q99715	181	5	2378	10.5105	0.993136	0.22048	6.04129
UP_SEQ_FEATURE	domain:Fibronectin type-III 13	4	2.20994	0.00380708	P02751, P24821, Q8WZ42, Q99715	181	5	2378	10.5105	0.993136	0.22048	6.04129
UP_SEQ_FEATURE	domain:Fibronectin type-III 15	4	2.20994	0.00380708	P02751, P24821, Q8WZ42, Q99715	181	5	2378	10.5105	0.993136	0.22048	6.04129
UP_SEQ_FEATURE	domain:Fibronectin type-III 9	4	2.20994	0.00380708	P02751, P24821, Q8WZ42, Q99715	181	5	2378	10.5105	0.993136	0.22048	6.04129
UP_SEQ_FEATURE	domain:Fibronectin type-III 14	4	2.20994	0.00380708	P02751, P24821, Q8WZ42, Q99715	181	5	2378	10.5105	0.993136	0.22048	6.04129
KEGG_PATHWAY	hsa04151:PI3K-Akt signaling pathway	13	7.18232	0.00416404	P02751, P35442, P05997, P12110, P12111, P02452, P16144, P02461, P08123, P26006, P24821, P12109, P23229	104	68	1342	2.46691	0.524195	0.116436	5.0008
UP_SEQ_FEATURE	domain:Fibronectin type-III 6	5	2.76243	0.00464116	P02751, P24821, Q8WZ42, Q99715, Q05707	181	10	2378	6.56906	0.997701	0.251218	7.31828
SMART	SM01391:SM01391	7	3.8674	0.00466048	P35900, Q04695, P08729, P08727, P13647, P05783, P05787	104	20	1215	4.08894	0.358394	0.0849313	5.0052
GOTERM_BP_DIRECT	GO:0043588~skin development	5	2.76243	0.00476948	P05997, P16144, P23229, P02461, P26006	175	10	2281	6.51714	0.996882	0.38176	7.44314
UP_KEYWORDS	Pyrrolidone carboxylic acid	8	4.41989	0.00563492	P02751, P36955, P51884, P12111, Q07507, P02452, P02652, P08123	181	30	2389	3.51971	0.819533	0.0782984	7.28381
GOTERM_CC_DIRECT	GO:0005604~basement membrane	8	4.41989	0.0058415	P35442, P24821, P36955, P23142, P23229, P35555, Q15582, O00515	180	30	2360	3.4963	0.784536	0.142296	7.38049
GOTERM_MF_DIRECT	GO:0016491~oxidoreductase activity	11	6.07735	0.00679703	Q13268, P37059, Q9UHQ9, P15428, P52895, Q9Y6N5, P15121, O75891, Q8NBX0, P42330, P16435	175	55	2307	2.63657	0.936847	0.291974	9.09008
UP_SEQ_FEATURE	domain:Fibronectin type-III 5	5	2.76243	0.00686688	P02751, P24821, Q8WZ42, Q99715, Q05707	181	11	2378	5.97187	0.999876	0.335718	10.6466
UP_SEQ_FEATURE	region of interest:Triple-helical region	5	2.76243	0.00686688	P12110, P12111, P12109, P02452, P02461	181	11	2378	5.97187	0.999876	0.335718	10.6466
UP_KEYWORDS	Chloride	4	2.20994	0.00709851	Q14CN2, Q9Y696, O95833, P53634	181	6	2389	8.79926	0.884504	0.0934549	9.09364
UP_KEYWORDS	Ehlers-Danlos syndrome	4	2.20994	0.00709851	P05997, P02452, P02461, P08123	181	6	2389	8.79926	0.884504	0.0934549	9.09364
GOTERM_MF_DIRECT	GO:0048407~platelet-derived growth factor binding	4	2.20994	0.00711594	P12109, P02452, P02461, P08123	175	6	2307	8.78857	0.944549	0.274839	9.49712
UP_SEQ_FEATURE	propeptide:C-terminal propeptide	4	2.20994	0.00719167	P05997, P02452, P02461, P08123	181	6	2378	8.75875	0.999919	0.336242	11.1228
UP_SEQ_FEATURE	domain:Fibrillar collagen NC1	4	2.20994	0.00719167	P05997, P02452, P02461, P08123	181	6	2378	8.75875	0.999919	0.336242	11.1228
UP_SEQ_FEATURE	glycosylation site:O-linked (Gal...)	4	2.20994	0.00719167	P12111, P02452, Q05707, P02461	181	6	2378	8.75875	0.999919	0.336242	11.1228
GOTERM_BP_DIRECT	GO:0098869~cellular oxidant detoxification	8	4.41989	0.00728202	P06702, P69905, Q9BRA2, Q92626, P18283, P11678, P68871, Q99497	175	31	2281	3.36369	0.999852	0.492664	11.1519
INTERPRO	IPR000885:Fibrillar collagen, C-terminal	4	2.20994	0.00731091	P05997, P02452, P02461, P08123	180	6	2351	8.70741	0.968678	0.250702	9.95048
GOTERM_MF_DIRECT	GO:0008201~heparin binding	9	4.97238	0.00845568	P51888, P05164, P35442, P02751, P02788, P02749, Q15063, Q14956, P35555	175	40	2307	2.96614	0.967907	0.291008	11.1887
UP_KEYWORDS	EGF-like domain	6	3.31492	0.00876638	P35442, P24821, P00740, O00468, P23142, P35555	181	18	2389	4.39963	0.930604	0.109522	11.1162
GOTERM_CC_DIRECT	GO:0071944~cell periphery	6	3.31492	0.00901101	O14745, Q04695, P58107, P08727, P05783, P26006	180	18	2360	4.37037	0.906667	0.193941	11.1712
GOTERM_CC_DIRECT	GO:0045095~keratin filament	5	2.76243	0.00976769	P08729, P58107, P13647, P05783, P05787	180	12	2360	5.46296	0.923596	0.192902	12.0547
SMART	SM00038:COLFI	4	2.20994	0.00980011	P05997, P02452, P02461, P08123	104	6	1215	7.78846	0.607651	0.144384	10.2601
GOTERM_CC_DIRECT	GO:0042383~sarcolemma	7	3.8674	0.0111964	P04083, P12110, P12111, P12109, P08727, P05787, P05026	180	26	2360	3.52991	0.94766	0.203018	13.7009
GOTERM_MF_DIRECT	GO:0048306~calcium-dependent protein binding	6	3.31492	0.0112206	P04083, P26447, P06703, P25815, P01023, P08133	175	19	2307	4.16301	0.989643	0.339963	14.5873
UP_SEQ_FEATURE	region of interest:Tail	6	3.31492	0.0113995	P35900, Q04695, P08729, P13647, P05783, P05787	181	19	2378	4.14888	1	0.464141	17.0807
GOTERM_BP_DIRECT	GO:0000082~G1/S transition of mitotic cell cycle	6	3.31492	0.0117552	P33993, P33992, P49736, P12004, Q14566, P25205	175	19	2281	4.11609	0.999999	0.639213	17.412
KEGG_PATHWAY	hsa00980:Metabolism of xenobiotics by cytochrome P450	6	3.31492	0.0117931	P07099, P21266, P52895, Q03013, P09488, Q9HAW8	104	19	1342	4.0749	0.878961	0.260413	13.5714
UP_SEQ_FEATURE	domain:EGF-like 3	4	2.20994	0.0118897	P35442, P24821, O00468, P35555	181	7	2378	7.5075	1	0.464653	17.7499
GOTERM_BP_DIRECT	GO:0070208~protein heterotrimerization	4	2.20994	0.0121421	P12110, P12109, P02452, P08123	175	7	2281	7.44816	1	0.625819	17.9337
GOTERM_BP_DIRECT	GO:0042493~response to drug	12	6.62983	0.0122219	P17812, P33993, P04083, P42224, P80404, P12931, P50416, P11387, P02452, P02652, P16435, P26006	175	68	2281	2.30017	1	0.604525	18.0408
GOTERM_BP_DIRECT	GO:0016525~negative regulation of angiogenesis	5	2.76243	0.013543	P35442, P07585, P36955, P42224, P02749	175	13	2281	5.01319	1	0.620204	19.7963
GOTERM_BP_DIRECT	GO:0071230~cellular response to amino acid stimulus	5	2.76243	0.013543	P05997, P12109, P02452, P02461, P08123	175	13	2281	5.01319	1	0.620204	19.7963
GOTERM_BP_DIRECT	GO:0042744~hydrogen peroxide catabolic process	5	2.76243	0.013543	P05164, P69905, Q92626, P11678, P68871	175	13	2281	5.01319	1	0.620204	19.7963
INTERPRO	IPR002035:von Willebrand factor, type A	7	3.8674	0.0137519	P12110, P12111, Q14CN2, P12109, P16144, Q99715, Q05707	180	27	2351	3.38621	0.99855	0.395144	17.9459
GOTERM_CC_DIRECT	GO:0016323~basolateral plasma membrane	8	4.41989	0.0139726	P15428, P04083, P15924, P02786, P00918, P02730, P05026, P26006	180	35	2360	2.99683	0.974944	0.231512	16.8185
UP_KEYWORDS	Hereditary hemolytic anemia	6	3.31492	0.0140231	P69905, P11413, P68871, P11277, P02549, P02730	181	20	2389	3.95967	0.986144	0.163304	17.2216
GOTERM_MF_DIRECT	GO:0005506~iron ion binding	6	3.31492	0.0140671	P02788, P69905, P13674, P02792, P02042, P68871	175	20	2307	3.95486	0.996778	0.380062	17.9597
GOTERM_MF_DIRECT	GO:0042802~identical protein binding	25	13.8122	0.0158636	P17812, P02751, P09467, P42224, P02786, P02749, Q8WZ42, P02452, Q9Y6C2, P23142, O75369, P08123, P21266, P26447, P50416, Q9ULW8, P11413, Q14376, P02792, P15559, P53634, P12004, P29034, Q99497, Q14566	175	204	2307	1.61555	0.99846	0.392361	20.024
UP_KEYWORDS	Serine biosynthesis	3	1.65746	0.0161009	Q9Y617, O43175, P78330	181	3	2389	13.1989	0.992688	0.178589	19.5261
UP_SEQ_FEATURE	region of interest:Necessary for interaction with PNN	3	1.65746	0.0162463	P08727, P05783, P05787	181	3	2378	13.1381	1	0.560785	23.4782
UP_SEQ_FEATURE	domain:EMI	3	1.65746	0.0162463	Q9Y6C2, Q15063, Q15582	181	3	2378	13.1381	1	0.560785	23.4782
GOTERM_CC_DIRECT	GO:0005589~collagen type VI trimer	3	1.65746	0.0163102	P07585, P12111, P12109	180	3	2360	13.1111	0.986546	0.249663	19.3625
GOTERM_CC_DIRECT	GO:0005859~muscle myosin complex	3	1.65746	0.0163102	P24844, Q8WZ42, P35749	180	3	2360	13.1111	0.986546	0.249663	19.3625
INTERPRO	IPR011489:EMI domain	3	1.65746	0.016432	Q9Y6C2, Q15063, Q15582	180	3	2351	13.0611	0.999599	0.427988	21.074
GOTERM_BP_DIRECT	GO:0048565~digestive tract development	3	1.65746	0.0164906	P16144, P23229, P02461	175	3	2281	13.0343	1	0.672086	23.5869
GOTERM_BP_DIRECT	GO:0071799~cellular response to prostaglandin D stimulus	3	1.65746	0.0164906	P24821, P52895, P42330	175	3	2281	13.0343	1	0.672086	23.5869
GOTERM_BP_DIRECT	GO:0070293~renal absorption	3	1.65746	0.0164906	O14745, P68871, P42330	175	3	2281	13.0343	1	0.672086	23.5869
GOTERM_BP_DIRECT	GO:0001816~cytokine production	3	1.65746	0.0164906	P06702, P15090, P05109	175	3	2281	13.0343	1	0.672086	23.5869
GOTERM_MF_DIRECT	GO:0005200~structural constituent of cytoskeleton	9	4.97238	0.0171448	P35900, P15924, Q04695, P08727, P13647, O00468, O15020, P11277, P02549	175	45	2307	2.63657	0.999092	0.393637	21.4667
GOTERM_MF_DIRECT	GO:0005518~collagen binding	6	3.31492	0.0173622	P02751, P07585, P51884, Q05707, Q15582, P26006	175	21	2307	3.76653	0.999169	0.376806	21.7091
GOTERM_MF_DIRECT	GO:0005543~phospholipid binding	6	3.31492	0.0173622	P04083, P02749, O15020, P08758, P02652, P11277	175	21	2307	3.76653	0.999169	0.376806	21.7091
SMART	SM00327:VWA	6	3.31492	0.0176633	P12110, P12111, Q14CN2, P12109, Q99715, Q05707	104	19	1215	3.68927	0.816036	0.214833	17.7898
INTERPRO	IPR001881:EGF-like calcium-binding	5	2.76243	0.0177484	P35442, P00740, O00468, P23142, P35555	180	14	2351	4.66468	0.999787	0.430786	22.5695
GOTERM_MF_DIRECT	GO:0050786~RAGE receptor binding	4	2.20994	0.0177951	P06702, P26447, P05109, P25815	175	8	2307	6.59143	0.999305	0.365231	22.1895
INTERPRO	IPR002957:Keratin, type I	4	2.20994	0.0182618	P35900, Q04695, P08727, P05783	180	8	2351	6.53056	0.999833	0.419406	23.1456
GOTERM_BP_DIRECT	GO:1902476~chloride transmembrane transport	4	2.20994	0.0183499	Q14CN2, Q9Y696, O95833, P02730	175	8	2281	6.51714	1	0.691654	25.8907
KEGG_PATHWAY	hsa00140:Steroid hormone biosynthesis	4	2.20994	0.0185088	P37059, P52895, Q9HAW8, P42330	104	8	1342	6.45192	0.964043	0.340108	20.5219
INTERPRO	IPR013783:Immunoglobulin-like fold	12	6.62983	0.0200995	P02751, P01903, P24821, Q15746, P12111, Q8WZ42, Q96IQ7, Q92626, P16144, Q99715, Q05707, O75369	180	73	2351	2.14703	0.999931	0.430925	25.1752
SMART	SM00054:EFh	8	4.41989	0.0203098	P06702, P27482, P26447, P24844, P06703, Q13938, O43852, P25815	104	34	1215	2.74887	0.857626	0.216248	20.1919
UP_KEYWORDS	Dwarfism	6	3.31492	0.0210664	P36955, P02452, P35555, O75369, P12004, P08123	181	22	2389	3.5997	0.998422	0.21974	24.7949
GOTERM_CC_DIRECT	GO:0005796~Golgi lumen	5	2.76243	0.0225068	P51888, P07585, P51884, P00740, O00468	180	15	2360	4.37037	0.997431	0.311169	25.7629
SMART	SM00179:EGF_CA	5	2.76243	0.0250926	P35442, P00740, O00468, P23142, P35555	104	14	1215	4.17239	0.910562	0.23528	24.3716
UP_SEQ_FEATURE	domain:GST N-terminal	4	2.20994	0.0254849	P21266, O95833, Q03013, P09488	181	9	2378	5.83917	1	0.713121	34.4097
GOTERM_BP_DIRECT	GO:0045109~intermediate filament organization	4	2.20994	0.0260043	P35900, P15924, Q04695, P58107	175	9	2281	5.79302	1	0.7961	34.7063
GOTERM_BP_DIRECT	GO:0045214~sarcomere organization	4	2.20994	0.0260043	Q8WZ42, P08727, P05787, P10644	175	9	2281	5.79302	1	0.7961	34.7063
KEGG_PATHWAY	hsa04110:Cell cycle	6	3.31492	0.0266777	P33993, P33992, P49736, P12004, Q14566, P25205	104	23	1342	3.36622	0.991878	0.414208	28.2831
UP_KEYWORDS	NADP	9	4.97238	0.0276169	P52895, P11413, P52209, P15121, O75891, P48735, P15559, P42330, P16435	181	49	2389	2.42429	0.999794	0.269688	31.2577
GOTERM_MF_DIRECT	GO:0004364~glutathione transferase activity	5	2.76243	0.0277466	P21266, Q9Y696, O95833, Q03013, P09488	175	16	2307	4.11964	0.999989	0.488479	32.5101
UP_SEQ_FEATURE	domain:GST C-terminal	5	2.76243	0.0280908	P21266, Q9Y696, O95833, Q03013, P09488	181	16	2378	4.10566	1	0.735255	37.217
KEGG_PATHWAY	hsa00260:Glycine, serine and threonine metabolism	5	2.76243	0.0290169	Q9Y617, Q93088, O43175, Q16853, P78330	104	16	1342	4.03245	0.994707	0.407937	30.3736
UP_KEYWORDS	Heparin-binding	6	3.31492	0.0300887	P35442, P02751, P02788, P02749, Q15063, P35555	181	24	2389	3.29972	0.999905	0.281508	33.5598
UP_KEYWORDS	Hydrogen peroxide	3	1.65746	0.030611	P05164, Q92626, P11678	181	4	2389	9.89917	0.999919	0.277349	34.037
UP_KEYWORDS	Oxygen transport	3	1.65746	0.030611	P69905, P02042, P68871	181	4	2389	9.89917	0.999919	0.277349	34.037
GOTERM_MF_DIRECT	GO:0005344~oxygen transporter activity	3	1.65746	0.0306662	P69905, P02042, P68871	175	4	2307	9.88714	0.999997	0.503807	35.2874
UP_SEQ_FEATURE	domain:Fibronectin type-III 16	3	1.65746	0.03088	P02751, Q8WZ42, Q99715	181	4	2378	9.85359	1	0.756488	40.0967
UP_SEQ_FEATURE	domain:Fibronectin type-III 12	3	1.65746	0.03088	P24821, Q8WZ42, Q99715	181	4	2378	9.85359	1	0.756488	40.0967
UP_SEQ_FEATURE	metal ion-binding site:Iron (heme proximal ligand)	3	1.65746	0.03088	P69905, P02042, P68871	181	4	2378	9.85359	1	0.756488	40.0967
UP_SEQ_FEATURE	metal ion-binding site:Iron (heme distal ligand)	3	1.65746	0.03088	P69905, P02042, P68871	181	4	2378	9.85359	1	0.756488	40.0967
UP_SEQ_FEATURE	propeptide:N-terminal propeptide	3	1.65746	0.03088	P02452, P02461, P08123	181	4	2378	9.85359	1	0.756488	40.0967
INTERPRO	IPR012292:Globin, structural domain	3	1.65746	0.0312235	P69905, P02042, P68871	180	4	2351	9.79583	1	0.564737	36.4344
INTERPRO	IPR003081:Glutathione S-transferase, Mu class	3	1.65746	0.0312235	P21266, Q03013, P09488	180	4	2351	9.79583	1	0.564737	36.4344
INTERPRO	IPR019791:Haem peroxidase, animal, subgroup	3	1.65746	0.0312235	P05164, Q92626, P11678	180	4	2351	9.79583	1	0.564737	36.4344
INTERPRO	IPR010255:Haem peroxidase	3	1.65746	0.0312235	P05164, Q92626, P11678	180	4	2351	9.79583	1	0.564737	36.4344
INTERPRO	IPR000971:Globin	3	1.65746	0.0312235	P69905, P02042, P68871	180	4	2351	9.79583	1	0.564737	36.4344
INTERPRO	IPR009050:Globin-like	3	1.65746	0.0312235	P69905, P02042, P68871	180	4	2351	9.79583	1	0.564737	36.4344
INTERPRO	IPR000742:Epidermal growth factor-like domain	6	3.31492	0.0313045	P35442, P24821, P00740, O00468, P23142, P35555	180	24	2351	3.26528	1	0.546202	36.5103
GOTERM_BP_DIRECT	GO:0006564~L-serine biosynthetic process	3	1.65746	0.0313322	Q9Y617, O43175, P78330	175	4	2281	9.77571	1	0.839534	40.2509
GOTERM_BP_DIRECT	GO:0018916~nitrobenzene metabolic process	3	1.65746	0.0313322	P21266, Q03013, P09488	175	4	2281	9.77571	1	0.839534	40.2509
GOTERM_BP_DIRECT	GO:0044597~daunorubicin metabolic process	3	1.65746	0.0313322	P52895, P15121, P42330	175	4	2281	9.77571	1	0.839534	40.2509
GOTERM_BP_DIRECT	GO:0015671~oxygen transport	3	1.65746	0.0313322	P69905, P02042, P68871	175	4	2281	9.77571	1	0.839534	40.2509
GOTERM_BP_DIRECT	GO:0044598~doxorubicin metabolic process	3	1.65746	0.0313322	P52895, P15121, P42330	175	4	2281	9.77571	1	0.839534	40.2509
GOTERM_BP_DIRECT	GO:0006749~glutathione metabolic process	6	3.31492	0.0315084	P21266, Q9Y696, O95833, Q03013, P11413, P09488	175	24	2281	3.25857	1	0.82735	40.4265
UP_KEYWORDS	Annexin	4	2.20994	0.0340079	P04083, Q9UJ72, P08758, P08133	181	10	2389	5.27956	0.999972	0.294928	37.0643
UP_SEQ_FEATURE	repeat:Annexin 2	4	2.20994	0.034418	P04083, Q9UJ72, P08758, P08133	181	10	2378	5.25525	1	0.782318	43.5711
UP_SEQ_FEATURE	domain:EGF-like 2	4	2.20994	0.034418	P24821, P00740, O00468, P35555	181	10	2378	5.25525	1	0.782318	43.5711
UP_SEQ_FEATURE	repeat:Annexin 1	4	2.20994	0.034418	P04083, Q9UJ72, P08758, P08133	181	10	2378	5.25525	1	0.782318	43.5711
UP_SEQ_FEATURE	repeat:Annexin 4	4	2.20994	0.034418	P04083, Q9UJ72, P08758, P08133	181	10	2378	5.25525	1	0.782318	43.5711
UP_SEQ_FEATURE	repeat:Annexin 3	4	2.20994	0.034418	P04083, Q9UJ72, P08758, P08133	181	10	2378	5.25525	1	0.782318	43.5711
INTERPRO	IPR001464:Annexin	4	2.20994	0.0349424	P04083, Q9UJ72, P08758, P08133	180	10	2351	5.22444	1	0.568027	39.8323
INTERPRO	IPR018502:Annexin repeat	4	2.20994	0.0349424	P04083, Q9UJ72, P08758, P08133	180	10	2351	5.22444	1	0.568027	39.8323
INTERPRO	IPR018252:Annexin repeat, conserved site	4	2.20994	0.0349424	P04083, Q9UJ72, P08758, P08133	180	10	2351	5.22444	1	0.568027	39.8323
INTERPRO	IPR004045:Glutathione S-transferase, N-terminal	4	2.20994	0.0349424	P21266, O95833, Q03013, P09488	180	10	2351	5.22444	1	0.568027	39.8323
INTERPRO	IPR009053:Prefoldin	4	2.20994	0.0349424	Q04695, P08729, P08727, P05787	180	10	2351	5.22444	1	0.568027	39.8323
KEGG_PATHWAY	hsa04640:Hematopoietic cell lineage	4	2.20994	0.035424	P01903, P02786, P23229, P26006	104	10	1342	5.16154	0.998371	0.442127	35.8163
KEGG_PATHWAY	hsa04611:Platelet activation	7	3.8674	0.0355839	P05997, Q15746, P50552, P12931, P02452, P02461, P08123	104	33	1342	2.73718	0.998418	0.415762	35.947
KEGG_PATHWAY	hsa05204:Chemical carcinogenesis	5	2.76243	0.0357597	P07099, P21266, Q03013, P09488, Q9HAW8	104	17	1342	3.79525	0.998469	0.392621	36.0904
GOTERM_BP_DIRECT	GO:0007229~integrin-mediated signaling pathway	6	3.31492	0.037031	P12931, P16144, P23142, P23229, P02461, P26006	175	25	2281	3.12823	1	0.86196	45.6907
SMART	SM00181:EGF	6	3.31492	0.0389372	P35442, P24821, P00740, O00468, P23142, P35555	104	23	1215	3.04766	0.977016	0.314288	35.3741
OMIM_DISEASE	254090~Ullrich congenital muscular dystrophy 1	3	1.65746	0.0396107	P12110, P12111, P12109	82	3	673	8.20732	0.999478	0.999478	39.4076
OMIM_DISEASE	158810~Bethlem myopathy 1	3	1.65746	0.0396107	P12110, P12111, P12109	82	3	673	8.20732	0.999478	0.999478	39.4076
UP_SEQ_FEATURE	nucleotide phosphate-binding region:NADP	6	3.31492	0.041935	P52895, P11413, P15121, P48735, P42330, P16435	181	26	2378	3.03187	1	0.835492	50.335
INTERPRO	IPR010987:Glutathione S-transferase, C-terminal-like	5	2.76243	0.0427348	P21266, Q9Y696, O95833, Q03013, P09488	180	18	2351	3.62809	1	0.625305	46.4116
GOTERM_MF_DIRECT	GO:0005198~structural molecule activity	10	5.52486	0.0437469	P04083, P15924, Q04695, P08729, P08727, P13647, P05783, P05787, O75841, O00515	175	63	2307	2.09252	1	0.614615	46.4772
UP_SEQ_FEATURE	domain:EGF-like 1	4	2.20994	0.0447496	P35442, O00468, P23142, P35555	181	11	2378	4.7775	1	0.84564	52.6657
GOTERM_BP_DIRECT	GO:0010811~positive regulation of cell-substrate adhesion	4	2.20994	0.0456242	O95994, Q9Y6C2, P23229, P26006	175	11	2281	4.73974	1	0.904488	53.0222
GOTERM_BP_DIRECT	GO:0009611~response to wounding	4	2.20994	0.0456242	P02751, Q01469, P24821, P16144	175	11	2281	4.73974	1	0.904488	53.0222
SMART	SM00335:ANX	4	2.20994	0.0457532	P04083, Q9UJ72, P08758, P08133	104	10	1215	4.67308	0.988311	0.332667	40.2374
GOTERM_BP_DIRECT	GO:0050900~leukocyte migration	7	3.8674	0.0458094	P02751, P12931, P02452, P23229, P08123, P05026, P26006	175	35	2281	2.60686	1	0.89606	53.1695
UP_KEYWORDS	Elliptocytosis	3	1.65746	0.0485137	P11277, P02549, P02730	181	5	2389	7.91934	1	0.384962	48.601
GOTERM_MF_DIRECT	GO:0004032~alditol:NADP+ 1-oxidoreductase activity	3	1.65746	0.0485996	P52895, P15121, P42330	175	5	2307	7.90971	1	0.635366	50.15
GOTERM_MF_DIRECT	GO:0004128~cytochrome-b5 reductase activity, acting on NAD(P)H	3	1.65746	0.0485996	Q9UHQ9, P15559, P16435	175	5	2307	7.90971	1	0.635366	50.15
GOTERM_CC_DIRECT	GO:0030056~hemidesmosome	3	1.65746	0.0491109	P58107, P16144, P23229	180	5	2360	7.86667	0.999998	0.539804	48.2642
GOTERM_CC_DIRECT	GO:0005833~hemoglobin complex	3	1.65746	0.0491109	P69905, P02042, P68871	180	5	2360	7.86667	0.999998	0.539804	48.2642
INTERPRO	IPR018170:Aldo/keto reductase, conserved site	3	1.65746	0.0494582	P52895, P15121, P42330	180	5	2351	7.83667	1	0.663192	51.544
INTERPRO	IPR020471:Aldo/keto reductase subgroup	3	1.65746	0.0494582	P52895, P15121, P42330	180	5	2351	7.83667	1	0.663192	51.544
GOTERM_BP_DIRECT	GO:0010942~positive regulation of cell death	3	1.65746	0.0496262	P69905, P68871, P42330	175	5	2281	7.82057	1	0.905856	56.1098
GOTERM_BP_DIRECT	GO:0031581~hemidesmosome assembly	3	1.65746	0.0496262	P13647, P16144, P23229	175	5	2281	7.82057	1	0.905856	56.1098
GOTERM_BP_DIRECT	GO:0032355~response to estradiol	5	2.76243	0.0512959	P04083, P02452, Q15063, P15559, P12004	175	19	2281	3.43008	1	0.905014	57.3408
KEGG_PATHWAY	hsa03320:PPAR signaling pathway	5	2.76243	0.051747	Q01469, Q9ULC5, P50416, P15090, P02652	104	19	1342	3.39575	0.999922	0.491129	47.9651
GOTERM_CC_DIRECT	GO:1903561~extracellular vesicle	6	3.31492	0.0558679	P51888, P12110, P12111, P02786, Q99715, P05026	180	28	2360	2.80952	1	0.5669	52.8741
GOTERM_MF_DIRECT	GO:0005544~calcium-dependent phospholipid binding	4	2.20994	0.0559158	P04083, Q9UJ72, P08758, P08133	175	12	2307	4.39429	1	0.670342	55.2474
UP_SEQ_FEATURE	metal ion-binding site:Iron (heme axial ligand)	4	2.20994	0.0564329	P05164, O43169, Q92626, P11678	181	12	2378	4.37937	1	0.899628	61.2863
GOTERM_BP_DIRECT	GO:0018149~peptide cross-linking	4	2.20994	0.0575125	P02751, P04083, P15924, P02461	175	12	2281	4.34476	1	0.922179	61.6451
KEGG_PATHWAY	hsa04971:Gastric acid secretion	4	2.20994	0.0580567	P27482, Q15746, P00918, P05026	104	12	1342	4.30128	0.999976	0.508232	52.0656
GOTERM_BP_DIRECT	GO:0007411~axon guidance	5	2.76243	0.0604382	P35580, P50552, O15020, P11277, P02549	175	20	2281	3.25857	1	0.925332	63.5266
COG_ONTOLOGY	Lipid metabolism	4	2.20994	0.0621175	Q9H845, Q9HCC0, Q9ULC5, Q96RQ3	19	14	261	3.92481	0.506107	0.506107	32.9345
INTERPRO	IPR012340:Nucleic acid-binding, OB-fold	6	3.31492	0.0643809	P33993, P33992, P49736, P54577, Q14566, P25205	180	29	2351	2.7023	1	0.744787	61.3465
GOTERM_BP_DIRECT	GO:0007568~aging	7	3.8674	0.0645643	P05164, P07585, P36955, P80404, P15559, P02461, P53634	175	38	2281	2.40105	1	0.931798	66.0334
GOTERM_MF_DIRECT	GO:0043236~laminin binding	4	2.20994	0.0687832	O00468, Q9GZM7, P23229, P26006	175	13	2307	4.05626	1	0.730689	63.0565
UP_SEQ_FEATURE	domain:EF-hand 3	5	2.76243	0.0688129	P27482, P24844, Q13938, O43852, P02549	181	21	2378	3.12812	1	0.935337	68.7997
UP_SEQ_FEATURE	repeat:LRR 6	5	2.76243	0.0688129	P51888, P07585, P51884, P12111, Q92626	181	21	2378	3.12812	1	0.935337	68.7997
UP_KEYWORDS	Gamma-carboxyglutamic acid	3	1.65746	0.0692214	P00740, Q15063, Q15582	181	6	2389	6.59945	1	0.492993	61.712
GOTERM_MF_DIRECT	GO:0019825~oxygen binding	3	1.65746	0.0693414	P69905, P02042, P68871	175	6	2307	6.59143	1	0.717876	63.3647
GOTERM_MF_DIRECT	GO:0005254~chloride channel activity	3	1.65746	0.0693414	Q14CN2, Q9Y696, O95833	175	6	2307	6.59143	1	0.717876	63.3647
UP_SEQ_FEATURE	repeat:LRR 12	4	2.20994	0.0694041	P51888, P07585, P51884, P12111	181	13	2378	4.0425	1	0.931712	69.1217
UP_SEQ_FEATURE	site:Lowers pKa of active site Tyr	3	1.65746	0.0697971	P52895, P15121, P42330	181	6	2378	6.56906	1	0.927545	69.3341
UP_SEQ_FEATURE	metal ion-binding site:Calcium; via carbonyl oxygen	3	1.65746	0.0697971	P05164, Q92626, P11678	181	6	2378	6.56906	1	0.927545	69.3341
GOTERM_CC_DIRECT	GO:0008091~spectrin	3	1.65746	0.0700501	O15020, P11277, P02549	180	6	2360	6.55556	1	0.632656	61.3421
GOTERM_CC_DIRECT	GO:0000784~nuclear chromosome, telomeric region	7	3.8674	0.0701607	P33993, P33992, P49736, P12004, P39748, Q14566, P25205	180	39	2360	2.35328	1	0.614395	61.4022
GOTERM_BP_DIRECT	GO:0042542~response to hydrogen peroxide	5	2.76243	0.0703851	P42224, P69905, P12931, P02452, P68871	175	21	2281	3.1034	1	0.941674	69.296
INTERPRO	IPR000372:Leucine-rich repeat-containing N-terminal	3	1.65746	0.0705318	P51888, P07585, P51884	180	6	2351	6.53056	1	0.76271	64.8219
INTERPRO	IPR001395:Aldo/keto reductase	3	1.65746	0.0705318	P52895, P15121, P42330	180	6	2351	6.53056	1	0.76271	64.8219
GOTERM_BP_DIRECT	GO:0030216~keratinocyte differentiation	4	2.20994	0.0707034	P04083, P15924, Q9Y696, P42330	175	13	2281	4.01055	1	0.937075	69.4656
GOTERM_BP_DIRECT	GO:0014070~response to organic cyclic compound	4	2.20994	0.0707034	P07099, P51884, P50416, P11413	175	13	2281	4.01055	1	0.937075	69.4656
GOTERM_BP_DIRECT	GO:0070301~cellular response to hydrogen peroxide	4	2.20994	0.0707034	P04083, P15121, P12004, Q99497	175	13	2281	4.01055	1	0.937075	69.4656
GOTERM_BP_DIRECT	GO:0006821~chloride transport	3	1.65746	0.0707656	Q9Y696, O95833, P02730	175	6	2281	6.51714	1	0.931741	69.4987
GOTERM_BP_DIRECT	GO:0050832~defense response to fungus	3	1.65746	0.0707656	P05164, P06702, P05109	175	6	2281	6.51714	1	0.931741	69.4987
GOTERM_BP_DIRECT	GO:0051693~actin filament capping	3	1.65746	0.0707656	O15020, P11277, P02549	175	6	2281	6.51714	1	0.931741	69.4987
GOTERM_BP_DIRECT	GO:0010596~negative regulation of endothelial cell migration	3	1.65746	0.0707656	P07585, P36955, P02749	175	6	2281	6.51714	1	0.931741	69.4987
GOTERM_BP_DIRECT	GO:0006693~prostaglandin metabolic process	3	1.65746	0.0707656	P15428, P52895, P42330	175	6	2281	6.51714	1	0.931741	69.4987
GOTERM_BP_DIRECT	GO:0034614~cellular response to reactive oxygen species	3	1.65746	0.0707656	P12931, P49023, P42330	175	6	2281	6.51714	1	0.931741	69.4987
UP_SEQ_FEATURE	active site:Proton acceptor	13	7.18232	0.0709042	P05164, Q13268, Q9H845, P15428, Q15746, P12931, Q8WZ42, P50416, P11413, Q14376, Q92626, P11678, Q16853	181	100	2378	1.70796	1	0.92542	69.9249
GOTERM_BP_DIRECT	GO:0030154~cell differentiation	7	3.8674	0.0716869	O95994, Q03169, Q15847, Q9Y696, P19971, O75369, Q9UN36	175	39	2281	2.33949	1	0.92869	69.9843
INTERPRO	IPR012336:Thioredoxin-like fold	8	4.41989	0.0743171	P21266, O95994, Q9BRA2, Q9Y696, O95833, Q03013, P18283, P09488	180	49	2351	2.13243	1	0.767294	66.8139
PIR_SUPERFAMILY	PIRSF000097:aldo-keto reductase	3	1.65746	0.0768563	P52895, P15121, P42330	38	5	379	5.98421	0.943805	0.943805	50.9965
GOTERM_BP_DIRECT	GO:0001649~osteoblast differentiation	7	3.8674	0.0792448	Q7KZF4, P24821, P12109, P02452, Q9BQG0, O76021, Q14956	175	40	2281	2.281	1	0.941992	73.7027
GOTERM_CC_DIRECT	GO:0030018~Z disc	6	3.31492	0.0805256	P24844, Q8WZ42, P08727, P05787, O75369, P02730	180	31	2360	2.53763	1	0.649156	66.6687
UP_KEYWORDS	Peroxidase	4	2.20994	0.0826742	P05164, Q92626, P18283, P11678	181	14	2389	3.77111	1	0.547208	68.4905
UP_SEQ_FEATURE	repeat:LRR 11	4	2.20994	0.0835863	P51888, P07585, P51884, P12111	181	14	2378	3.75375	1	0.950209	75.9734
INTERPRO	IPR001791:Laminin G domain	4	2.20994	0.0847517	P35442, O00468, Q99715, Q05707	180	14	2351	3.73175	1	0.799653	71.775
GOTERM_BP_DIRECT	GO:0006469~negative regulation of protein kinase activity	4	2.20994	0.0851172	P07585, P15090, Q99497, P10644	175	14	2281	3.72408	1	0.949339	76.2887
SMART	SM00013:LRRNT	3	1.65746	0.0852249	P51888, P07585, P51884	104	6	1215	5.84135	0.999789	0.505987	62.4366
GOTERM_BP_DIRECT	GO:0007596~blood coagulation	7	3.8674	0.0872349	P00740, P02452, P02042, P08758, P68871, P08123, P10644	175	41	2281	2.22537	1	0.949085	77.1612
UP_SEQ_FEATURE	repeat:LRR 5	5	2.76243	0.0906138	P51888, P07585, P51884, P12111, Q92626	181	23	2378	2.85611	1	0.958447	78.8128
UP_KEYWORDS	Osteogenesis imperfecta	3	1.65746	0.0922144	P36955, P02452, P08123	181	7	2389	5.65667	1	0.577762	72.6046
GOTERM_MF_DIRECT	GO:0043295~glutathione binding	3	1.65746	0.0923711	P21266, Q03013, P09488	175	7	2307	5.6498	1	0.805149	74.1868
GOTERM_BP_DIRECT	GO:0016337~single organismal cell-cell adhesion	5	2.76243	0.0926081	Q13835, P15924, P12931, Q05707, P23229	175	23	2281	2.83354	1	0.954351	79.2418
INTERPRO	IPR023210:NADP-dependent oxidoreductase domain	3	1.65746	0.0939114	P52895, P15121, P42330	180	7	2351	5.59762	1	0.821647	75.5522
INTERPRO	IPR003054:Type II keratin	3	1.65746	0.0939114	P08729, P13647, P05787	180	7	2351	5.59762	1	0.821647	75.5522
GOTERM_BP_DIRECT	GO:0042178~xenobiotic catabolic process	3	1.65746	0.094215	P21266, Q03013, P09488	175	7	2281	5.58612	1	0.953228	79.8286
GOTERM_BP_DIRECT	GO:0006268~DNA unwinding involved in DNA replication	3	1.65746	0.094215	P33993, P49736, Q14566	175	7	2281	5.58612	1	0.953228	79.8286
KEGG_PATHWAY	hsa04976:Bile secretion	3	1.65746	0.0950467	P07099, P00918, P05026	104	7	1342	5.53022	1	0.670795	70.7086
GOTERM_MF_DIRECT	GO:0008307~structural constituent of muscle	4	2.20994	0.0980511	P24844, Q8WZ42, P08727, P35749	175	15	2307	3.51543	1	0.812091	76.3547
UP_SEQ_FEATURE	repeat:LRR 9	4	2.20994	0.0988934	P51888, P07585, P51884, P12111	181	15	2378	3.5035	1	0.966623	81.7534
UP_SEQ_FEATURE	repeat:LRR 10	4	2.20994	0.0988934	P51888, P07585, P51884, P12111	181	15	2378	3.5035	1	0.966623	81.7534

## Sheet: Latosinska_cascad_q5
Category	Term	Count	%	PValue	Genes	List Total	Pop Hits	Pop Total	Fold Enrichment	Bonferroni	Benjamini	FDR
UP_KEYWORDS	Calcium	16	20.5128	1.52361e-05	P06702, P02452, O00468, P05109, Q13938, P02461, P08123, P26006, P27482, P26447, Q9ULW8, P11678, P23229, P25815, P02549, P29034	78	147	2610	3.64207	0.002602	0.002602	0.0186046
GOTERM_BP_DIRECT	GO:0030198~extracellular matrix organization	11	14.1026	2.09831e-05	P07585, P24821, P51884, P02452, O00468, P16144, Q15063, P23229, P02461, P08123, P26006	72	71	2497	5.37304	0.0116819	0.0116819	0.0306934
UP_SEQ_FEATURE	calcium-binding region:1; low affinity	5	6.41026	4.33514e-05	P06702, P26447, P05109, P25815, P29034	77	8	2598	21.0877	0.0189368	0.0189368	0.0613074
UP_SEQ_FEATURE	calcium-binding region:2; high affinity	5	6.41026	7.63041e-05	P06702, P26447, P05109, P25815, P29034	77	9	2598	18.7446	0.0330915	0.0166849	0.107886
INTERPRO	IPR001751:S100/Calbindin-D9k, conserved site	5	6.41026	0.000132045	P06702, P26447, P05109, P25815, P29034	77	10	2558	16.6104	0.0273503	0.0273503	0.166698
KEGG_PATHWAY	hsa04512:ECM-receptor interaction	8	10.2564	0.000151067	P24821, P02452, O00468, P16144, P23229, P02461, P08123, P26006	48	38	1433	6.28509	0.0195967	0.0195967	0.176023
GOTERM_BP_DIRECT	GO:0009612~response to mechanical stimulus	5	6.41026	0.000250227	P07585, P24821, Q15063, P02461, P78330	72	12	2497	14.4502	0.130768	0.0676736	0.365452
BIOCARTA	h_mcmPathway:CDK Regulation of DNA Replication	4	5.12821	0.000255897	P33993, P33992, P49736, P25205	12	6	421	23.3889	0.00663208	0.00663208	0.209662
KEGG_PATHWAY	hsa04510:Focal adhesion	10	12.8205	0.000288952	P24821, P50552, P49023, P02452, P16144, P23229, P02461, O75369, P08123, P26006	48	70	1433	4.26488	0.0371505	0.0187511	0.336439
INTERPRO	IPR013787:S100/CaBP-9k-type, calcium binding, subdomain	5	6.41026	0.000297427	P06702, P26447, P05109, P25815, P29034	77	12	2558	13.842	0.0605577	0.0307517	0.375121
SMART	SM01394:SM01394	5	6.41026	0.000328106	P06702, P26447, P05109, P25815, P29034	42	12	1324	13.1349	0.0159512	0.0159512	0.314144
UP_KEYWORDS	Extracellular matrix	9	11.5385	0.000331073	P07585, P24821, P51884, P02452, O00468, Q15063, P02461, P08123, O00515	78	61	2610	4.93695	0.0550496	0.0279144	0.403554
UP_SEQ_FEATURE	domain:EF-hand 2	8	10.2564	0.00038988	P06702, P27482, P26447, P05109, Q13938, P25815, P29034, P02549	77	48	2598	5.62338	0.157996	0.0557115	0.550114
UP_SEQ_FEATURE	domain:MCM	4	5.12821	0.000451825	P33993, P33992, P49736, P25205	77	6	2598	22.4935	0.180696	0.048604	0.637257
INTERPRO	IPR001208:Mini-chromosome maintenance, DNA-dependent ATPase	4	5.12821	0.000472884	P33993, P33992, P49736, P25205	77	6	2558	22.1472	0.0945554	0.0325676	0.595804
INTERPRO	IPR018525:Mini-chromosome maintenance, conserved site	4	5.12821	0.000472884	P33993, P33992, P49736, P25205	77	6	2558	22.1472	0.0945554	0.0325676	0.595804
UP_SEQ_FEATURE	domain:EF-hand 1	8	10.2564	0.000504626	P06702, P27482, P26447, P05109, Q13938, P25815, P29034, P02549	77	50	2598	5.39844	0.199562	0.0435428	0.711482
GOTERM_MF_DIRECT	GO:0005509~calcium ion binding	12	15.3846	0.000515389	P06702, P27482, P26447, Q9ULW8, O00468, Q9UJ72, P05109, Q13938, P25815, P29034, P78330, P02549	72	123	2513	3.40515	0.0872082	0.0872082	0.63121
SMART	SM00350:MCM	4	5.12821	0.000517449	P33993, P33992, P49736, P25205	42	6	1324	21.0159	0.0250427	0.0126007	0.495027
GOTERM_CC_DIRECT	GO:0042555~MCM complex	4	5.12821	0.000789915	P33993, P33992, P49736, P25205	77	7	2580	19.1466	0.0997657	0.0997657	0.919739
UP_KEYWORDS	Epidermolysis bullosa	4	5.12821	0.00079377	P15924, P16144, P23229, P26006	78	7	2610	19.1209	0.126973	0.0442538	0.965044
UP_KEYWORDS	Polymorphism	59	75.641	0.000901448	P09467, P52895, P05783, P02461, P26006, P21266, Q9ULC5, Q9BRF8, P80404, Q92625, Q9UJ72, P15559, P06702, P02788, P15924, P02786, Q9Y6N5, O75363, O75369, P08123, Q9UHQ9, P01903, P24821, P11413, O75891, Q15063, Q14956, P53634, P02549, P37059, Q03013, O00468, Q03154, O00515, P05091, Q9ULW8, P49736, P19971, P09488, Q9Y617, P15090, P02452, O76070, P16144, Q93088, Q13938, P25205, P33993, P35900, P33992,…	78	1509	2610	1.3083	0.142914	0.0378205	1.09529
GOTERM_MF_DIRECT	GO:0016491~oxidoreductase activity	8	10.2564	0.00091311	P37059, Q9UHQ9, P15428, P52895, Q9Y6N5, O75891, P42330, P05091	72	57	2513	4.89864	0.149299	0.0776654	1.11581
GOTERM_MF_DIRECT	GO:0050786~RAGE receptor binding	4	5.12821	0.00109359	P06702, P26447, P05109, P25815	72	8	2513	17.4514	0.176072	0.0625176	1.33499
GOTERM_BP_DIRECT	GO:0006270~DNA replication initiation	4	5.12821	0.00111402	P33993, P33992, P49736, P25205	72	8	2497	17.3403	0.46431	0.187847	1.61747
UP_SEQ_FEATURE	sequence variant	60	76.9231	0.00117072	P09467, P52895, P05783, P02461, O43175, P26006, P21266, Q9ULC5, Q9BRF8, P80404, Q92625, Q9UJ72, P15559, P06702, P02788, P15924, P02786, Q9Y6N5, O75363, O75369, P08123, Q9UHQ9, P01903, P24821, P11413, O75891, Q15063, Q14956, P53634, P02549, P78330, P37059, Q04695, Q03013, O00468, Q03154, O00515, P05091, Q9ULW8, P49736, P19971, P09488, Q9Y617, P15090, P02452, O76070, P16144, Q93088, Q13938, P25205,…	77	1577	2598	1.28371	0.403449	0.0824961	1.64342
INTERPRO	IPR002048:EF-hand domain	8	10.2564	0.00124011	P06702, P27482, P26447, P05109, Q13938, P25815, P29034, P02549	77	57	2558	4.66257	0.2294	0.0630697	1.55551
UP_KEYWORDS	Oxidoreductase	13	16.6667	0.00149778	Q9UHQ9, P37059, P15428, P52895, Q9Y6N5, P11413, P11678, P48735, O75891, P15559, O43175, P42330, P05091	78	154	2610	2.82468	0.2261	0.0499708	1.8138
GOTERM_BP_DIRECT	GO:0042060~wound healing	5	6.41026	0.00168457	P07585, P24821, P15924, P05109, P02461	72	19	2497	9.12646	0.610991	0.210249	2.43639
GOTERM_MF_DIRECT	GO:0003678~DNA helicase activity	4	5.12821	0.00224971	P33993, P33992, P49736, P25205	72	10	2513	13.9611	0.328772	0.0948564	2.72849
GOTERM_BP_DIRECT	GO:0071799~cellular response to prostaglandin D stimulus	3	3.84615	0.00234819	P24821, P52895, P42330	72	3	2497	34.6806	0.731936	0.231493	3.3809
UP_SEQ_FEATURE	propeptide:N-terminal propeptide	3	3.84615	0.00248629	P02452, P02461, P08123	77	3	2598	33.7403	0.666403	0.145152	3.46021
UP_KEYWORDS	Serine biosynthesis	3	3.84615	0.00252874	Q9Y617, O43175, P78330	78	3	2610	33.4615	0.351415	0.0696183	3.04467
UP_KEYWORDS	Glycoprotein	24	30.7692	0.00264596	P02788, P02786, P02452, O00468, P05783, P16144, P02461, P08123, P26006, P25205, P33993, P07585, P01903, P24821, P51884, P14091, O00584, Q96IQ7, P11678, Q15063, P23229, Q14956, P53634, B0FP48	78	437	2610	1.8377	0.364319	0.0626727	3.18373
INTERPRO	IPR011992:EF-hand-like domain	8	10.2564	0.00269886	P06702, P27482, P26447, P05109, Q13938, P25815, P29034, P02549	77	65	2558	4.08871	0.433074	0.1073	3.35673
GOTERM_BP_DIRECT	GO:0043588~skin development	4	5.12821	0.00308637	P16144, P23229, P02461, P26006	72	11	2497	12.6111	0.8229	0.250618	4.42154
UP_KEYWORDS	Disulfide bond	21	26.9231	0.00339986	P02788, O95994, P02786, P02452, O00468, P16144, P02461, P08123, P26006, P07585, P01903, P24821, P80404, P51884, P14091, O00584, Q96IQ7, P11678, Q15063, P23229, P53634	78	365	2610	1.92518	0.441426	0.0702094	4.07366
GOTERM_BP_DIRECT	GO:0006564~L-serine biosynthetic process	3	3.84615	0.00460997	Q9Y617, O43175, P78330	72	4	2497	26.0104	0.924796	0.309024	6.53644
GOTERM_BP_DIRECT	GO:0001816~cytokine production	3	3.84615	0.00460997	P06702, P15090, P05109	72	4	2497	26.0104	0.924796	0.309024	6.53644
GOTERM_BP_DIRECT	GO:0048565~digestive tract development	3	3.84615	0.00460997	P16144, P23229, P02461	72	4	2497	26.0104	0.924796	0.309024	6.53644
GOTERM_BP_DIRECT	GO:0018916~nitrobenzene metabolic process	3	3.84615	0.00460997	P21266, Q03013, P09488	72	4	2497	26.0104	0.924796	0.309024	6.53644
UP_SEQ_FEATURE	signal peptide	21	26.9231	0.00475564	P02788, O95994, P02452, O00468, P16144, P02461, P08123, P26006, P07585, P01903, P24821, P51884, P14091, O00584, Q96IQ7, P11678, Q15063, P23229, Q14956, P53634, B0FP48	77	379	2598	1.86951	0.877817	0.231089	6.52104
INTERPRO	IPR003081:Glutathione S-transferase, Mu class	3	3.84615	0.00502904	P21266, Q03013, P09488	77	4	2558	24.9156	0.653115	0.161768	6.17111
UP_KEYWORDS	Metal-binding	24	30.7692	0.00519606	P06702, P09467, P02788, P02452, Q03154, P05109, Q93088, P48735, Q13938, P02461, P08123, P26006, P27482, Q9BRF8, P80404, P26447, P49023, P11678, P49736, P23229, P25815, P29034, P02549, P78330	78	460	2610	1.74582	0.58969	0.0942414	6.16377
UP_SEQ_FEATURE	disulfide bond	18	23.0769	0.00541705	P02788, P02786, O00468, P02452, P16144, P02461, P26006, P07585, P01903, P24821, P51884, P14091, O00584, Q96IQ7, P11678, Q15063, P23229, P53634	77	304	2598	1.99778	0.908865	0.233681	7.39601
KEGG_PATHWAY	hsa04640:Hematopoietic cell lineage	4	5.12821	0.00591279	P01903, P02786, P23229, P26006	48	12	1433	9.95139	0.540159	0.228145	6.68188
GOTERM_BP_DIRECT	GO:0045471~response to ethanol	5	6.41026	0.00642337	P24821, P80404, P11413, P05109, P15559	72	27	2497	6.42233	0.972913	0.363064	8.9968
GOTERM_MF_DIRECT	GO:0042802~identical protein binding	14	17.9487	0.00652086	P21266, P09467, P26447, P02786, Q9ULW8, P11413, P02452, Q03154, Q9UN81, P15559, P53634, O75369, P29034, P08123	72	217	2513	2.25179	0.685878	0.206732	7.72136
UP_KEYWORDS	Disease mutation	26	33.3333	0.00726328	P09467, P52895, Q04695, P05783, O00468, Q03154, P48735, O43175, P02461, P80404, P19971, Q9Y617, P15924, P02786, P02452, P16144, O75369, P08123, P24821, P15428, O00584, P11413, P11678, P53634, P02549, P78330	78	529	2610	1.64461	0.712506	0.117199	8.51748
UP_KEYWORDS	Signal	23	29.4872	0.00778411	P02788, O95994, P02452, O00468, P16144, O43175, P02461, P08123, P26006, P07585, P01903, P24821, P80404, P51884, P14091, O00584, Q96IQ7, P11678, Q15063, P23229, Q14956, P53634, B0FP48	78	447	2610	1.72173	0.737181	0.114392	9.10188
UP_SEQ_FEATURE	domain:Fibrillar collagen NC1	3	3.84615	0.00797664	P02452, P02461, P08123	77	5	2598	20.2442	0.970748	0.297549	10.7108
UP_SEQ_FEATURE	propeptide:C-terminal propeptide	3	3.84615	0.00797664	P02452, P02461, P08123	77	5	2598	20.2442	0.970748	0.297549	10.7108
UP_KEYWORDS	Secreted	15	19.2308	0.0080658	P06702, O95994, P02788, P02786, O00468, P02452, P05109, P02461, O00515, P08123, P07585, P24821, P51884, O00584, Q15063	78	237	2610	2.11782	0.749637	0.108994	9.41651
GOTERM_CC_DIRECT	GO:0070062~extracellular exosome	47	60.2564	0.00811444	P09467, Q04695, O00468, P05783, Q03154, P48735, O43175, O00515, P05091, P26006, P21266, Q9BRF8, P80404, P27482, P15559, Q96CX2, P25815, P06702, P02788, Q9Y617, P15924, Q15847, P02786, Q6ZVX7, Q5VW32, P15090, O75363, O76070, P16144, P05109, Q93088, Q13938, O75369, P08123, Q9UHQ9, P01903, P15428, P50552, P51884, P26447, P14091, O00584, P11413, P11678, O75891, P53634, P42330	77	1195	2580	1.31783	0.661633	0.418306	9.08702
INTERPRO	IPR000885:Fibrillar collagen, C-terminal	3	3.84615	0.00822066	P02452, P02461, P08123	77	5	2558	19.9325	0.82333	0.219358	9.90355
UP_KEYWORDS	NAD	7	8.97436	0.00827776	P37059, Q9UHQ9, P15428, P15559, O43175, P42330, P05091	78	61	2610	3.83985	0.758621	0.103572	9.65261
SMART	SM00038:COLFI	3	3.84615	0.00882201	P02452, P02461, P08123	42	5	1324	18.9143	0.352215	0.134746	8.14514
GOTERM_BP_DIRECT	GO:0030199~collagen fibril organization	4	5.12821	0.00945784	P51884, P02452, P02461, P08123	72	16	2497	8.67014	0.995115	0.446386	12.9793
KEGG_PATHWAY	hsa00480:Glutathione metabolism	5	6.41026	0.0102471	P21266, Q03013, P11413, P09488, P48735	48	27	1433	5.52855	0.740577	0.286322	11.3179
INTERPRO	IPR018247:EF-Hand 1, calcium-binding site	6	7.69231	0.0107346	P06702, P27482, P26447, P05109, Q13938, P29034	77	46	2558	4.33315	0.896321	0.246711	12.7467
GOTERM_MF_DIRECT	GO:0048407~platelet-derived growth factor binding	3	3.84615	0.0109702	P02452, P02461, P08123	72	6	2513	17.4514	0.858076	0.277769	12.6713
GOTERM_BP_DIRECT	GO:0006693~prostaglandin metabolic process	3	3.84615	0.011106	P15428, P52895, P42330	72	6	2497	17.3403	0.998078	0.464961	15.0738
KEGG_PATHWAY	hsa03030:DNA replication	4	5.12821	0.0114102	P33993, P33992, P49736, P25205	48	15	1433	7.96111	0.777611	0.259675	12.5255
KEGG_PATHWAY	hsa00260:Glycine, serine and threonine metabolism	4	5.12821	0.0114102	Q9Y617, Q93088, O43175, P78330	48	15	1433	7.96111	0.777611	0.259675	12.5255
GOTERM_BP_DIRECT	GO:0007160~cell-matrix adhesion	5	6.41026	0.0118274	P49023, P16144, P23229, P02461, P26006	72	32	2497	5.41884	0.998722	0.454313	15.9756
UP_KEYWORDS	Ehlers-Danlos syndrome	3	3.84615	0.0119334	P02452, P02461, P08123	78	6	2610	16.7308	0.871635	0.13639	13.6366
GOTERM_CC_DIRECT	GO:0005615~extracellular space	16	20.5128	0.0126272	P06702, O95994, P02788, P02786, P02452, P05109, P02461, P08123, P07585, P24821, P51884, P26447, O00584, P11678, Q15063, P53634	77	276	2580	1.94241	0.815501	0.430713	13.8075
UP_KEYWORDS	NADP	6	7.69231	0.0135635	P52895, P11413, O75891, P48735, P15559, P42330	78	49	2610	4.09733	0.903212	0.144169	15.3605
GOTERM_BP_DIRECT	GO:0042178~xenobiotic catabolic process	3	3.84615	0.0152641	P21266, Q03013, P09488	72	7	2497	14.8631	0.999818	0.512185	20.1509
GOTERM_BP_DIRECT	GO:0001501~skeletal system development	4	5.12821	0.0153971	P02452, Q15063, P02461, P08123	72	19	2497	7.30117	0.999832	0.487481	20.3085
GOTERM_BP_DIRECT	GO:0055114~oxidation-reduction process	10	12.8205	0.0167547	P37059, Q9UHQ9, P15428, P52895, P11413, P11678, O75891, P15559, O43175, P42330	72	141	2497	2.45961	0.999922	0.491285	21.9011
GOTERM_CC_DIRECT	GO:0031012~extracellular matrix	11	14.1026	0.0172437	P07585, P06702, P24821, P15924, P51884, P02452, O00468, Q15063, P02461, O75369, P08123	77	160	2580	2.30357	0.901077	0.439178	18.4036
GOTERM_BP_DIRECT	GO:0007155~cell adhesion	8	10.2564	0.0176945	P24821, P49023, P02452, P16144, Q15063, P23229, Q14956, P26006	72	96	2497	2.89005	0.999954	0.486501	22.986
GOTERM_BP_DIRECT	GO:0000082~G1/S transition of mitotic cell cycle	4	5.12821	0.0177505	P33993, P33992, P49736, P25205	72	20	2497	6.93611	0.999956	0.465727	23.0503
UP_SEQ_FEATURE	glycosylation site:N-linked (GlcNAc...)	19	24.359	0.0178524	P02788, P02786, P02452, O00468, P16144, P08123, P26006, P07585, P01903, P24821, P14091, O00584, Q96IQ7, P11678, Q15063, P23229, Q14956, P53634, B0FP48	77	371	2598	1.72794	0.999645	0.51431	22.4945
KEGG_PATHWAY	hsa00980:Metabolism of xenobiotics by cytochrome P450	4	5.12821	0.0190981	P21266, P52895, Q03013, P09488	48	18	1433	6.63426	0.920025	0.343615	20.1375
GOTERM_MF_DIRECT	GO:0043295~glutathione binding	3	3.84615	0.0197412	P21266, Q03013, P09488	72	8	2513	13.0885	0.97067	0.395989	21.7221
GOTERM_MF_DIRECT	GO:0005178~integrin binding	5	6.41026	0.0209251	P49023, P23229, P02461, Q14956, P26006	72	38	2513	4.59247	0.976318	0.373671	22.8754
UP_SEQ_FEATURE	domain:GST N-terminal	3	3.84615	0.0210959	P21266, Q03013, P09488	77	8	2598	12.6526	0.999918	0.543227	26.0378
UP_KEYWORDS	Palmoplantar keratoderma	3	3.84615	0.0214379	P15924, Q04695, P53634	78	8	2610	12.5481	0.975418	0.206744	23.2522
KEGG_PATHWAY	hsa04151:PI3K-Akt signaling pathway	7	8.97436	0.0224744	P24821, P02452, P16144, P23229, P02461, P08123, P26006	48	69	1433	3.02868	0.949092	0.346486	23.285
GOTERM_MF_DIRECT	GO:0005201~extracellular matrix structural constituent	4	5.12821	0.0226461	P51884, P02452, P02461, P08123	72	22	2513	6.34596	0.982655	0.362687	24.5242
GOTERM_MF_DIRECT	GO:0005200~structural constituent of cytoskeleton	5	6.41026	0.0248375	P35900, P15924, Q04695, O00468, P02549	72	40	2513	4.36285	0.988342	0.359288	26.5767
GOTERM_BP_DIRECT	GO:0045109~intermediate filament organization	3	3.84615	0.0252219	P35900, P15924, Q04695	72	9	2497	11.5602	0.999999	0.568935	31.1833
GOTERM_BP_DIRECT	GO:0007568~aging	5	6.41026	0.0253555	P07585, P80404, P15559, P02461, P53634	72	40	2497	4.33507	0.999999	0.550227	31.3211
UP_KEYWORDS	Antimicrobial	3	3.84615	0.0270415	P06702, P02788, P05109	78	9	2610	11.1538	0.990793	0.240998	28.4502
SMART	SM00054:EFh	5	6.41026	0.0272671	P06702, P27482, P26447, Q13938, P25815	42	38	1324	4.14787	0.74196	0.287275	23.2845
INTERPRO	IPR002957:Keratin, type I	3	3.84615	0.0273961	P35900, Q04695, P05783	77	9	2558	11.0736	0.997072	0.476994	29.5984
INTERPRO	IPR004045:Glutathione S-transferase, N-terminal	3	3.84615	0.0273961	P21266, Q03013, P09488	77	9	2558	11.0736	0.997072	0.476994	29.5984
UP_KEYWORDS	DNA replication	4	5.12821	0.0286026	P33993, P33992, P49736, P25205	78	23	2610	5.8194	0.993004	0.240949	29.8395
GOTERM_BP_DIRECT	GO:0007179~transforming growth factor beta receptor signaling pathway	4	5.12821	0.0290666	P15428, P49023, P02461, P08123	72	24	2497	5.78009	1	0.580796	35.0492
GOTERM_BP_DIRECT	GO:0006749~glutathione metabolic process	4	5.12821	0.0290666	P21266, Q03013, P11413, P09488	72	24	2497	5.78009	1	0.580796	35.0492
GOTERM_BP_DIRECT	GO:0050729~positive regulation of inflammatory response	3	3.84615	0.0309546	P06702, P15090, P05109	72	10	2497	10.4042	1	0.585394	36.8726
KEGG_PATHWAY	hsa00140:Steroid hormone biosynthesis	3	3.84615	0.032733	P37059, P52895, P42330	48	9	1433	9.95139	0.987219	0.420142	32.1655
UP_KEYWORDS	Chemotaxis	3	3.84615	0.0331638	P06702, P05109, P19971	78	10	2610	10.0385	0.996871	0.261797	33.7584
KEGG_PATHWAY	hsa04110:Cell cycle	4	5.12821	0.0369653	P33993, P33992, P49736, P25205	48	23	1433	5.19203	0.992804	0.422038	35.5471
UP_KEYWORDS	Amino-acid biosynthesis	3	3.84615	0.0397702	Q9Y617, O43175, P78330	78	11	2610	9.12587	0.999031	0.293181	39.0789
KEGG_PATHWAY	hsa05412:Arrhythmogenic right ventricular cardiomyopathy (ARVC)	4	5.12821	0.0412933	P15924, P16144, P23229, P26006	48	24	1433	4.97569	0.996011	0.424449	38.8452
UP_SEQ_FEATURE	nucleotide phosphate-binding region:NADP	4	5.12821	0.042525	P52895, P11413, P48735, P42330	77	27	2598	4.99856	1	0.771027	45.921
GOTERM_BP_DIRECT	GO:0010811~positive regulation of cell-substrate adhesion	3	3.84615	0.0437707	O95994, P23229, P26006	72	12	2497	8.67014	1	0.696852	48.045
GOTERM_BP_DIRECT	GO:1901687~glutathione derivative biosynthetic process	3	3.84615	0.0437707	P21266, Q03013, P09488	72	12	2497	8.67014	1	0.696852	48.045
KEGG_PATHWAY	hsa01230:Biosynthesis of amino acids	5	6.41026	0.0456335	Q9Y617, Q03154, P48735, O43175, P78330	48	42	1433	3.55407	0.997799	0.426641	41.9969
GOTERM_CC_DIRECT	GO:0008305~integrin complex	3	3.84615	0.0466946	P16144, P23229, P26006	77	12	2580	8.37662	0.998271	0.719733	42.8305
INTERPRO	IPR004046:Glutathione S-transferase, C-terminal	3	3.84615	0.0474233	P21266, Q03013, P09488	77	12	2558	8.30519	0.999963	0.639506	45.8722
GOTERM_CC_DIRECT	GO:0005882~intermediate filament	4	5.12821	0.0474631	P35900, P15924, Q04695, P05783	77	28	2580	4.78664	0.998447	0.659686	43.367
GOTERM_BP_DIRECT	GO:0071230~cellular response to amino acid stimulus	3	3.84615	0.0507953	P02452, P02461, P08123	72	13	2497	8.00321	1	0.734719	53.3576
UP_SEQ_FEATURE	topological domain:Extracellular	8	10.2564	0.0524656	P01903, P02786, Q96IQ7, P16144, P23229, Q14956, B0FP48, P26006	77	117	2598	2.30703	1	0.816877	53.3435
UP_KEYWORDS	Proteoglycan	3	3.84615	0.054304	P07585, P51884, O00468	78	13	2610	7.72189	0.999929	0.365329	49.4315
UP_KEYWORDS	Integrin	3	3.84615	0.054304	P16144, P23229, P26006	78	13	2610	7.72189	0.999929	0.365329	49.4315
GOTERM_MF_DIRECT	GO:0008483~transaminase activity	2	2.5641	0.0557189	Q9Y617, P80404	72	2	2513	34.9028	0.999961	0.602481	50.5494
GOTERM_MF_DIRECT	GO:0047115~trans-1,2-dihydrobenzene-1,2-diol dehydrogenase activity	2	2.5641	0.0557189	P52895, P42330	72	2	2513	34.9028	0.999961	0.602481	50.5494
GOTERM_MF_DIRECT	GO:0018636~phenanthrene 9,10-monooxygenase activity	2	2.5641	0.0557189	P52895, P42330	72	2	2513	34.9028	0.999961	0.602481	50.5494
GOTERM_MF_DIRECT	GO:0045545~syndecan binding	2	2.5641	0.0557189	P24821, Q14956	72	2	2513	34.9028	0.999961	0.602481	50.5494
GOTERM_MF_DIRECT	GO:0047086~ketosteroid monooxygenase activity	2	2.5641	0.0557189	P52895, P42330	72	2	2513	34.9028	0.999961	0.602481	50.5494
GOTERM_BP_DIRECT	GO:0035878~nail development	2	2.5641	0.0560708	P16144, P23229	72	2	2497	34.6806	1	0.754626	57.0098
GOTERM_BP_DIRECT	GO:0071395~cellular response to jasmonic acid stimulus	2	2.5641	0.0560708	P52895, P42330	72	2	2497	34.6806	1	0.754626	57.0098
GOTERM_BP_DIRECT	GO:0032602~chemokine production	2	2.5641	0.0560708	P06702, P05109	72	2	2497	34.6806	1	0.754626	57.0098
GOTERM_BP_DIRECT	GO:0009448~gamma-aminobutyric acid metabolic process	2	2.5641	0.0560708	P80404, O43175	72	2	2497	34.6806	1	0.754626	57.0098
GOTERM_BP_DIRECT	GO:0070488~neutrophil aggregation	2	2.5641	0.0560708	P06702, P05109	72	2	2497	34.6806	1	0.754626	57.0098
GOTERM_BP_DIRECT	GO:0042448~progesterone metabolic process	2	2.5641	0.0560708	P52895, P42330	72	2	2497	34.6806	1	0.754626	57.0098
GOTERM_BP_DIRECT	GO:0002793~positive regulation of peptide secretion	2	2.5641	0.0560708	P06702, P05109	72	2	2497	34.6806	1	0.754626	57.0098
GOTERM_BP_DIRECT	GO:0007229~integrin-mediated signaling pathway	4	5.12821	0.0560903	P16144, P23229, P02461, P26006	72	31	2497	4.47491	1	0.739958	57.0228
GOTERM_MF_DIRECT	GO:0043236~laminin binding	3	3.84615	0.0575358	O00468, P23229, P26006	72	14	2513	7.47917	0.999972	0.58274	51.7055
UP_SEQ_FEATURE	region of interest:Nonhelical region (C-terminal)	2	2.5641	0.0576617	P02452, P02461	77	2	2598	33.7403	1	0.825546	56.8352
UP_SEQ_FEATURE	region of interest:Nonhelical region (N-terminal)	2	2.5641	0.0576617	P02452, P02461	77	2	2598	33.7403	1	0.825546	56.8352
GOTERM_CC_DIRECT	GO:0005584~collagen type I trimer	2	2.5641	0.0580581	P02452, P08123	77	2	2580	33.5065	0.999649	0.679034	50.3099
GOTERM_MF_DIRECT	GO:0046872~metal ion binding	12	15.3846	0.0592555	P09467, Q9BRF8, P80404, P02452, Q03154, P11678, Q15063, P49736, P23229, P02461, P08123, P26006	72	233	2513	1.79757	0.99998	0.564682	52.7768
GOTERM_MF_DIRECT	GO:0042803~protein homodimerization activity	10	12.8205	0.0600618	P21266, P15428, O95994, P80404, P14091, P02786, Q03013, P11413, P09488, P78330	72	178	2513	1.96083	0.999983	0.543019	53.2716
UP_KEYWORDS	Cell junction	7	8.97436	0.0666408	P50552, P15924, P49023, O00468, P16144, Q96CX2, P26006	78	98	2610	2.39011	0.999992	0.414944	56.9237
UP_SEQ_FEATURE	binding site:Substrate	7	8.97436	0.0670566	P37059, P09467, P15428, P52895, P11413, P48735, P42330	77	99	2598	2.38567	1	0.852383	62.5396
KEGG_PATHWAY	hsa01130:Biosynthesis of antibiotics	8	10.2564	0.0679616	P09467, Q9Y617, P11413, Q03154, P48735, O43175, P78330, P05091	48	112	1433	2.13244	0.999901	0.536213	55.9895
KEGG_PATHWAY	hsa01200:Carbon metabolism	6	7.69231	0.0712929	P09467, Q9Y617, P11413, P48735, O43175, P78330	48	69	1433	2.59601	0.999938	0.525412	57.7893
INTERPRO	IPR012340:Nucleic acid-binding, OB-fold	4	5.12821	0.0727233	P33993, P33992, P49736, P25205	77	33	2558	4.02676	1	0.76341	61.4769
GOTERM_CC_DIRECT	GO:0005576~extracellular region	12	15.3846	0.0761445	P07585, P06702, P24821, P02788, P51884, P02786, O00584, P02452, O00468, P05109, P02461, P08123	77	233	2580	1.72566	0.999973	0.73198	60.389
UP_SEQ_FEATURE	domain:GST C-terminal	3	3.84615	0.0777966	P21266, Q03013, P09488	77	16	2598	6.3263	1	0.877661	68.1992
GOTERM_BP_DIRECT	GO:0006260~DNA replication	4	5.12821	0.0806529	P33993, P33992, P49736, P25205	72	36	2497	3.8534	1	0.847966	70.7777
GOTERM_MF_DIRECT	GO:0004364~glutathione transferase activity	3	3.84615	0.0814726	P21266, Q03013, P09488	72	17	2513	6.15931	1	0.633151	64.7902
GOTERM_MF_DIRECT	GO:0047035~testosterone dehydrogenase (NAD+) activity	2	2.5641	0.082419	P37059, P42330	72	3	2513	23.2685	1	0.613852	65.2332
GOTERM_MF_DIRECT	GO:0003688~DNA replication origin binding	2	2.5641	0.082419	P33992, P49736	72	3	2513	23.2685	1	0.613852	65.2332
GOTERM_MF_DIRECT	GO:0035662~Toll-like receptor 4 binding	2	2.5641	0.082419	P06702, P05109	72	3	2513	23.2685	1	0.613852	65.2332
GOTERM_MF_DIRECT	GO:0038132~neuregulin binding	2	2.5641	0.082419	P16144, P23229	72	3	2513	23.2685	1	0.613852	65.2332
OMIM_DISEASE	259420~Osteogenesis imperfecta, type III	2	2.5641	0.0825511	P02452, P08123	31	2	712	22.9677	0.997381	0.997381	58.895
OMIM_DISEASE	166210~Osteogenesis imperfecta, type II	2	2.5641	0.0825511	P02452, P08123	31	2	712	22.9677	0.997381	0.997381	58.895
OMIM_DISEASE	166220~Osteogenesis imperfecta, type IV	2	2.5641	0.0825511	P02452, P08123	31	2	712	22.9677	0.997381	0.997381	58.895
GOTERM_BP_DIRECT	GO:0035640~exploration behavior	2	2.5641	0.0829321	P80404, P26006	72	3	2497	23.1204	1	0.845052	71.8199
GOTERM_BP_DIRECT	GO:0070458~cellular detoxification of nitrogen compound	2	2.5641	0.0829321	P21266, P09488	72	3	2497	23.1204	1	0.845052	71.8199
GOTERM_BP_DIRECT	GO:0097186~amelogenesis	2	2.5641	0.0829321	P16144, P23229	72	3	2497	23.1204	1	0.845052	71.8199
GOTERM_BP_DIRECT	GO:0032119~sequestering of zinc ion	2	2.5641	0.0829321	P06702, P05109	72	3	2497	23.1204	1	0.845052	71.8199
KEGG_PATHWAY	hsa00982:Drug metabolism - cytochrome P450	3	3.84615	0.0843038	P21266, Q03013, P09488	48	15	1433	5.97083	0.99999	0.561366	64.1929
KEGG_PATHWAY	hsa04611:Platelet activation	4	5.12821	0.0844065	P50552, P02452, P02461, P08123	48	32	1433	3.73177	0.99999	0.537047	64.2397
UP_SEQ_FEATURE	region of interest:Interaction with HPS5	2	2.5641	0.0852494	P23229, P26006	77	3	2598	22.4935	1	0.887302	71.6478
GOTERM_CC_DIRECT	GO:0005796~Golgi lumen	3	3.84615	0.0875857	P07585, P51884, O00468	77	17	2580	5.91291	0.999995	0.741936	65.7599
UP_KEYWORDS	Dwarfism	3	3.84615	0.0878202	P02452, O75369, P08123	78	17	2610	5.90498	1	0.495098	67.4534
UP_SEQ_FEATURE	nucleotide phosphate-binding region:NAD	4	5.12821	0.091977	P37059, P15428, O43175, P05091	77	37	2598	3.6476	1	0.893486	74.459
KEGG_PATHWAY	hsa05204:Chemical carcinogenesis	3	3.84615	0.0943867	P21266, Q03013, P09488	48	16	1433	5.59766	0.999998	0.555912	68.5302
GOTERM_CC_DIRECT	GO:0071944~cell periphery	3	3.84615	0.0967116	Q04695, P05783, P26006	77	18	2580	5.58442	0.999999	0.741482	69.557
UP_KEYWORDS	Keratin	3	3.84615	0.0969673	P35900, Q04695, P05783	78	18	2610	5.57692	1	0.51651	71.2224
GOTERM_BP_DIRECT	GO:0050900~leukocyte migration	4	5.12821	0.0972802	P02452, P23229, P08123, P26006	72	39	2497	3.55698	1	0.880289	77.6256
INTERPRO	IPR010987:Glutathione S-transferase, C-terminal-like	3	3.84615	0.0981277	P21266, Q03013, P09488	77	18	2558	5.5368	1	0.835926	72.8793
GOTERM_CC_DIRECT	GO:0005788~endoplasmic reticulum lumen	5	6.41026	0.0982835	O00584, P02452, P02461, P53634, P08123	77	60	2580	2.79221	0.999999	0.713743	70.1707
GOTERM_BP_DIRECT	GO:0032355~response to estradiol	3	3.84615	0.0999166	P02452, Q15063, P15559	72	19	2497	5.47588	1	0.878198	78.5628

## Sheet: Latosinska_cascad_q10
Category	Term	Count	%	PValue	Genes	List Total	Pop Hits	Pop Total	Fold Enrichment	Bonferroni	Benjamini	FDR
UP_KEYWORDS	Extracellular matrix	20	13.5135	2.26541e-10	P05997, P12110, P20908, P12111, Q06828, P02452, O00468, Q92626, P02461, Q15582, P08123, O00515, P51888, P07585, P24821, P51884, P12109, Q15063, Q05707, P13611	148	61	2610	5.78201	5.95803e-08	5.95803e-08	2.96645e-07
GOTERM_BP_DIRECT	GO:0030198~extracellular matrix organization	21	14.1892	5.56454e-10	P05997, P12110, P12111, P20908, P02452, O00468, Q92626, P16144, P02461, P05107, Q15582, P08123, P26006, P07585, P24821, P51884, P12109, Q15063, Q05707, P23229, P13611	142	71	2497	5.20105	5.6647e-07	5.6647e-07	8.8118e-07
KEGG_PATHWAY	hsa04512:ECM-receptor interaction	14	9.45946	1.48815e-07	P35442, P05997, P12110, P20908, P12111, O00468, P02452, P16144, P02461, P08123, P26006, P24821, P12109, P23229	91	38	1433	5.80162	2.45541e-05	2.45541e-05	0.000180636
UP_KEYWORDS	Disease mutation	57	38.5135	2.1324e-07	O14745, P09467, P52895, P20908, P05783, Q92626, P48735, P02461, O43175, P16435, P02730, Q9H845, Q9HCC0, P80404, Q99497, P54868, P15924, P12111, P02786, P54577, P05107, O75369, P08123, P24821, P00740, P11413, P02792, P53634, P04792, P02549, P78330, P00918, P05997, Q04695, O00468, P50135, Q03154, Q96RQ3, P10644, P05164, P19971, P12004, P35749, Q9Y617, P12110, P14854, O75643, P02452, Q9Y3Z3, P16144,…	148	529	2610	1.90019	5.60804e-05	2.80406e-05	0.000279227
UP_KEYWORDS	Calcium	26	17.5676	2.65163e-07	P35442, P05997, P20908, O00468, Q92626, P02461, P08133, P26006, P05164, P27482, Q9ULW8, P08758, P25815, P06702, P04083, P02452, P05109, Q13938, P08123, P00740, P26447, P11678, P23229, P02549, P13611, P29034	148	147	2610	3.11914	6.97354e-05	2.32457e-05	0.000347217
GOTERM_CC_DIRECT	GO:0005578~proteinaceous extracellular matrix	13	8.78378	9.74504e-07	P05997, P12110, P20908, P12111, Q06828, Q92626, Q15582, P08123, P51888, P51884, Q15063, Q05707, P13611	147	40	2580	5.70408	0.000212419	0.000212419	0.00123865
GOTERM_MF_DIRECT	GO:0005201~extracellular matrix structural constituent	10	6.75676	1.07233e-06	P51888, P05997, P51884, P20908, P02452, Q92626, Q05707, P02461, P08123, P13611	141	22	2513	8.10123	0.000366671	0.000366671	0.00146155
GOTERM_CC_DIRECT	GO:0031012~extracellular matrix	26	17.5676	1.53743e-06	P35442, P05997, P20908, Q06828, O00468, Q92626, P02461, P36955, Q05707, P06702, P15924, P12110, P12111, P02749, P02452, O75369, Q15582, P08123, P51888, P07585, P24821, P51884, P12109, Q15063, P04792, P13611	147	160	2580	2.85204	0.000335104	0.000167566	0.00195416
KEGG_PATHWAY	hsa04974:Protein digestion and absorption	10	6.75676	2.59026e-06	P05997, P12110, P12111, P20908, P12109, P02452, Q05707, P02461, P42785, P08123	91	22	1433	7.15784	0.000427303	0.000213674	0.0031441
UP_SEQ_FEATURE	sequence variant	115	77.7027	3.49313e-06	O43175, P02461, P02730, P26006, Q9H845, Q9BRF8, P80404, Q9UJ72, P15559, Q99497, P06702, P12111, P02749, O75363, P54577, O75369, P42785, P01903, Q15063, O75891, P13798, P53634, P78330, Q8N201, P02549, P05997, Q04695, P11387, O00468, P10644, P09488, P49736, Q13835, Q9Y617, P02452, O76070, P16144, Q15582, P35900, P07585, P07099, P15428, Q99798, P42330, P09467, O14745, P52895, P20908, P05783, Q92626,…	147	1577	2598	1.28881	0.00243524	0.00243524	0.00526571
UP_KEYWORDS	Secreted	32	21.6216	3.59107e-06	P05997, O95994, P20908, Q06828, O00468, Q92626, P02461, O00515, P36955, Q05707, P02652, P06702, P04083, P02788, P12110, P12111, Q14CN2, P02786, P02749, P02452, P05109, Q15582, P08123, P51888, P07585, P24821, P51884, P12109, P00740, O00584, Q15063, P13611	148	237	2610	2.38112	0.000944008	0.000236086	0.00470223
UP_SEQ_FEATURE	signal peptide	43	29.0541	3.93519e-06	P35442, P05997, O95994, P20908, Q06828, O00468, Q92626, Q9HAW8, P02461, P26006, P05164, P36955, Q96IQ7, Q05707, P02652, P02788, P12110, Q14CN2, P12111, P02749, P02452, O00526, P16144, P05107, Q15582, P42785, P08123, P51888, P01903, P07585, P24821, P51884, P00740, P14091, P12109, O00584, P11678, Q15063, P23229, Q14956, P53634, P13611, B0FP48	147	379	2598	2.00517	0.002743	0.00137244	0.00593207
INTERPRO	IPR008160:Collagen triple helix repeat	9	6.08108	4.11989e-06	P05997, P12110, P12111, P20908, P12109, P02452, Q05707, P02461, P08123	147	19	2558	8.24275	0.00170418	0.00170418	0.00577505
UP_KEYWORDS	Glycoprotein	47	31.7568	5.36502e-06	P35442, P05997, Q06828, O00468, P05783, Q92626, Q9HAW8, P02461, P26006, P02730, P05164, P36955, Q96IQ7, Q05707, P02652, O75841, Q14566, P02788, P12110, Q14CN2, P12111, P02786, P02749, P02452, O00526, P16144, P05107, P42785, P08123, P25205, P33993, P51888, P01903, P07585, P24821, P51884, P00740, P14091, P12109, O00584, P11678, Q15063, P23229, Q14956, P53634, P13611, B0FP48	148	437	2610	1.89669	0.00141001	0.000282161	0.00702501
UP_SEQ_FEATURE	short sequence motif:Cell attachment site	10	6.75676	8.59503e-06	P35442, P05997, P12110, P12111, P12109, P02452, Q05707, Q14956, P05107, Q15582	147	27	2598	6.54573	0.00598139	0.00199779	0.0129561
UP_KEYWORDS	Disulfide bond	41	27.7027	1.04134e-05	P35442, P05997, O95994, P20908, Q06828, O00468, Q92626, P02461, P10644, P26006, P05164, P80404, Q96IQ7, Q05707, P02652, P04083, P02788, P12111, P14854, P02786, P02749, P02452, P16144, P05107, Q15582, P42785, P08123, P51888, P01903, P07585, Q01469, P24821, P51884, P00740, P14091, O00584, P11678, Q15063, P23229, P53634, P13611	148	365	2610	1.98093	0.00273499	0.000456352	0.013635
GOTERM_BP_DIRECT	GO:0030199~collagen fibril organization	8	5.40541	1.17708e-05	P05997, P51884, P20908, Q06828, P02452, Q05707, P02461, P08123	142	16	2497	8.79225	0.0119112	0.00597346	0.0186382
KEGG_PATHWAY	hsa04510:Focal adhesion	16	10.8108	1.2427e-05	P35442, P05997, P12110, P20908, P12111, P02452, P16144, P02461, O75369, P08123, P26006, P24821, P50552, P12109, P49023, P23229	91	70	1433	3.59937	0.00204836	0.000683253	0.0150832
GOTERM_CC_DIRECT	GO:0005615~extracellular space	34	22.973	1.34569e-05	O95994, Q06828, Q92626, P02461, P05164, P36955, Q05707, P06702, P04083, P02788, P12110, P12111, P02786, P02749, P02452, P05109, P54577, Q15582, P08123, P51888, P07585, P24821, P51884, P26447, P00740, O00584, P11678, P15121, Q15063, P53634, P04792, P00918, P13611, Q13228	147	276	2580	2.16208	0.00292932	0.000977396	0.0171033
GOTERM_CC_DIRECT	GO:0005581~collagen trimer	9	6.08108	1.413e-05	P05997, P12110, P12111, P20908, P12109, P02452, Q05707, P02461, P08123	147	22	2580	7.17996	0.00307563	0.000769796	0.0179588
UP_KEYWORDS	Signal	46	31.0811	2.41028e-05	P35442, P05997, O95994, P20908, Q06828, O00468, Q92626, Q9HAW8, O43175, P02461, P26006, P05164, P36955, P80404, Q96IQ7, Q05707, P02652, O75841, P02788, P12110, Q14CN2, P12111, P02749, P02452, O00526, P16144, P05107, Q15582, P42785, P08123, P51888, P01903, P07585, P24821, P51884, P00740, P14091, P12109, O00584, P11678, Q15063, P23229, Q14956, P53634, P13611, B0FP48	148	447	2610	1.8148	0.00631908	0.000905179	0.0315569
UP_KEYWORDS	Collagen	9	6.08108	2.85251e-05	P05997, P12110, P12111, P20908, P12109, P02452, Q05707, P02461, P08123	148	24	2610	6.61318	0.00747413	0.000937336	0.0373458
UP_SEQ_FEATURE	domain:Fibrillar collagen NC1	5	3.37838	4.58551e-05	P05997, P20908, P02452, P02461, P08123	147	5	2598	17.6735	0.0315008	0.00796997	0.0691036
UP_SEQ_FEATURE	propeptide:C-terminal propeptide	5	3.37838	4.58551e-05	P05997, P20908, P02452, P02461, P08123	147	5	2598	17.6735	0.0315008	0.00796997	0.0691036
INTERPRO	IPR000885:Fibrillar collagen, C-terminal	5	3.37838	4.87581e-05	P05997, P20908, P02452, P02461, P08123	147	5	2558	17.4014	0.019984	0.0100424	0.0683268
UP_SEQ_FEATURE	region of interest:Triple-helical region	6	4.05405	5.49699e-05	P12110, P12111, P20908, P12109, P02452, P02461	147	9	2598	11.7823	0.0376433	0.00764464	0.0828343
GOTERM_BP_DIRECT	GO:0007155~cell adhesion	17	11.4865	6.12161e-05	P35442, Q13835, P12110, P12111, P20908, P02452, P16144, P05107, Q15582, P26006, P24821, P12109, P49023, Q15063, P23229, Q14956, P13611	142	96	2497	3.11392	0.0604178	0.020559	0.0968956
SMART	SM00038:COLFI	5	3.37838	6.22199e-05	P05997, P20908, P02452, P02461, P08123	82	5	1324	16.1463	0.0050892	0.0050892	0.0664505
UP_KEYWORDS	Hydroxylation	10	6.75676	6.97294e-05	P05997, P12110, P00740, P12111, P20908, P12109, P02452, Q05707, P02461, P08123	148	34	2610	5.1868	0.0181723	0.00203565	0.0912688
UP_SEQ_FEATURE	glycosylation site:N-linked (GlcNAc...)	39	26.3514	8.46196e-05	P35442, P05997, Q06828, O00468, Q92626, Q9HAW8, P02730, P26006, P05164, P36955, Q96IQ7, Q05707, P02788, P12110, Q14CN2, P12111, P02786, P02749, P02452, O00526, P16144, P05107, P42785, P08123, P51888, P01903, P07585, P24821, P00740, P14091, P12109, O00584, P11678, Q15063, P23229, Q14956, P53634, P13611, B0FP48	147	371	2598	1.85786	0.0573564	0.0097962	0.127487
GOTERM_CC_DIRECT	GO:0005788~endoplasmic reticulum lumen	13	8.78378	9.09013e-05	P05997, P12110, P00740, P12111, P20908, P12109, O00584, P02452, Q05707, P02461, P53634, P02652, P08123	147	60	2580	3.80272	0.0196223	0.00395563	0.11548
UP_KEYWORDS	Oxidoreductase	22	14.8649	9.19613e-05	Q13268, P37059, P52895, O00625, Q9Y6N5, Q92626, P48735, O43175, P16435, P05091, P05164, Q9H845, Q9UHQ9, P15428, P52209, P11413, P18283, P11678, P15121, O75891, P15559, P42330	148	154	2610	2.51931	0.0238968	0.00241577	0.120352
GOTERM_MF_DIRECT	GO:0048407~platelet-derived growth factor binding	5	3.37838	0.000126948	P20908, P12109, P02452, P02461, P08123	141	6	2513	14.8522	0.0424898	0.0214755	0.172888
UP_KEYWORDS	Pyrrolidone carboxylic acid	9	6.08108	0.00013072	P36955, P51884, P12111, Q06828, P02452, Q99798, P05107, P02652, P08123	148	29	2610	5.47297	0.0337974	0.00312073	0.171037
UP_SEQ_FEATURE	domain:VWFC	5	3.37838	0.000131551	P35442, P05997, P02452, Q92626, P02461	147	6	2598	14.7279	0.0877382	0.0130327	0.198127
UP_SEQ_FEATURE	domain:MCM	5	3.37838	0.000131551	P33993, P33992, P49736, Q14566, P25205	147	6	2598	14.7279	0.0877382	0.0130327	0.198127
GOTERM_BP_DIRECT	GO:0030574~collagen catabolic process	8	5.40541	0.000131593	P05997, P12110, P12111, P20908, P12109, P02452, P02461, P08123	142	22	2497	6.39437	0.125384	0.032938	0.208183
UP_KEYWORDS	Ehlers-Danlos syndrome	5	3.37838	0.00013273	P05997, P20908, P02452, P02461, P08123	148	6	2610	14.6959	0.0343079	0.00290496	0.173664
INTERPRO	IPR018525:Mini-chromosome maintenance, conserved site	5	3.37838	0.000139779	P33993, P33992, P49736, Q14566, P25205	147	6	2558	14.5011	0.0562296	0.0191059	0.195762
INTERPRO	IPR001208:Mini-chromosome maintenance, DNA-dependent ATPase	5	3.37838	0.000139779	P33993, P33992, P49736, Q14566, P25205	147	6	2558	14.5011	0.0562296	0.0191059	0.195762
BIOCARTA	h_mcmPathway:CDK Regulation of DNA Replication	5	3.37838	0.000159428	P33993, P33992, P49736, Q14566, P25205	27	6	421	12.9938	0.0110988	0.0110988	0.164871
KEGG_PATHWAY	hsa03030:DNA replication	7	4.72973	0.000164479	P33993, P33992, P49736, P12004, P39748, Q14566, P25205	91	15	1433	7.34872	0.0267762	0.00676234	0.199467
GOTERM_CC_DIRECT	GO:0005576~extracellular region	28	18.9189	0.000167174	P35442, P05997, P20908, Q06828, O00468, P02461, P36955, Q05707, P02652, P06702, P04083, P12110, P02788, P12111, P02786, P02749, P02452, P05109, Q15582, P08123, P51888, P07585, P24821, P51884, P12109, P00740, O00584, P13611	147	233	2580	2.10914	0.0357907	0.00605607	0.212281
SMART	SM00350:MCM	5	3.37838	0.000177961	P33993, P33992, P49736, Q14566, P25205	82	6	1324	13.4553	0.0144881	0.0072705	0.189955
GOTERM_CC_DIRECT	GO:0070062~extracellular exosome	90	60.8108	0.000180724	O14745, P09467, P20908, P05783, Q92626, P48735, Q9H6S3, O43175, P02730, P08133, P26006, P36955, P21266, P27482, P80404, Q9BRF8, P18283, P15559, P08758, Q05707, Q96CX2, Q99497, P06702, P00915, P15924, P02788, P04083, P12111, P02786, Q6ZVX7, P02749, Q5VW32, O75363, O00526, P05109, P05107, P42785, O75369, P08123, Q9UHQ9, P01903, P00740, P08729, P26447, P11413, P52209, P15121, P02792, O75891, P13798,…	147	1195	2580	1.32183	0.0386353	0.00561297	0.22947
GOTERM_BP_DIRECT	GO:0043588~skin development	6	4.05405	0.000187624	P05997, P20908, P16144, P23229, P02461, P26006	142	11	2497	9.59155	0.173883	0.0374832	0.296701
UP_SEQ_FEATURE	disulfide bond	33	22.2973	0.000214486	P35442, Q06828, O00468, Q92626, P02461, P26006, P10644, P05164, Q96IQ7, P02652, P02788, P12111, P14854, P02786, P02749, P02452, P16144, P05107, Q15582, P51888, P07585, P01903, P24821, Q01469, P51884, P00740, P14091, O00584, P11678, Q15063, P23229, P53634, P13611	147	304	2598	1.9185	0.139057	0.0185418	0.322847
GOTERM_CC_DIRECT	GO:0005796~Golgi lumen	7	4.72973	0.000218311	P51888, P07585, P51884, P00740, Q06828, O00468, P13611	147	17	2580	7.22689	0.0464821	0.00593197	0.277134
GOTERM_CC_DIRECT	GO:0042555~MCM complex	5	3.37838	0.000301546	P33993, P33992, P49736, Q14566, P25205	147	7	2580	12.5364	0.0636323	0.00727861	0.38261
GOTERM_BP_DIRECT	GO:0009612~response to mechanical stimulus	6	4.05405	0.000307106	P05164, P07585, P24821, Q15063, P02461, P78330	142	12	2497	8.79225	0.268517	0.0507789	0.485215
INTERPRO	IPR001007:von Willebrand factor, type C	5	3.37838	0.00031169	P35442, P05997, P02452, Q92626, P02461	147	7	2558	12.4295	0.121079	0.03175	0.436038
UP_KEYWORDS	Polymorphism	106	71.6216	0.000317413	P02461, P26006, P02730, Q9H845, P80404, Q9BRF8, Q9UJ72, P15559, Q99497, P06702, P12111, P02749, O75363, P54577, O75369, P42785, P01903, Q15063, O75891, P13798, P53634, Q8N201, P02549, P05997, P11387, O00468, P09488, P49736, Q13835, Q9Y617, P02452, O76070, P16144, Q15582, P35900, P07585, P07099, P15428, P49023, Q99798, P42330, P09467, O14745, P52895, P20908, P05783, Q92626, P16435, P36955, P21266,…	148	1509	2610	1.23878	0.0801022	0.00640194	0.41484
GOTERM_MF_DIRECT	GO:0005509~calcium ion binding	18	12.1622	0.000332816	P35442, P06702, P04083, O00468, P05109, Q13938, P08133, P27482, P26447, P00740, Q9ULW8, Q9UJ72, P08758, P25815, P29034, P02549, P13611, P78330	141	123	2513	2.6082	0.107601	0.0372363	0.452668
SMART	SM00214:VWC	5	3.37838	0.00039592	P35442, P05997, P02452, Q92626, P02461	82	7	1324	11.5331	0.0319503	0.0107656	0.422158
GOTERM_BP_DIRECT	GO:0001501~skeletal system development	7	4.72973	0.000429236	P51888, P05997, P02452, Q15063, P02461, P08123, P13611	142	19	2497	6.4785	0.354065	0.0605273	0.677562
UP_SEQ_FEATURE	calcium-binding region:1; low affinity	5	3.37838	0.000561517	P06702, P26447, P05109, P25815, P29034	147	8	2598	11.0459	0.324329	0.0426258	0.843141
GOTERM_BP_DIRECT	GO:0006270~DNA replication initiation	5	3.37838	0.000571215	P33993, P33992, P49736, Q14566, P25205	142	8	2497	10.9903	0.441032	0.0701275	0.900732
GOTERM_BP_DIRECT	GO:0055114~oxidation-reduction process	19	12.8378	0.000706159	Q13268, P37059, P52895, O00625, Q92626, O43175, P16435, P05164, Q9UHQ9, P15428, O43169, P52209, P11413, P18283, P11678, P15121, O75891, P15559, P42330	142	141	2497	2.36954	0.512821	0.0767938	1.11241
KEGG_PATHWAY	hsa04151:PI3K-Akt signaling pathway	13	8.78378	0.000814206	P35442, P05997, P12110, P20908, P12111, P02452, P16144, P02461, P08123, P26006, P24821, P12109, P23229	91	69	1433	2.96687	0.125759	0.0265217	0.983841
GOTERM_MF_DIRECT	GO:0016491~oxidoreductase activity	11	7.43243	0.000943614	Q13268, P37059, Q9UHQ9, P15428, P52895, Q9Y6N5, P15121, O75891, P42330, P16435, P05091	141	57	2513	3.43947	0.275931	0.0775454	1.27849
KEGG_PATHWAY	hsa00480:Glutathione metabolism	8	5.40541	0.000964255	O75223, P21266, Q03013, P11413, P52209, P18283, P09488, P48735	91	27	1433	4.66585	0.147156	0.026181	1.16418
UP_SEQ_FEATURE	calcium-binding region:2; high affinity	5	3.37838	0.000966754	P06702, P26447, P05109, P25815, P29034	147	9	2598	9.81859	0.490905	0.0652836	1.44749
GOTERM_MF_DIRECT	GO:0008201~heparin binding	9	6.08108	0.00107203	P51888, P05164, P35442, P02788, P20908, P02749, Q06828, Q15063, Q14956	141	39	2513	4.11293	0.307074	0.0707396	1.4513
UP_KEYWORDS	Cell adhesion	14	9.45946	0.00127477	P35442, Q13835, P12110, P12111, P16144, P05107, Q15582, P26006, P24821, P12109, P49023, Q15063, Q05707, P23229	148	90	2610	2.74324	0.285005	0.023678	1.65645
UP_KEYWORDS	DNA replication	7	4.72973	0.00130924	P33993, P33992, P49736, P12004, P39748, Q14566, P25205	148	23	2610	5.36722	0.291466	0.0227086	1.70088
GOTERM_MF_DIRECT	GO:0003678~DNA helicase activity	5	3.37838	0.00148997	P33993, P33992, P49736, Q14566, P25205	141	10	2513	8.91135	0.399475	0.0814803	2.0118
UP_SEQ_FEATURE	domain:VWFA 1	4	2.7027	0.00159976	P12110, P12111, P12109, Q05707	147	5	2598	14.1388	0.672912	0.0966031	2.38465
INTERPRO	IPR001751:S100/Calbindin-D9k, conserved site	5	3.37838	0.00163304	P06702, P26447, P05109, P25815, P29034	147	10	2558	8.70068	0.491673	0.126569	2.26499
UP_SEQ_FEATURE	domain:VWFA 2	4	2.7027	0.00306797	P12110, P12111, P12109, Q05707	147	6	2598	11.7823	0.882901	0.163666	4.52638
UP_SEQ_FEATURE	glycosylation site:O-linked (Gal...)	4	2.7027	0.00306797	P12111, P02452, Q05707, P02461	147	6	2598	11.7823	0.882901	0.163666	4.52638
INTERPRO	IPR000372:Leucine-rich repeat-containing N-terminal	4	2.7027	0.00320774	P51888, P07585, P51884, Q06828	147	6	2558	11.6009	0.73556	0.198836	4.40388
GOTERM_BP_DIRECT	GO:0006260~DNA replication	8	5.40541	0.00330414	P33993, P33992, P11387, P49736, P12004, P39748, Q14566, P25205	142	36	2497	3.90767	0.965582	0.286033	5.10601
GOTERM_MF_DIRECT	GO:0042802~identical protein binding	23	15.5405	0.00344273	P09467, P02786, P02749, O75643, P02452, Q03154, Q9UN81, O75369, P08123, P21266, P26447, P50416, Q9ULW8, P11413, P02792, P13798, P15559, P53634, P04792, P12004, P29034, Q99497, Q14566	141	217	2513	1.88904	0.692551	0.155062	4.5917
INTERPRO	IPR013787:S100/CaBP-9k-type, calcium binding, subdomain	5	3.37838	0.00351806	P06702, P26447, P05109, P25815, P29034	147	12	2558	7.25057	0.767542	0.188146	4.82022
UP_KEYWORDS	Metal-binding	40	27.027	0.00360189	P05997, P09467, P20908, Q92626, Q03154, P48735, P02461, P26006, P05164, P80404, P27482, Q9BRF8, P49736, P25815, P06702, P00915, P04083, P02788, O00625, Q14CN2, P02452, Q9Y3Z3, P05109, Q93088, Q13938, P05107, P39748, P08123, P26447, P00740, P49023, O43169, P02792, P11678, Q99798, P23229, P29034, P78330, P00918, P02549	148	460	2610	1.53349	0.612875	0.0575882	4.61513
SMART	SM00013:LRRNT	4	2.7027	0.00386091	P51888, P07585, P51884, Q06828	82	6	1324	10.7642	0.27182	0.076239	4.04842
KEGG_PATHWAY	hsa00980:Metabolism of xenobiotics by cytochrome P450	6	4.05405	0.00390207	P07099, P21266, P52895, Q03013, P09488, Q9HAW8	91	18	1433	5.24908	0.47539	0.0880383	4.63487
GOTERM_BP_DIRECT	GO:0000082~G1/S transition of mitotic cell cycle	6	4.05405	0.00416101	P33993, P33992, P49736, P12004, Q14566, P25205	142	20	2497	5.27535	0.985661	0.320152	6.3897
SMART	SM01394:SM01394	5	3.37838	0.00441726	P06702, P26447, P05109, P25815, P29034	82	12	1324	6.72764	0.304426	0.0700306	4.61938
UP_SEQ_FEATURE	repeat:LRR 12	5	3.37838	0.00459529	P51888, P07585, P51884, P12111, Q06828	147	13	2598	6.79749	0.959841	0.219094	6.70773
UP_KEYWORDS	Proteoglycan	5	3.37838	0.00463299	P07585, P51884, Q06828, O00468, P13611	148	13	2610	6.78274	0.705156	0.0693217	5.89958
GOTERM_BP_DIRECT	GO:0071230~cellular response to amino acid stimulus	5	3.37838	0.00467052	P05997, P12109, P02452, P02461, P08123	142	13	2497	6.76327	0.991483	0.327763	7.14527
INTERPRO	IPR002035:von Willebrand factor, type A	7	4.72973	0.00496429	P12110, P12111, Q14CN2, P12109, P16144, Q05707, P05107	147	29	2558	4.20033	0.872589	0.227051	6.73844
UP_KEYWORDS	Epidermolysis bullosa	4	2.7027	0.00518176	P15924, P16144, P23229, P26006	148	7	2610	10.0772	0.744963	0.0730987	6.57667
GOTERM_BP_DIRECT	GO:0070208~protein heterotrimerization	4	2.7027	0.00521624	P12110, P12109, P02452, P08123	142	7	2497	10.0483	0.995127	0.336045	7.9482
UP_KEYWORDS	NADP	9	6.08108	0.00525137	P52895, P11413, P52209, P15121, O75891, P48735, P15559, P42330, P16435	148	49	2610	3.23911	0.749614	0.0702891	6.66224
GOTERM_BP_DIRECT	GO:0007568~aging	8	5.40541	0.00610512	P05164, P07585, P36955, P80404, P15559, P02461, P05107, P53634	142	40	2497	3.5169	0.998039	0.359362	9.24211
GOTERM_CC_DIRECT	GO:0005604~basement membrane	7	4.72973	0.00671935	P35442, P24821, P36955, P20908, P23229, Q15582, O00515	147	31	2580	3.96313	0.770019	0.136685	8.21265
INTERPRO	IPR013032:EGF-like, conserved site	6	4.05405	0.0067571	P35442, P24821, P00740, O00468, P16144, P13611	147	22	2558	4.74583	0.93961	0.267932	9.0665
GOTERM_MF_DIRECT	GO:0050786~RAGE receptor binding	4	2.7027	0.00770661	P06702, P26447, P05109, P25815	141	8	2513	8.91135	0.929056	0.281603	10.0077
GOTERM_BP_DIRECT	GO:0015701~bicarbonate transport	4	2.7027	0.00800326	Q9UHQ9, P00915, P00918, P02730	142	8	2497	8.79225	0.99972	0.420355	11.9483
UP_SEQ_FEATURE	repeat:LRR 11	5	3.37838	0.00803302	P51888, P07585, P51884, P12111, Q06828	147	15	2598	5.89116	0.99641	0.3311	11.4485
GOTERM_BP_DIRECT	GO:0001649~osteoblast differentiation	8	5.40541	0.00803728	Q7KZF4, P24821, P12109, O75643, P02452, O76021, Q14956, P13611	142	42	2497	3.34943	0.999729	0.401566	11.9962
UP_KEYWORDS	Iron	9	6.08108	0.00852595	P05164, P02788, P80404, O00625, O43169, P02792, Q92626, P11678, Q99798	148	53	2610	2.99465	0.894805	0.106489	10.6065
UP_SEQ_FEATURE	propeptide:N-terminal propeptide	3	2.02703	0.00906497	P02452, P02461, P08123	147	3	2598	17.6735	0.998264	0.34541	12.8271
UP_SEQ_FEATURE	region of interest:Nonhelical region	3	2.02703	0.00906497	P12110, P12111, P20908	147	3	2598	17.6735	0.998264	0.34541	12.8271
UP_KEYWORDS	Serine biosynthesis	3	2.02703	0.00910487	Q9Y617, O43175, P78330	148	3	2610	17.6351	0.909784	0.108233	11.2875
GOTERM_BP_DIRECT	GO:0071799~cellular response to prostaglandin D stimulus	3	2.02703	0.00914888	P24821, P52895, P42330	142	3	2497	17.5845	0.999914	0.423268	13.5449
GOTERM_CC_DIRECT	GO:0005589~collagen type VI trimer	3	2.02703	0.00918946	P07585, P12111, P12109	147	3	2580	17.551	0.866354	0.167199	11.0721
UP_SEQ_FEATURE	repeat:LRR 6	6	4.05405	0.0093303	P51888, P07585, P51884, P12111, Q06828, Q92626	147	24	2598	4.41837	0.99856	0.335649	13.1782
UP_SEQ_FEATURE	repeat:LRR 10	5	3.37838	0.0102504	P51888, P07585, P51884, P12111, Q06828	147	16	2598	5.52296	0.999247	0.344949	14.3859
INTERPRO	IPR003591:Leucine-rich repeat, typical subtype	5	3.37838	0.0108155	P51888, P07585, P51884, Q06828, Q92626	147	16	2558	5.43793	0.988913	0.362499	14.1386
UP_SEQ_FEATURE	repeat:LRR 5	6	4.05405	0.0111461	P51888, P07585, P51884, P12111, Q06828, Q92626	147	25	2598	4.24163	0.9996	0.352508	15.5465
KEGG_PATHWAY	hsa04110:Cell cycle	6	4.05405	0.0119311	P33993, P33992, P49736, P12004, Q14566, P25205	91	23	1433	4.10798	0.861997	0.219296	13.5579
UP_SEQ_FEATURE	repeat:LRR 9	5	3.37838	0.0128294	P51888, P07585, P51884, P12111, Q06828	147	17	2598	5.19808	0.999878	0.377718	17.688
UP_KEYWORDS	Dwarfism	5	3.37838	0.0129292	P36955, P02452, O75369, P12004, P08123	148	17	2610	5.1868	0.967371	0.144074	15.6678
GOTERM_BP_DIRECT	GO:0006469~negative regulation of protein kinase activity	5	3.37838	0.0130303	P07585, P15090, P04792, Q99497, P10644	142	17	2497	5.17191	0.999998	0.523733	18.7548
SMART	SM00369:LRR_TYP	5	3.37838	0.0134536	P51888, P07585, P51884, Q06828, Q92626	82	16	1324	5.04573	0.670666	0.16899	13.472
KEGG_PATHWAY	hsa05204:Chemical carcinogenesis	5	3.37838	0.0147824	P07099, P21266, Q03013, P09488, Q9HAW8	91	16	1433	4.92102	0.914335	0.238933	16.5376
KEGG_PATHWAY	hsa00140:Steroid hormone biosynthesis	4	2.7027	0.0152653	P37059, P52895, Q9HAW8, P42330	91	9	1433	6.99878	0.920992	0.224169	17.0328
UP_SEQ_FEATURE	nucleotide phosphate-binding region:NADP	6	4.05405	0.0154717	P52895, P11413, P15121, P48735, P42330, P16435	147	27	2598	3.92744	0.999981	0.419685	20.9474
UP_SEQ_FEATURE	repeat:Annexin 3	4	2.7027	0.0155799	P04083, Q9UJ72, P08758, P08133	147	10	2598	7.06939	0.999983	0.406622	21.0783
UP_SEQ_FEATURE	repeat:Annexin 4	4	2.7027	0.0155799	P04083, Q9UJ72, P08758, P08133	147	10	2598	7.06939	0.999983	0.406622	21.0783
UP_SEQ_FEATURE	repeat:Annexin 2	4	2.7027	0.0155799	P04083, Q9UJ72, P08758, P08133	147	10	2598	7.06939	0.999983	0.406622	21.0783
UP_SEQ_FEATURE	repeat:Annexin 1	4	2.7027	0.0155799	P04083, Q9UJ72, P08758, P08133	147	10	2598	7.06939	0.999983	0.406622	21.0783
UP_KEYWORDS	Annexin	4	2.7027	0.0156751	P04083, Q9UJ72, P08758, P08133	148	10	2610	7.05405	0.984317	0.165282	18.6886
UP_SEQ_FEATURE	repeat:LRR 8	5	3.37838	0.0157888	P51888, P07585, P51884, P12111, Q06828	147	18	2598	4.9093	0.999985	0.396453	21.3303
UP_SEQ_FEATURE	domain:EF-hand 2	8	5.40541	0.0161713	P06702, P27482, P26447, P05109, Q13938, P25815, P29034, P02549	147	48	2598	2.94558	0.999989	0.390292	21.79
GOTERM_MF_DIRECT	GO:0046872~metal ion binding	22	14.8649	0.0162171	P09467, P05997, O00625, Q14CN2, P20908, P02452, Q03154, Q92626, P02461, P05107, P08123, P26006, Q96RQ3, P05164, P80404, Q9BRF8, O43169, P11678, P49736, Q15063, Q99798, P23229	141	233	2513	1.68283	0.996271	0.462754	19.9762
INTERPRO	IPR018252:Annexin repeat, conserved site	4	2.7027	0.0162469	P04083, Q9UJ72, P08758, P08133	147	10	2558	6.96054	0.998865	0.460167	20.5162
INTERPRO	IPR001464:Annexin	4	2.7027	0.0162469	P04083, Q9UJ72, P08758, P08133	147	10	2558	6.96054	0.998865	0.460167	20.5162
INTERPRO	IPR018502:Annexin repeat	4	2.7027	0.0162469	P04083, Q9UJ72, P08758, P08133	147	10	2558	6.96054	0.998865	0.460167	20.5162
GOTERM_MF_DIRECT	GO:0005178~integrin binding	7	4.72973	0.0169139	P20908, P49023, P23229, P02461, Q14956, Q15582, P26006	141	38	2513	3.28313	0.997074	0.442004	20.7454
UP_SEQ_FEATURE	domain:VWFA 3	3	2.02703	0.0174625	P12110, P12111, P12109	147	4	2598	13.2551	0.999995	0.400917	23.3231
UP_KEYWORDS	Hydrogen peroxide	3	2.02703	0.0175378	P05164, Q92626, P11678	148	4	2610	13.2264	0.990471	0.176252	20.6806
GOTERM_BP_DIRECT	GO:0044598~doxorubicin metabolic process	3	2.02703	0.0176212	P52895, P15121, P42330	142	4	2497	13.1884	1	0.614242	24.5373
GOTERM_BP_DIRECT	GO:0048565~digestive tract development	3	2.02703	0.0176212	P16144, P23229, P02461	142	4	2497	13.1884	1	0.614242	24.5373
GOTERM_BP_DIRECT	GO:0018916~nitrobenzene metabolic process	3	2.02703	0.0176212	P21266, Q03013, P09488	142	4	2497	13.1884	1	0.614242	24.5373
GOTERM_BP_DIRECT	GO:0002523~leukocyte migration involved in inflammatory response	3	2.02703	0.0176212	P06702, P05109, P05107	142	4	2497	13.1884	1	0.614242	24.5373
GOTERM_BP_DIRECT	GO:0001816~cytokine production	3	2.02703	0.0176212	P06702, P15090, P05109	142	4	2497	13.1884	1	0.614242	24.5373
GOTERM_BP_DIRECT	GO:0044597~daunorubicin metabolic process	3	2.02703	0.0176212	P52895, P15121, P42330	142	4	2497	13.1884	1	0.614242	24.5373
GOTERM_BP_DIRECT	GO:0006564~L-serine biosynthetic process	3	2.02703	0.0176212	Q9Y617, O43175, P78330	142	4	2497	13.1884	1	0.614242	24.5373
INTERPRO	IPR003081:Glutathione S-transferase, Mu class	3	2.02703	0.0179915	P21266, Q03013, P09488	147	4	2558	13.051	0.999456	0.465465	22.4695
INTERPRO	IPR010255:Haem peroxidase	3	2.02703	0.0179915	P05164, Q92626, P11678	147	4	2558	13.051	0.999456	0.465465	22.4695
INTERPRO	IPR019791:Haem peroxidase, animal, subgroup	3	2.02703	0.0179915	P05164, Q92626, P11678	147	4	2558	13.051	0.999456	0.465465	22.4695
UP_SEQ_FEATURE	repeat:LRR 4	6	4.05405	0.0180041	P51888, P07585, P51884, P12111, Q06828, Q92626	147	28	2598	3.78717	0.999997	0.397853	23.9578
GOTERM_CC_DIRECT	GO:0005882~intermediate filament	6	4.05405	0.0185036	P35900, Q13835, P15924, Q04695, P08729, P05783	147	28	2580	3.76093	0.98295	0.28773	21.1322
KEGG_PATHWAY	hsa05146:Amoebiasis	7	4.72973	0.0191806	P05997, P20908, P02452, P02461, P05107, P04792, P08123	91	35	1433	3.14945	0.959056	0.252113	20.9494
SMART	SM00335:ANX	4	2.7027	0.019368	P04083, Q9UJ72, P08758, P08133	82	10	1324	6.45854	0.798861	0.204758	18.8557
GOTERM_BP_DIRECT	GO:0042060~wound healing	5	3.37838	0.0194374	P07585, P24821, P15924, P05109, P02461	142	19	2497	4.6275	1	0.631792	26.7165
GOTERM_BP_DIRECT	GO:0032355~response to estradiol	5	3.37838	0.0194374	P04083, P02452, Q15063, P15559, P12004	142	19	2497	4.6275	1	0.631792	26.7165
UP_SEQ_FEATURE	domain:EF-hand 1	8	5.40541	0.0199773	P06702, P27482, P26447, P05109, Q13938, P25815, P29034, P02549	147	50	2598	2.82776	0.999999	0.418267	26.2289
BIOCARTA	h_slrpPathway:Small Leucine-rich Proteoglycan (SLRP) molecules	3	2.02703	0.0204066	P07585, P51884, Q06828	27	4	421	11.6944	0.763838	0.514035	19.2147
GOTERM_CC_DIRECT	GO:0043202~lysosomal lumen	7	4.72973	0.0205148	P51888, P07585, P51884, Q06828, O00584, O00468, P13611	147	39	2580	3.15018	0.989097	0.293615	23.1619
GOTERM_CC_DIRECT	GO:0016323~basolateral plasma membrane	7	4.72973	0.0230423	P15428, P04083, P15924, P02786, P00918, P02730, P26006	147	40	2580	3.07143	0.993793	0.304413	25.6443
GOTERM_CC_DIRECT	GO:0000784~nuclear chromosome, telomeric region	7	4.72973	0.0230423	P33993, P33992, P49736, P12004, P39748, Q14566, P25205	147	40	2580	3.07143	0.993793	0.304413	25.6443
GOTERM_MF_DIRECT	GO:0005544~calcium-dependent phospholipid binding	4	2.7027	0.0256891	P04083, Q9UJ72, P08758, P08133	141	12	2513	5.9409	0.999864	0.554758	29.8625
UP_SEQ_FEATURE	metal ion-binding site:Iron (heme axial ligand)	4	2.7027	0.0262964	P05164, O43169, Q92626, P11678	147	12	2598	5.89116	1	0.497876	33.0831
UP_SEQ_FEATURE	site:Transition state stabilizer	4	2.7027	0.0262964	P05164, Q92626, P11678, P05091	147	12	2598	5.89116	1	0.497876	33.0831
GOTERM_CC_DIRECT	GO:0008305~integrin complex	4	2.7027	0.0267798	P16144, P23229, P05107, P26006	147	12	2580	5.85034	0.997308	0.325987	29.1801
OMIM_DISEASE	158810~Bethlem myopathy 1	3	2.02703	0.0267957	P12110, P12111, P12109	71	3	712	10.0282	0.979984	0.979984	27.5344
OMIM_DISEASE	254090~Ullrich congenital muscular dystrophy 1	3	2.02703	0.0267957	P12110, P12111, P12109	71	3	712	10.0282	0.979984	0.979984	27.5344
UP_SEQ_FEATURE	repeat:LRR 3	6	4.05405	0.027196	P51888, P07585, P51884, P12111, Q06828, Q92626	147	31	2598	3.42067	1	0.497092	34.0091
UP_SEQ_FEATURE	repeat:LRR 1	6	4.05405	0.027196	P51888, P07585, P51884, P12111, Q06828, Q92626	147	31	2598	3.42067	1	0.497092	34.0091
UP_SEQ_FEATURE	repeat:LRR 2	6	4.05405	0.027196	P51888, P07585, P51884, P12111, Q06828, Q92626	147	31	2598	3.42067	1	0.497092	34.0091
GOTERM_MF_DIRECT	GO:0004032~alditol:NADP+ 1-oxidoreductase activity	3	2.02703	0.0275753	P52895, P15121, P42330	141	5	2513	10.6936	0.99993	0.549291	31.6907
GOTERM_MF_DIRECT	GO:0004128~cytochrome-b5 reductase activity, acting on NAD(P)H	3	2.02703	0.0275753	Q9UHQ9, P15559, P16435	141	5	2513	10.6936	0.99993	0.549291	31.6907
UP_SEQ_FEATURE	site:Lowers pKa of active site Tyr	3	2.02703	0.0280377	P52895, P15121, P42330	147	5	2598	10.6041	1	0.495647	34.8646
GOTERM_BP_DIRECT	GO:0018146~keratan sulfate biosynthetic process	3	2.02703	0.0282879	P51888, P51884, Q06828	142	5	2497	10.5507	1	0.751188	36.518
INTERPRO	IPR018170:Aldo/keto reductase, conserved site	3	2.02703	0.02887	P52895, P15121, P42330	147	5	2558	10.4408	0.999995	0.606601	33.6783
INTERPRO	IPR020471:Aldo/keto reductase subgroup	3	2.02703	0.02887	P52895, P15121, P42330	147	5	2558	10.4408	0.999995	0.606601	33.6783
GOTERM_MF_DIRECT	GO:0005518~collagen binding	5	3.37838	0.0308114	P07585, P51884, Q05707, Q15582, P26006	141	22	2513	4.05061	0.999978	0.561031	34.7248
GOTERM_BP_DIRECT	GO:0007160~cell-matrix adhesion	6	4.05405	0.0313472	P49023, P16144, P23229, P02461, P05107, P26006	142	32	2497	3.2971	1	0.770933	39.6102
UP_SEQ_FEATURE	repeat:LRR 7	5	3.37838	0.0317108	P51888, P07585, P51884, P12111, Q06828	147	22	2598	4.0167	1	0.527518	38.4782
UP_KEYWORDS	Integrin	4	2.7027	0.0329976	P16144, P23229, P05107, P26006	148	13	2610	5.4262	0.999853	0.297416	35.5562
KEGG_PATHWAY	hsa04640:Hematopoietic cell lineage	4	2.7027	0.0348502	P01903, P02786, P23229, P26006	91	12	1433	5.24908	0.997128	0.385987	34.9862
SMART	SM00327:VWA	5	3.37838	0.0350295	P12110, P12111, Q14CN2, P12109, Q05707	82	21	1324	3.84437	0.946278	0.306145	31.6779
GOTERM_MF_DIRECT	GO:0042803~protein homodimerization activity	17	11.4865	0.0354173	P04083, O95994, P02786, Q03013, Q9HAW8, P02730, P08133, O75223, P15428, P21266, P80404, P14091, P11413, P09488, P02652, Q99497, P78330	141	178	2513	1.70217	0.999996	0.585585	38.8283
INTERPRO	IPR012340:Nucleic acid-binding, OB-fold	6	4.05405	0.0367882	P33993, P33992, P49736, P54577, Q14566, P25205	147	33	2558	3.16388	1	0.669911	40.8691
KEGG_PATHWAY	hsa03320:PPAR signaling pathway	5	3.37838	0.0382156	Q01469, Q9ULC5, P50416, P15090, P02652	91	21	1433	3.74935	0.998386	0.390158	37.6851
COG_ONTOLOGY	Lipid metabolism	4	2.7027	0.0387139	Q9H845, Q9HCC0, Q9ULC5, Q96RQ3	18	14	296	4.69841	0.299071	0.299071	20.3259
UP_KEYWORDS	Peroxidase	4	2.7027	0.0403044	P05164, Q92626, P18283, P11678	148	14	2610	5.03861	0.99998	0.340411	41.6492
UP_SEQ_FEATURE	metal ion-binding site:Calcium; via carbonyl oxygen	3	2.02703	0.0405226	P05164, Q92626, P11678	147	6	2598	8.83673	1	0.606003	46.3985
GOTERM_BP_DIRECT	GO:0070301~cellular response to hydrogen peroxide	4	2.7027	0.0405509	P04083, P15121, P12004, Q99497	142	14	2497	5.02414	1	0.839942	48.0834
GOTERM_BP_DIRECT	GO:0016525~negative regulation of angiogenesis	4	2.7027	0.0405509	P35442, P07585, P36955, P02749	142	14	2497	5.02414	1	0.839942	48.0834
UP_KEYWORDS	Gamma-carboxyglutamic acid	3	2.02703	0.0406903	P00740, Q15063, Q15582	148	6	2610	8.81757	0.999982	0.332785	41.9557
GOTERM_BP_DIRECT	GO:0006693~prostaglandin metabolic process	3	2.02703	0.0408775	P15428, P52895, P42330	142	6	2497	8.79225	1	0.829722	48.3625
GOTERM_BP_DIRECT	GO:0050832~defense response to fungus	3	2.02703	0.0408775	P05164, P06702, P05109	142	6	2497	8.79225	1	0.829722	48.3625
INTERPRO	IPR002048:EF-hand domain	8	5.40541	0.0409819	P06702, P27482, P26447, P05109, Q13938, P25815, P29034, P02549	147	57	2558	2.4423	1	0.684921	44.3775
INTERPRO	IPR001395:Aldo/keto reductase	3	2.02703	0.0417011	P52895, P15121, P42330	147	6	2558	8.70068	1	0.667847	44.9594
UP_KEYWORDS	Heparin-binding	5	3.37838	0.0425437	P35442, P02788, P20908, P02749, Q15063	148	24	2610	3.67399	0.999989	0.335258	43.4071
KEGG_PATHWAY	hsa04611:Platelet activation	6	4.05405	0.0456971	P05997, P50552, P20908, P02452, P02461, P08123	91	32	1433	2.95261	0.999555	0.423781	43.3206
INTERPRO	IPR001791:Laminin G domain	4	2.7027	0.049984	P35442, P20908, O00468, Q05707	147	15	2558	4.64036	1	0.713132	51.2657
INTERPRO	IPR001611:Leucine-rich repeat	5	3.37838	0.0505177	P51888, P07585, P51884, Q06828, Q92626	147	25	2558	3.48027	1	0.696472	51.648
GOTERM_MF_DIRECT	GO:0009055~electron carrier activity	6	4.05405	0.0516836	Q9H845, P18283, P15121, O43175, P16435, P05091	141	37	2513	2.89017	1	0.701782	51.4848
UP_SEQ_FEATURE	domain:TSP N-terminal	3	2.02703	0.0546721	P35442, P20908, Q05707	147	7	2598	7.57434	1	0.706645	57.154
UP_KEYWORDS	Osteogenesis imperfecta	3	2.02703	0.0548937	P36955, P02452, P08123	148	7	2610	7.55792	1	0.400713	52.2547
GOTERM_BP_DIRECT	GO:0042178~xenobiotic catabolic process	3	2.02703	0.0551419	P21266, Q03013, P09488	142	7	2497	7.53622	1	0.900705	59.27
GOTERM_BP_DIRECT	GO:0030203~glycosaminoglycan metabolic process	3	2.02703	0.0551419	P07585, O00468, P13611	142	7	2497	7.53622	1	0.900705	59.27
GOTERM_BP_DIRECT	GO:0010596~negative regulation of endothelial cell migration	3	2.02703	0.0551419	P07585, P36955, P02749	142	7	2497	7.53622	1	0.900705	59.27
INTERPRO	IPR023210:NADP-dependent oxidoreductase domain	3	2.02703	0.0562296	P52895, P15121, P42330	147	7	2558	7.45773	1	0.716632	55.5697
UP_SEQ_FEATURE	compositionally biased region:Cys-rich	4	2.7027	0.0568168	P51888, P07585, P51884, Q06828	147	16	2598	4.41837	1	0.709819	58.5962
PIR_SUPERFAMILY	PIRSF000097:aldo-keto reductase	3	2.02703	0.0585659	P52895, P15121, P42330	35	5	404	6.92571	0.871513	0.871513	41.1825
UP_KEYWORDS	Leucine-rich repeat	5	3.37838	0.0617363	P51888, P07585, P51884, Q06828, Q92626	148	27	2610	3.26577	1	0.428019	56.5881
UP_KEYWORDS	EGF-like domain	5	3.37838	0.0617363	P35442, P24821, P00740, O00468, P13611	148	27	2610	3.26577	1	0.428019	56.5881
GOTERM_BP_DIRECT	GO:0045471~response to ethanol	5	3.37838	0.0621733	P24821, P80404, P11413, P05109, P15559	142	27	2497	3.25639	1	0.918999	63.8138
KEGG_PATHWAY	hsa00982:Drug metabolism - cytochrome P450	4	2.7027	0.0629077	P21266, Q03013, P09488, Q9HAW8	91	15	1433	4.19927	0.999978	0.510666	54.5551
KEGG_PATHWAY	hsa00260:Glycine, serine and threonine metabolism	4	2.7027	0.0629077	Q9Y617, Q93088, O43175, P78330	91	15	1433	4.19927	0.999978	0.510666	54.5551
SMART	SM00210:TSPN	3	2.02703	0.0635202	P35442, P20908, Q05707	82	7	1324	6.91986	0.995399	0.450055	50.3964
INTERPRO	IPR013783:Immunoglobulin-like fold	9	6.08108	0.0650279	P01903, P24821, P12111, Q96IQ7, Q92626, P16144, Q05707, O75369, P13611	147	76	2558	2.06069	1	0.751382	61.0364
UP_KEYWORDS	Sulfation	4	2.7027	0.0666031	P51884, P00740, P20908, Q06828	148	17	2610	4.14944	1	0.442754	59.446
GOTERM_BP_DIRECT	GO:0014070~response to organic cyclic compound	4	2.7027	0.0669949	P07099, P51884, P50416, P11413	142	17	2497	4.13753	1	0.926799	66.6501
GOTERM_BP_DIRECT	GO:0006805~xenobiotic metabolic process	4	2.7027	0.0669949	P07099, Q03154, P15559, P16435	142	17	2497	4.13753	1	0.926799	66.6501
INTERPRO	IPR001881:EGF-like calcium-binding	4	2.7027	0.0687719	P35442, P00740, O00468, P13611	147	17	2558	4.09444	1	0.75455	63.1674
UP_KEYWORDS	FAD	5	3.37838	0.0689979	Q9H845, Q9UHQ9, Q9Y6N5, P15559, P16435	148	28	2610	3.14913	1	0.444335	60.7876
GOTERM_MF_DIRECT	GO:0043295~glutathione binding	3	2.02703	0.0691739	P21266, Q03013, P09488	141	8	2513	6.68351	1	0.783944	62.3569
GOTERM_BP_DIRECT	GO:0042493~response to drug	9	6.08108	0.0698807	P33993, P04083, P80404, P50416, P11387, P02452, P02652, P16435, P26006	142	78	2497	2.02898	1	0.928195	68.2466
UP_SEQ_FEATURE	domain:EGF-like 3	3	2.02703	0.0702624	P35442, P24821, O00468	147	8	2598	6.62755	1	0.775892	66.6544
UP_SEQ_FEATURE	domain:GST N-terminal	3	2.02703	0.0702624	P21266, Q03013, P09488	147	8	2598	6.62755	1	0.775892	66.6544
UP_KEYWORDS	Palmoplantar keratoderma	3	2.02703	0.0705413	P15924, Q04695, P53634	148	8	2610	6.61318	1	0.441782	61.6303
GOTERM_BP_DIRECT	GO:0042340~keratan sulfate catabolic process	3	2.02703	0.0708548	P51888, P51884, Q06828	142	8	2497	6.59419	1	0.924208	68.7692
GOTERM_BP_DIRECT	GO:0030593~neutrophil chemotaxis	3	2.02703	0.0708548	P06702, P05109, P05107	142	8	2497	6.59419	1	0.924208	68.7692
GOTERM_BP_DIRECT	GO:0006268~DNA unwinding involved in DNA replication	3	2.02703	0.0708548	P33993, P49736, Q14566	142	8	2497	6.59419	1	0.924208	68.7692
INTERPRO	IPR011992:EF-hand-like domain	8	5.40541	0.0741116	P06702, P27482, P26447, P05109, Q13938, P25815, P29034, P02549	147	65	2558	2.14171	1	0.765202	66.02
UP_KEYWORDS	Keratin	4	2.7027	0.0767417	P35900, Q04695, P08729, P05783	148	18	2610	3.91892	1	0.460781	64.8501
GOTERM_CC_DIRECT	GO:0071944~cell periphery	4	2.7027	0.0776058	O14745, Q04695, P05783, P26006	147	18	2580	3.90023	1	0.66735	64.185
INTERPRO	IPR003961:Fibronectin, type III	4	2.7027	0.079199	P24821, P12111, P16144, Q05707	147	18	2558	3.86697	1	0.773544	68.5457
SMART	SM00179:EGF_CA	4	2.7027	0.0806283	P35442, P00740, O00468, P13611	82	17	1324	3.79914	0.998985	0.498088	59.2648
KEGG_PATHWAY	hsa00280:Valine, leucine and isoleucine degradation	5	3.37838	0.0842401	Q9HCC0, P54868, P80404, Q96RQ3, P05091	91	27	1433	2.91616	1	0.596473	65.6369
UP_KEYWORDS	Cleavage on pair of basic residues	5	3.37838	0.0847749	P00740, O00526, P23229, P02652, P26006	148	30	2610	2.93919	1	0.486063	68.6508
UP_KEYWORDS	Flavoprotein	5	3.37838	0.0847749	Q9H845, Q9UHQ9, Q9Y6N5, P15559, P16435	148	30	2610	2.93919	1	0.486063	68.6508
GOTERM_MF_DIRECT	GO:0005543~phospholipid binding	4	2.7027	0.0852696	P04083, P02749, P08758, P02652	141	19	2513	3.75215	1	0.83354	70.322
GOTERM_CC_DIRECT	GO:1903561~extracellular vesicle	5	3.37838	0.0859238	P51888, P12110, P12111, P02786, P05107	147	30	2580	2.92517	1	0.684022	68.0802
UP_KEYWORDS	Oxidation	3	2.02703	0.0874277	P05164, P02652, Q99497	148	9	2610	5.87838	1	0.487457	69.82
UP_KEYWORDS	Antimicrobial	3	2.02703	0.0874277	P06702, P02788, P05109	148	9	2610	5.87838	1	0.487457	69.82
UP_KEYWORDS	Calcium/phospholipid-binding	3	2.02703	0.0874277	P04083, P08758, P08133	148	9	2610	5.87838	1	0.487457	69.82
UP_KEYWORDS	Inflammatory response	4	2.7027	0.087514	P06702, P04083, P05109, Q99497	148	19	2610	3.71266	1	0.478465	69.8574
GOTERM_BP_DIRECT	GO:0006730~one-carbon metabolic process	3	2.02703	0.0878096	P00915, O75891, P00918	142	9	2497	5.8615	1	0.955785	76.6693
GOTERM_BP_DIRECT	GO:0045109~intermediate filament organization	3	2.02703	0.0878096	P35900, P15924, Q04695	142	9	2497	5.8615	1	0.955785	76.6693
GOTERM_BP_DIRECT	GO:0001568~blood vessel development	3	2.02703	0.0878096	P20908, P02452, P08123	142	9	2497	5.8615	1	0.955785	76.6693
GOTERM_BP_DIRECT	GO:0007597~blood coagulation, intrinsic pathway	3	2.02703	0.0878096	P00740, P02749, P42785	142	9	2497	5.8615	1	0.955785	76.6693
INTERPRO	IPR004045:Glutathione S-transferase, N-terminal	3	2.02703	0.0894685	P21266, Q03013, P09488	147	9	2558	5.80045	1	0.801464	73.1217
INTERPRO	IPR002957:Keratin, type I	3	2.02703	0.0894685	P35900, Q04695, P05783	147	9	2558	5.80045	1	0.801464	73.1217
GOTERM_BP_DIRECT	GO:0030855~epithelial cell differentiation	5	3.37838	0.0939025	P52895, P50416, O00526, P12004, O75841	142	31	2497	2.83621	1	0.960764	79.0185
GOTERM_BP_DIRECT	GO:0098869~cellular oxidant detoxification	5	3.37838	0.0939025	P06702, Q92626, P18283, P11678, Q99497	142	31	2497	2.83621	1	0.960764	79.0185
GOTERM_BP_DIRECT	GO:0007229~integrin-mediated signaling pathway	5	3.37838	0.0939025	P16144, P23229, P02461, P05107, P26006	142	31	2497	2.83621	1	0.960764	79.0185
GOTERM_MF_DIRECT	GO:0048306~calcium-dependent protein binding	4	2.7027	0.0963921	P04083, P26447, P25815, P08133	141	20	2513	3.56454	1	0.854246	74.8801
UP_KEYWORDS	Helicase	6	4.05405	0.098285	P33993, P33992, O75643, P49736, Q14566, P25205	148	44	2610	2.40479	1	0.511311	74.198
UP_SEQ_FEATURE	region of interest:Linker 12	4	2.7027	0.0983762	P35900, Q04695, P08729, P05783	147	20	2598	3.53469	1	0.873212	79.0099
UP_KEYWORDS	Heme	4	2.7027	0.0988845	P05164, O43169, Q92626, P11678	148	20	2610	3.52703	1	0.504484	74.4217
GOTERM_MF_DIRECT	GO:0003697~single-stranded DNA binding	5	3.37838	0.0990279	P33993, P04083, Q9UN81, Q99497, Q14566	141	32	2513	2.7848	1	0.84696	75.8606

## Sheet: Latosinska_cascad_q20
Category	Term	Count	%	PValue	Genes	List Total	Pop Hits	Pop Total	Fold Enrichment	Bonferroni	Benjamini	FDR
UP_KEYWORDS	Extracellular matrix	33	11.5789	3.19275e-16	P02751, P05997, P20908, Q06828, O00468, Q9Y6C2, Q92626, Q99715, P02461, O00515, P20774, Q05707, P12110, P12111, Q14112, P08572, P02452, P23142, P35555, Q16363, Q15582, P08123, P39059, P51888, P07585, Q6PCB0, P24821, P51884, Q07507, P12109, P04275, Q15063, P13611	285	61	2610	4.95427	1.17906e-13	1.17906e-13	4.55191e-13
UP_KEYWORDS	Secreted	67	23.5088	1.22675e-14	P04114, P20908, Q06828, P31947, Q92626, Q99715, P02461, Q92820, P36955, P01859, P36952, Q05707, P08962, P01023, P06702, P04083, P02788, P12111, P02786, P02749, P08572, P02747, P05109, P08123, Q8WXI7, P24821, P00740, Q07507, P04275, Q9GZM7, Q15063, P13611, Q10472, P02751, P05997, O95994, O00468, Q9Y6C2, P17936, Q9BRX8, O00515, P01834, P20774, P01008, P02656, P13727, P02652, Q8WUY1, P12110, Q14CN2,…	285	237	2610	2.58894	4.32321e-12	2.1616e-12	1.67311e-11
GOTERM_BP_DIRECT	GO:0030198~extracellular matrix organization	32	11.2281	6.70141e-13	P02751, P05997, P20908, O00468, Q9Y6C2, Q92626, P02461, P26006, P18564, P36952, Q05707, P12110, P12111, Q14112, P08572, P02452, P16144, P23142, P05107, P35555, Q16363, Q15582, P08123, P07585, Q6PCB0, P24821, P51884, P12109, P04275, Q15063, P23229, P13611	273	71	2497	4.12238	1.04741e-09	1.04741e-09	1.11898e-09
UP_KEYWORDS	Glycoprotein	93	32.6316	3.70546e-12	P04114, Q6P4A8, Q06828, P05783, Q6PIU2, Q92626, Q99715, P02461, Q92820, P02730, P26006, P36955, P18564, P01859, P36952, P10153, Q05707, P19224, P08962, P01023, P05026, Q14566, P69905, P02788, P12111, P02786, P08575, P02749, P08572, P02747, O00526, P05107, P42785, P08123, P01903, P04233, Q8WXI7, P24821, P00740, P04275, Q9GZM7, Q15063, O60487, Q14956, P53634, P13611, Q10472, B0FP48, P35442, P02751,…	285	437	2610	1.94893	1.31174e-09	4.37247e-10	5.07647e-09
UP_KEYWORDS	Disulfide bond	79	27.7193	1.50076e-10	P04114, P20908, Q6P4A8, Q06828, Q92626, Q99715, P02461, P26006, P80404, P18564, P01859, O95833, P10153, Q05707, P01023, P05026, P02788, P04083, P12111, P02786, P02749, P08572, P02747, P05107, P42785, P08123, P01903, P04233, Q8WXI7, P24821, P00740, Q07507, P04275, Q9GZM7, Q15063, O60487, P53634, P13611, Q10472, P35442, P02751, P05997, O95994, Q8WZ42, O00468, Q9Y6C2, P17936, P10644, P05164, P01834,…	285	365	2610	1.98212	5.3127e-08	1.32818e-08	2.05603e-07
GOTERM_CC_DIRECT	GO:0005576~extracellular region	59	20.7018	1.71825e-10	P04114, P20908, Q06828, Q99715, P02461, P36955, P01859, P10153, Q05707, P01023, P06702, P69905, P04083, P02788, P12111, P02786, P02749, P08572, P02747, P05109, P08123, P24821, P00740, P04275, Q9GZM7, P13611, Q10472, P02751, P35442, P05997, Q8WZ42, O00468, Q9Y6C2, P68871, P17936, P12814, P01834, P20774, P01008, P02656, P13727, P02652, Q8WUY1, P12110, Q14112, P02452, P23142, Q16363, P35555, Q15582,…	284	233	2580	2.30037	5.63585e-08	5.63585e-08	2.32732e-07
GOTERM_MF_DIRECT	GO:0005201~extracellular matrix structural constituent	16	5.61404	2.15344e-10	P05997, P20908, P08572, P02452, Q92626, P23142, P35555, Q16363, P02461, P08123, P39059, P51888, P51884, Q9GZM7, Q05707, P13611	275	22	2513	6.64595	1.13702e-07	1.13702e-07	3.1248e-07
GOTERM_BP_DIRECT	GO:0007155~cell adhesion	34	11.9298	2.94306e-10	P02751, P35442, P20908, Q9Y6C2, Q99715, Q93052, P26006, P18564, P05026, Q13835, P12110, Q14112, P12111, P02452, P16144, P14923, Q16363, P05107, Q15582, P39059, P35580, Q8WXI7, P24821, Q07507, P12109, P49023, P04275, Q9GZM7, Q15063, P23229, Q14956, Q08431, Q16853, P13611	273	96	2497	3.23939	4.60001e-07	2.3e-07	4.91434e-07
GOTERM_CC_DIRECT	GO:0005578~proteinaceous extracellular matrix	21	7.36842	6.03891e-10	P02751, P05997, P12110, P12111, P20908, Q06828, Q9Y6C2, Q92626, P23142, P35555, Q15582, P08123, P39059, P51888, P51884, Q07507, P20774, P04275, Q15063, Q05707, P13611	284	40	2580	4.76937	1.98076e-07	9.90381e-08	8.17954e-07
UP_SEQ_FEATURE	glycosylation site:N-linked (GlcNAc...)	78	27.3684	9.74661e-10	P04114, Q6P4A8, Q06828, Q6PIU2, Q92626, Q99715, Q92820, P02730, P26006, P36955, P18564, P01859, P36952, P10153, Q05707, P19224, P08962, P01023, P05026, P02788, P12111, P02786, P08575, P02749, P08572, O00526, P05107, P42785, P08123, P01903, P04233, Q8WXI7, P24821, P00740, P04275, Q9GZM7, Q15063, O60487, Q14956, P53634, P13611, Q10472, B0FP48, P35442, P02751, P05997, O00468, Q9Y6C2, Q9HAW8, P17936,…	284	371	2598	1.92328	1.63061e-06	1.63061e-06	1.64081e-06
UP_KEYWORDS	Cell adhesion	32	11.2281	1.02959e-09	P02751, P35442, P12931, Q8WUP2, Q9Y6C2, Q99715, Q93052, P26006, P18564, Q05707, P05026, Q13835, P12110, Q14112, P12111, P16144, P14923, P05107, Q16363, Q15582, P39059, P35580, P24821, Q07507, P12109, P49023, P04275, Q15063, P23229, O60487, Q08431, Q16853	285	90	2610	3.25614	3.64476e-07	7.28951e-08	1.41053e-06
UP_SEQ_FEATURE	signal peptide	79	27.7193	1.11851e-09	P04114, P20908, Q6P4A8, Q06828, Q92626, Q99715, P02461, Q92820, P26006, P36955, P18564, P10153, Q05707, P19224, P01023, P02788, P12111, P08575, P02749, P08572, P02747, O00526, P05107, P42785, P08123, P01903, P24821, P00740, Q07507, P04275, Q9GZM7, Q15063, O60487, Q14956, P53634, P13611, B0FP48, P35442, P02751, P05997, O95994, O00468, Q9Y6C2, Q9HAW8, P17936, Q9BRX8, P05164, P01834, P20774, P01008,…	284	379	2598	1.90682	1.87127e-06	9.35636e-07	1.88298e-06
GOTERM_CC_DIRECT	GO:0005615~extracellular space	64	22.4561	1.23442e-09	P04114, Q6P4A8, Q06828, P31947, Q92626, Q99715, P02461, Q92820, P36955, P13645, Q03169, P01859, P36952, Q05707, P08962, P06702, P04083, P02788, P12111, P02786, P02749, P02747, P05109, P54577, P08123, Q8WXI7, P24821, P00740, Q07507, P26447, Q9GZM7, P15121, Q15063, P53634, P04792, P00918, P13611, P02751, O95994, P17936, P05164, P12814, P01834, P20774, P01008, P02656, P12110, P50453, P02452, P23142,…	284	276	2580	2.10655	4.04888e-07	1.34963e-07	1.67198e-06
INTERPRO	IPR008160:Collagen triple helix repeat	14	4.91228	3.07956e-09	P05997, P12110, P20908, P12111, P08572, P02747, Q9Y6C2, P02452, Q99715, P02461, P08123, P39059, P12109, Q05707	277	19	2558	6.80448	2.09717e-06	2.09717e-06	4.62705e-06
UP_SEQ_FEATURE	sequence variant	217	76.1404	3.23261e-09	P04114, Q6PIU2, O43175, O43290, Q9BRF8, P13645, P13647, P17661, Q08J23, Q9NX55, O75363, P54577, P42785, O75369, P20042, P01903, P09493, Q8WXI7, Q9GZM7, Q9BRG1, O75891, Q15063, P13798, P53634, Q10472, P78330, P05997, P33241, P07951, Q9NZN4, P10644, P01008, P09488, Q8WUY1, Q13835, O76070, P16144, P14923, Q15582, O75874, O43592, Q99798, Q96AQ6, Q16853, P23381, O14745, Q6P4A8, P31947, P05783, Q9Y6E2,…	284	1577	2598	1.25878	5.40813e-06	1.80271e-06	5.44199e-06
GOTERM_CC_DIRECT	GO:0031012~extracellular matrix	44	15.4386	4.84708e-09	P02751, P35442, P05997, P20908, Q06828, O00468, Q9Y6C2, Q92626, Q15029, Q99715, P02461, P36955, P08670, P20774, Q05707, P06702, P15924, P12110, Q14112, P12111, P02749, P08572, P02452, P14923, P23142, Q16363, P35555, O75369, Q15582, P08123, P39059, P51888, P07585, P24821, P21980, P51884, Q07507, P12109, P04275, Q9GZM7, Q15063, Q08431, P04792, P13611	284	160	2580	2.49824	1.58984e-06	3.9746e-07	6.56524e-06
UP_KEYWORDS	Collagen	15	5.26316	1.72424e-08	P05997, P12110, P20908, P12111, P08572, P02747, P02452, Q9Y6C2, Q99715, P02461, P08123, P39059, P12109, P13674, Q05707	285	24	2610	5.72368	6.10378e-06	1.0173e-06	2.36219e-05
KEGG_PATHWAY	hsa04512:ECM-receptor interaction	19	6.66667	2.26019e-08	P35442, P02751, P05997, P12110, P20908, P12111, P08572, P02452, O00468, P16144, P02461, Q16363, P08123, P26006, P24821, P12109, P18564, P04275, P23229	166	38	1433	4.31627	4.70118e-06	4.70118e-06	2.8511e-05
UP_KEYWORDS	Calcium	40	14.0351	3.30934e-08	P35442, P05997, P20908, Q8WZ42, O00468, Q92626, Q9NZN4, P02461, P26006, P08133, P05164, P12814, P27482, Q9ULW8, P08758, P25815, P06702, P04083, Q14112, P06703, P02452, P05109, P23142, Q13938, P35555, P08123, Q96FQ6, P21980, Q15746, P26447, P00740, P24844, P11678, P23229, Q99584, O43852, Q16853, P29034, P02549, P13611	285	147	2610	2.49194	1.1715e-05	1.67358e-06	4.53375e-05
GOTERM_CC_DIRECT	GO:0070062~extracellular exosome	175	61.4035	4.14191e-08	P04114, Q9H6S3, Q99715, O43175, P02730, P26006, Q9Y2T3, Q9BRF8, P80404, P13645, Q9Y696, P18564, P13647, Q9UJ70, Q08257, P17661, Q9BW04, P19224, P15559, P08758, P08962, P49419, Q99497, P06702, P04083, P12111, P08575, P02749, P06703, P08572, P02747, O75363, P42785, O75369, P01903, P04233, Q8WXI7, Q6NVY1, Q07507, P61254, P16401, Q9GZM7, Q9BRG1, O75891, P13798, P53634, Q04695, P33241, O00468, Q9NZN4,…	284	1195	2580	1.33037	1.35854e-05	2.71709e-06	5.61011e-05
UP_KEYWORDS	Disease mutation	95	33.3333	4.73078e-08	O14745, P09467, P42224, P52895, P04114, P20908, P05783, Q92626, Q15029, Q99715, P48735, O43175, P02461, P11172, P02730, P16435, Q9H845, Q9HCC0, P80404, P13645, P18564, P13647, Q14376, P55263, P17661, P49419, Q99497, Q08J23, P69905, P15924, P54868, P12111, P02786, P08575, P08572, P02747, P54577, P05107, O75369, P11277, P08123, P09493, P24821, P00740, Q6NVY1, P11413, P04275, P02792, P53634, P04792,…	285	529	2610	1.64461	1.67468e-05	2.09337e-06	6.48112e-05
GOTERM_CC_DIRECT	GO:0005581~collagen trimer	14	4.91228	5.11914e-08	P05997, P12110, P20908, P12111, P02747, P02452, Q9Y6C2, Q99715, P02461, P08123, P39059, P12109, P13674, Q05707	284	22	2580	5.78105	1.67906e-05	2.79846e-06	6.93374e-05
UP_SEQ_FEATURE	disulfide bond	64	22.4561	5.67577e-08	P04114, Q06828, Q92626, P02461, P26006, P18564, P01859, P10153, P01023, P05026, P02788, P12111, P02786, P02749, P08572, P02747, P05107, P01903, P04233, Q8WXI7, P24821, P00740, Q07507, P04275, Q9GZM7, Q15063, O60487, P53634, Q10472, P13611, P35442, P02751, Q8WZ42, O00468, Q9Y6C2, P17936, P10644, P05164, P01834, P20774, P01008, Q96IQ7, P13727, P02652, Q9BRA2, Q14112, P14854, P02452, P16144, P23142,…	284	304	2598	1.92587	9.49511e-05	2.37386e-05	9.55497e-05
KEGG_PATHWAY	hsa04974:Protein digestion and absorption	14	4.91228	7.87988e-08	P05997, P12110, P20908, P12111, P08572, P02452, Q99715, P02461, P42785, P08123, P39059, P12109, Q05707, P05026	166	22	1433	5.49343	1.639e-05	8.19504e-06	9.94001e-05
UP_SEQ_FEATURE	short sequence motif:Cell attachment site	15	5.26316	1.3156e-07	P35442, P02751, P05997, P12110, P12111, P02452, Q99715, Q16363, P05107, Q15582, P12109, P04275, Q05707, Q14956, Q08431	284	27	2598	5.08216	0.000220076	4.40192e-05	0.000221478
KEGG_PATHWAY	hsa04510:Focal adhesion	25	8.77193	1.96862e-07	P35442, P02751, P05997, P12110, P12111, P20908, P12931, P08572, P02452, P16144, P02461, Q16363, O75369, P08123, P26006, P12814, P24821, Q15746, P50552, P18564, P12109, P24844, P49023, P04275, P23229	166	70	1433	3.08305	4.09465e-05	1.3649e-05	0.00024833
UP_KEYWORDS	Polymorphism	204	71.5789	3.41834e-07	P04114, Q6PIU2, O43290, Q9BRF8, P13645, P13647, P17661, Q08J23, Q9NX55, O75363, P54577, P42785, O75369, P20042, P01903, Q8WXI7, Q9GZM7, Q9BRG1, O75891, Q15063, P13798, P53634, Q10472, P05997, P33241, P07951, Q9NZN4, P01008, P09488, Q8WUY1, Q13835, O76070, P16144, P14923, Q15582, O75874, O43592, Q99798, Q96AQ6, Q16853, P23381, O14745, Q6P4A8, P31947, P05783, Q9Y6E2, Q15029, P16435, P36955, Q9ULC5,…	285	1509	2610	1.23805	0.000121002	1.34454e-05	0.000468309
UP_KEYWORDS	Signal	81	28.4211	5.63055e-07	P04114, P20908, Q6P4A8, Q06828, Q92626, Q99715, O43175, P02461, Q92820, P26006, P36955, P80404, P18564, P10153, Q05707, P19224, P01023, P02788, P12111, P08575, P02749, P08572, P02747, O00526, P05107, P42785, P08123, P01903, P24821, P00740, Q07507, P04275, Q9GZM7, Q15063, O60487, Q14956, P53634, P13611, B0FP48, P35442, P02751, P05997, O95994, O00468, Q9Y6C2, Q9HAW8, P17936, P05164, P01834, P20774,…	285	447	2610	1.65948	0.000199302	1.9932e-05	0.000771376
GOTERM_BP_DIRECT	GO:0030199~collagen fibril organization	11	3.85965	8.87574e-07	P05997, P51884, P20908, Q07507, Q06828, P13674, P02452, Q99715, Q05707, P02461, P08123	273	16	2497	6.28823	0.00138632	0.00046232	0.00148207
INTERPRO	IPR013787:S100/CaBP-9k-type, calcium binding, subdomain	9	3.15789	5.60852e-06	P06702, Q96FQ6, P26447, P06703, Q9HCY8, P05109, P25815, Q99584, P29034	277	12	2558	6.92599	0.00381213	0.00190789	0.00842651
GOTERM_MF_DIRECT	GO:0005509~calcium ion binding	31	10.8772	9.97174e-06	P35442, Q8WZ42, O00468, Q9NZN4, P08133, P12814, P27482, Q9ULW8, Q9UJ72, P08758, P25815, P06702, P04083, Q14112, P06703, P05109, P23142, Q13938, P35555, Q96FQ6, P26447, P00740, P24844, Q9HCY8, O43852, Q99584, Q16853, P29034, P78330, P02549, P13611	275	123	2513	2.30312	0.00525127	0.00262909	0.0144687
GOTERM_CC_DIRECT	GO:0005882~intermediate filament	13	4.5614	1.45654e-05	Q13835, P15924, Q04695, P05787, P05783, P14923, P35900, P08729, P13645, P13647, P08727, P08670, P17661	284	28	2580	4.21781	0.00476609	0.000682264	0.0197266
SMART	SM01394:SM01394	9	3.15789	1.98911e-05	P06702, Q96FQ6, P26447, P06703, Q9HCY8, P05109, P25815, Q99584, P29034	171	12	1324	5.80702	0.00282058	0.00282058	0.0235253
GOTERM_MF_DIRECT	GO:0005178~integrin binding	15	5.26316	2.07801e-05	P02751, P12931, P20908, P23142, P02461, P35555, Q15582, P26006, P12814, P18564, P49023, P04275, P23229, Q14956, Q08431	275	38	2513	3.60718	0.0109121	0.00365066	0.0301492
UP_KEYWORDS	Hydroxylation	14	4.91228	2.5655e-05	P05997, P12110, P00740, P12111, P20908, P12109, P08572, P02747, P02452, Q99715, Q05707, P02461, P08123, P39059	285	34	2610	3.7709	0.00904088	0.000825295	0.0351414
GOTERM_MF_DIRECT	GO:0008201~heparin binding	15	5.26316	2.92836e-05	P35442, P02751, P04114, P02788, P20908, P02749, Q06828, P35555, P51888, P05164, P01008, P20774, P13727, Q15063, Q14956	275	39	2513	3.51469	0.0153431	0.00385803	0.0424842
INTERPRO	IPR003961:Fibronectin, type III	10	3.50877	3.52337e-05	P02751, Q6PCB0, P24821, Q15746, P12111, P08575, Q8WZ42, P16144, Q99715, Q05707	277	18	2558	5.13037	0.023709	0.0079663	0.0529258
UP_SEQ_FEATURE	calcium-binding region:1; low affinity	7	2.45614	3.6814e-05	P06702, Q96FQ6, P26447, Q9HCY8, P05109, P25815, P29034	284	8	2598	8.0044	0.0597325	0.0102126	0.0619571
GOTERM_BP_DIRECT	GO:0030574~collagen catabolic process	11	3.85965	3.92981e-05	P05997, P12110, P12111, P20908, P12109, P08572, P02452, Q99715, P02461, P08123, P39059	273	22	2497	4.57326	0.0595758	0.0152387	0.0656
INTERPRO	IPR018525:Mini-chromosome maintenance, conserved site	6	2.10526	7.74191e-05	P33993, P33992, P33991, P49736, Q14566, P25205	277	6	2558	9.23466	0.0513586	0.0130946	0.116259
INTERPRO	IPR001208:Mini-chromosome maintenance, DNA-dependent ATPase	6	2.10526	7.74191e-05	P33993, P33992, P33991, P49736, Q14566, P25205	277	6	2558	9.23466	0.0513586	0.0130946	0.116259
UP_SEQ_FEATURE	domain:MCM	6	2.10526	8.11871e-05	P33993, P33992, P33991, P49736, Q14566, P25205	284	6	2598	9.14789	0.12701	0.0192174	0.136588
UP_SEQ_FEATURE	domain:VWFA 2	6	2.10526	8.11871e-05	P12110, P12111, P12109, P04275, Q99715, Q05707	284	6	2598	9.14789	0.12701	0.0192174	0.136588
GOTERM_BP_DIRECT	GO:0009612~response to mechanical stimulus	8	2.80702	8.25962e-05	P05164, P07585, P24821, P42224, P12931, Q15063, P02461, P78330	273	12	2497	6.09768	0.121117	0.0254901	0.13783
BIOCARTA	h_mcmPathway:CDK Regulation of DNA Replication	6	2.10526	8.72442e-05	P33993, P33992, P33991, P49736, Q14566, P25205	49	6	421	8.59184	0.0105878	0.0105878	0.100404
UP_SEQ_FEATURE	region of interest:Triple-helical region	7	2.45614	0.000100362	P12110, P12111, P20908, P12109, P08572, P02452, P02461	284	9	2598	7.11502	0.154573	0.0207704	0.168821
UP_SEQ_FEATURE	calcium-binding region:2; high affinity	7	2.45614	0.000100362	P06702, Q96FQ6, P26447, Q9HCY8, P05109, P25815, P29034	284	9	2598	7.11502	0.154573	0.0207704	0.168821
UP_SEQ_FEATURE	region of interest:Linker 12	10	3.50877	0.000108022	P35900, P13645, Q04695, P08729, P08670, P08727, P13647, P05783, P05787, P17661	284	20	2598	4.57394	0.16534	0.0198809	0.181696
GOTERM_CC_DIRECT	GO:0005788~endoplasmic reticulum lumen	18	6.31579	0.000143123	P05997, P04114, P12110, P20908, P12111, P08572, P02452, Q99715, P02461, P08123, P39059, P00740, P12109, O00584, P13674, Q05707, P02652, P53634	284	60	2580	2.72535	0.0458628	0.00585129	0.193683
SMART	SM00350:MCM	6	2.10526	0.000178096	P33993, P33992, P33991, P49736, Q14566, P25205	171	6	1324	7.74269	0.0249747	0.0125663	0.210455
GOTERM_CC_DIRECT	GO:0005796~Golgi lumen	9	3.15789	0.00019047	P51888, P07585, Q8WXI7, P51884, P00740, Q06828, P20774, O00468, P13611	284	17	2580	4.80944	0.0605683	0.0069182	0.257679
INTERPRO	IPR001751:S100/Calbindin-D9k, conserved site	7	2.45614	0.00021596	P06702, Q96FQ6, P26447, P06703, P05109, P25815, P29034	277	10	2558	6.46426	0.136779	0.0289885	0.323991
INTERPRO	IPR013032:EGF-like, conserved site	10	3.50877	0.00024342	P35442, P24821, Q14112, P00740, O00468, P16144, P23142, P35555, Q08431, P13611	277	22	2558	4.19757	0.152775	0.0272533	0.365117
INTERPRO	IPR001007:von Willebrand factor, type C	6	2.10526	0.000247056	P35442, P05997, P02452, Q92626, P04275, P02461	277	7	2558	7.91542	0.154871	0.0237514	0.370561
GOTERM_CC_DIRECT	GO:0005604~basement membrane	12	4.21053	0.000257509	P35442, Q6PCB0, P24821, P36955, Q14112, P20908, P23142, P23229, Q16363, P35555, Q15582, O00515	284	31	2580	3.51658	0.0810044	0.00841181	0.348227
GOTERM_CC_DIRECT	GO:0042555~MCM complex	6	2.10526	0.000267627	P33993, P33992, P33991, P49736, Q14566, P25205	284	7	2580	7.78672	0.0840499	0.00794946	0.361886
UP_SEQ_FEATURE	domain:Fibronectin type-III 2	8	2.80702	0.000295416	P02751, Q6PCB0, P24821, P08575, Q8WZ42, P16144, Q99715, Q05707	284	14	2598	5.22736	0.390004	0.0482285	0.496161
UP_SEQ_FEATURE	domain:Fibronectin type-III 1	8	2.80702	0.000295416	P02751, Q6PCB0, P24821, P08575, Q8WZ42, P16144, Q99715, Q05707	284	14	2598	5.22736	0.390004	0.0482285	0.496161
SMART	SM00060:FN3	9	3.15789	0.000326159	P02751, Q6PCB0, P24821, Q15746, P08575, Q8WZ42, P16144, Q99715, Q05707	171	16	1324	4.35526	0.0452656	0.0153221	0.385112
INTERPRO	IPR001664:Intermediate filament protein	10	3.50877	0.000362604	P35900, P13645, Q04695, P08729, P08670, P08727, P13647, P05783, P05787, P17661	277	23	2558	4.01507	0.218842	0.0304006	0.543431
INTERPRO	IPR018039:Intermediate filament protein, conserved site	10	3.50877	0.000362604	P35900, P13645, Q04695, P08729, P08670, P08727, P13647, P05783, P05787, P17661	277	23	2558	4.01507	0.218842	0.0304006	0.543431
UP_SEQ_FEATURE	region of interest:Coil 1A	10	3.50877	0.000390456	P35900, P13645, Q04695, P08729, P08670, P08727, P13647, P05783, P05787, P17661	284	23	2598	3.97734	0.479705	0.0576668	0.655291
UP_SEQ_FEATURE	region of interest:Linker 1	10	3.50877	0.000390456	P35900, P13645, Q04695, P08729, P08670, P08727, P13647, P05783, P05787, P17661	284	23	2598	3.97734	0.479705	0.0576668	0.655291
UP_SEQ_FEATURE	region of interest:Coil 1B	10	3.50877	0.000390456	P35900, P13645, Q04695, P08729, P08670, P08727, P13647, P05783, P05787, P17661	284	23	2598	3.97734	0.479705	0.0576668	0.655291
UP_SEQ_FEATURE	region of interest:Rod	10	3.50877	0.000390456	P35900, P13645, Q04695, P08729, P08670, P08727, P13647, P05783, P05787, P17661	284	23	2598	3.97734	0.479705	0.0576668	0.655291
KEGG_PATHWAY	hsa04151:PI3K-Akt signaling pathway	19	6.66667	0.000451645	P35442, P02751, P05997, P12110, P20908, P12111, P08572, P02452, P16144, P02461, Q16363, P08123, P26006, P24821, P62873, P12109, P18564, P04275, P23229	166	69	1433	2.37707	0.089684	0.0232171	0.568233
GOTERM_BP_DIRECT	GO:0043588~skin development	7	2.45614	0.000455388	P05997, P20908, P16144, P14923, P23229, P02461, P26006	273	11	2497	5.82051	0.509306	0.111886	0.757697
GOTERM_BP_DIRECT	GO:0001501~skeletal system development	9	3.15789	0.000462198	P51888, P05997, P02452, Q15063, Q99715, P02461, P35555, P08123, P13611	273	19	2497	4.33256	0.514504	0.098077	0.768987
SMART	SM00214:VWC	6	2.10526	0.00055853	P35442, P05997, P02452, Q92626, P04275, P02461	171	7	1324	6.63659	0.0762681	0.019638	0.658655
UP_KEYWORDS	Heparin-binding	10	3.50877	0.000561534	P35442, P02751, P02788, P04114, P20908, P02749, P01008, Q15063, P13727, P35555	285	24	2610	3.81579	0.180318	0.0164334	0.766559
UP_KEYWORDS	Intermediate filament	10	3.50877	0.000561534	P35900, P13645, Q04695, P08729, P08670, P08727, P13647, P05783, P05787, P17661	285	24	2610	3.81579	0.180318	0.0164334	0.766559
INTERPRO	IPR002035:von Willebrand factor, type A	11	3.85965	0.000561915	Q6PCB0, P12110, P12111, Q14CN2, P18564, P12109, P16144, P04275, Q99715, Q05707, P05107	277	29	2558	3.5028	0.318031	0.0416385	0.840962
UP_SEQ_FEATURE	region of interest:Head	10	3.50877	0.000565928	P35900, P13645, Q04695, P08729, P08670, P08727, P13647, P05783, P05787, P17661	284	24	2598	3.81162	0.612122	0.0758881	0.948464
UP_SEQ_FEATURE	domain:EF-hand 1	15	5.26316	0.000593566	P06702, P06703, P05109, Q13938, P12814, P27482, Q96FQ6, P26447, P24844, Q9HCY8, Q99584, P25815, O43852, P02549, P29034	284	50	2598	2.74437	0.629659	0.0735637	0.994567
UP_KEYWORDS	Pyrrolidone carboxylic acid	11	3.85965	0.000602894	P02751, P36955, P51884, P12111, Q07507, Q06828, P02452, Q99798, P05107, P02652, P08123	285	29	2610	3.47368	0.192239	0.0162881	0.822804
INTERPRO	IPR000885:Fibrillar collagen, C-terminal	5	1.75439	0.000607951	P05997, P20908, P02452, P02461, P08123	277	5	2558	9.23466	0.339092	0.0405682	0.909565
GOTERM_BP_DIRECT	GO:0006270~DNA replication initiation	6	2.10526	0.000628186	P33993, P33992, P33991, P49736, Q14566, P25205	273	8	2497	6.85989	0.6255	0.115533	1.04379
GOTERM_BP_DIRECT	GO:0015701~bicarbonate transport	6	2.10526	0.000628186	Q9UHQ9, P00915, P69905, P68871, P00918, P02730	273	8	2497	6.85989	0.6255	0.115533	1.04379
UP_SEQ_FEATURE	propeptide:C-terminal propeptide	5	1.75439	0.000631309	P05997, P20908, P02452, P02461, P08123	284	5	2598	9.14789	0.652334	0.072688	1.05749
UP_SEQ_FEATURE	domain:Fibrillar collagen NC1	5	1.75439	0.000631309	P05997, P20908, P02452, P02461, P08123	284	5	2598	9.14789	0.652334	0.072688	1.05749
UP_SEQ_FEATURE	domain:VWFA 1	5	1.75439	0.000631309	P12110, P12111, P12109, Q99715, Q05707	284	5	2598	9.14789	0.652334	0.072688	1.05749
KEGG_PATHWAY	hsa03030:DNA replication	8	2.80702	0.000683578	P33993, P33992, P33991, P49736, P12004, P39748, Q14566, P25205	166	15	1433	4.60402	0.132581	0.0280458	0.85888
GOTERM_MF_DIRECT	GO:0097110~scaffold protein binding	7	2.45614	0.000832627	P15924, P12931, P08670, P13647, P05783, P05787, Q99497	275	12	2513	5.33061	0.355841	0.0842043	1.20143
INTERPRO	IPR013783:Immunoglobulin-like fold	19	6.66667	0.000838326	P02751, P12111, P08575, Q8WZ42, Q92626, P16144, Q99715, O75369, P01834, P01903, Q6PCB0, P24821, Q15746, P21980, P01859, Q96IQ7, Q05707, O60487, P13611	277	76	2558	2.30866	0.435118	0.0505968	1.25221
INTERPRO	IPR011992:EF-hand-like domain	17	5.96491	0.00104309	P06702, P42224, P06703, P05109, Q13938, Q9NZN4, P12814, P27482, Q96FQ6, P26447, P24844, Q9HCY8, Q99584, P25815, O43852, P29034, P02549	277	65	2558	2.41522	0.508709	0.0575068	1.55584
SMART	SM00038:COLFI	5	1.75439	0.00118495	P05997, P20908, P02452, P02461, P08123	171	5	1324	7.74269	0.154952	0.0331119	1.39264
KEGG_PATHWAY	hsa05146:Amoebiasis	12	4.21053	0.0011915	P12814, P02751, P05997, P50453, P20908, P08572, P02452, Q16363, P02461, P05107, P04792, P08123	166	35	1433	2.95972	0.219624	0.0404875	1.49265
SMART	SM01391:SM01391	10	3.50877	0.00126231	P35900, P13645, Q04695, P08729, P08670, P08727, P13647, P05783, P05787, P17661	171	23	1324	3.36639	0.164197	0.0294512	1.48295
GOTERM_BP_DIRECT	GO:0045109~intermediate filament organization	6	2.10526	0.00128818	P35900, P15924, Q04695, P58107, P08670, P17661	273	9	2497	6.09768	0.866642	0.200571	2.12939
UP_KEYWORDS	Proteoglycan	7	2.45614	0.00139294	P07585, P04233, P51884, Q06828, O00468, P13727, P13611	285	13	2610	4.93117	0.38948	0.0346321	1.89153
GOTERM_MF_DIRECT	GO:0042802~identical protein binding	39	13.6842	0.00144263	P17812, P02751, P09467, P42224, Q8WZ42, Q9Y6C2, P31947, Q03154, Q16555, P21266, P08670, Q9ULW8, O00148, Q14376, P17661, P15559, P12004, Q99497, Q14566, P02786, P02749, O75643, P02452, P23142, Q9UN81, O75369, P08123, Q6PCB0, P04233, P26447, P50416, P11413, P04275, P02792, P13798, Q14764, P53634, P04792, P29034	275	217	2513	1.64235	0.533389	0.119304	2.07308
UP_SEQ_FEATURE	region of interest:Coil 2	9	3.15789	0.00146201	P35900, P13645, Q04695, P08729, P08670, P08727, P13647, P05783, P05787	284	22	2598	3.74232	0.913511	0.150564	2.43297
UP_KEYWORDS	Ehlers-Danlos syndrome	5	1.75439	0.00172453	P05997, P20908, P02452, P02461, P08123	285	6	2610	7.63158	0.457198	0.0399155	2.33689
UP_SEQ_FEATURE	glycosylation site:O-linked (Gal...)	5	1.75439	0.00173155	P12111, P02747, P02452, Q05707, P02461	284	6	2598	7.62324	0.944944	0.165742	2.87539
UP_SEQ_FEATURE	domain:VWFC	5	1.75439	0.00173155	P35442, P05997, P02452, Q92626, P02461	284	6	2598	7.62324	0.944944	0.165742	2.87539
GOTERM_MF_DIRECT	GO:0048407~platelet-derived growth factor binding	5	1.75439	0.00173686	P20908, P12109, P02452, P02461, P08123	275	6	2513	7.61515	0.600626	0.12289	2.49095
UP_KEYWORDS	Keratin	8	2.80702	0.0018498	P35900, P13645, Q04695, P08729, P08727, P13647, P05783, P05787	285	18	2610	4.07018	0.480784	0.040137	2.50465
UP_KEYWORDS	DNA replication	9	3.15789	0.00201972	P33993, P33992, P33991, P49736, P12004, P39748, Q9Y5B9, Q14566, P25205	285	23	2610	3.58352	0.511152	0.0412263	2.73179
UP_SEQ_FEATURE	region of interest:Tail	9	3.15789	0.00203351	P35900, P13645, Q04695, P08729, P08670, P13647, P05783, P05787, P17661	284	23	2598	3.57961	0.966811	0.181536	3.36879
KEGG_PATHWAY	hsa00480:Glutathione metabolism	10	3.50877	0.00213503	O75223, P21266, O75874, Q03013, P11413, P52209, P18283, P09488, P48735, P28838	166	27	1433	3.19723	0.358895	0.0615341	2.66008
GOTERM_MF_DIRECT	GO:0003678~DNA helicase activity	6	2.10526	0.00235909	P33993, P33992, P33991, P49736, Q14566, P25205	275	10	2513	5.48291	0.712655	0.144341	3.36918
UP_KEYWORDS	Metal-binding	69	24.2105	0.00262205	O00151, P09467, P20908, Q8WUP2, Q92626, P48735, P02461, P26006, Q9Y2T3, P27482, P80404, Q9BRF8, P55263, P06702, P00915, P69905, P02788, P04083, O00625, Q9UQ84, P06703, P05109, P05107, P39748, P08123, P20042, P21980, P00740, P26447, Q96HC4, P02792, Q14847, P00918, P02549, P78330, Q10472, P05997, Q8WZ42, Q03154, Q9NZN4, Q93052, P68871, P12814, P05164, O94760, P09960, P49736, P25815, P35914, Q14CN2,…	285	460	2610	1.37368	0.60522	0.0503243	3.53298
GOTERM_BP_DIRECT	GO:0042060~wound healing	8	2.80702	0.00267238	P02751, P07585, P09493, P24821, P15924, P58107, P05109, P02461	273	19	2497	3.85117	0.98474	0.341803	4.36996
INTERPRO	IPR001791:Laminin G domain	7	2.45614	0.00321764	P35442, P20908, O00468, Q99715, Q05707, Q16363, P39059	277	15	2558	4.30951	0.888613	0.155345	4.72695
GOTERM_CC_DIRECT	GO:1903561~extracellular vesicle	10	3.50877	0.00359684	P51888, P62873, P12110, P12111, P02786, P20774, Q99715, P05107, Q08431, P05026	284	30	2580	3.02817	0.693302	0.0937961	4.76343
UP_KEYWORDS	Epidermolysis bullosa	5	1.75439	0.00368054	P15924, P13647, P16144, P23229, P26006	285	7	2610	6.54135	0.728913	0.0663941	4.92614
GOTERM_BP_DIRECT	GO:0070208~protein heterotrimerization	5	1.75439	0.00369295	P62873, P12110, P12109, P02452, P08123	273	7	2497	6.53323	0.99692	0.408862	5.99095
UP_SEQ_FEATURE	domain:TSP N-terminal	5	1.75439	0.00369518	P35442, P20908, Q99715, Q05707, P39059	284	7	2598	6.53421	0.997957	0.29113	6.04201
GOTERM_BP_DIRECT	GO:0006260~DNA replication	11	3.85965	0.00384324	P33993, P33992, P33991, Q9UQ84, P11387, P49736, P12004, P39748, Q9Y5B9, Q14566, P25205	273	36	2497	2.79477	0.997567	0.394407	6.22747
UP_SEQ_FEATURE	domain:Fibronectin type-III 4	6	2.10526	0.00392994	P02751, P24821, Q8WZ42, P16144, Q99715, Q05707	284	11	2598	4.98976	0.998623	0.292999	6.41402
UP_SEQ_FEATURE	domain:Fibronectin type-III 3	6	2.10526	0.00392994	P02751, P24821, Q8WZ42, P16144, Q99715, Q05707	284	11	2598	4.98976	0.998623	0.292999	6.41402
UP_SEQ_FEATURE	domain:EF-hand 2	13	4.5614	0.0041534	P12814, P06702, P27482, Q96FQ6, P26447, P24844, P06703, P05109, Q13938, O43852, P25815, P29034, P02549	284	48	2598	2.47755	0.999054	0.294011	6.76684
UP_KEYWORDS	Aortic aneurysm	4	1.40351	0.00469227	Q15746, P02461, P35555, P35749	285	4	2610	9.15789	0.810804	0.0798776	6.24028
UP_SEQ_FEATURE	domain:VWFA 3	4	1.40351	0.00470692	P12110, P12111, P12109, Q99715	284	4	2598	9.14789	0.999627	0.313309	7.63542
KEGG_PATHWAY	hsa05414:Dilated cardiomyopathy	8	2.80702	0.00497924	P09493, P18564, P07951, Q8WZ42, P16144, P17661, P23229, P26006	166	20	1433	3.45301	0.645933	0.121715	6.10257
INTERPRO	IPR000742:Epidermal growth factor-like domain	10	3.50877	0.00518064	P35442, P24821, Q14112, P00740, O00468, P23142, Q16363, P35555, Q08431, P13611	277	32	2558	2.88583	0.970905	0.223265	7.50741
GOTERM_CC_DIRECT	GO:0030018~Z disc	10	3.50877	0.00578839	P12814, P24844, Q8WZ42, P08727, P05787, P14923, P17661, O75369, P04792, P02730	284	32	2580	2.83891	0.851044	0.136248	7.56181
UP_KEYWORDS	Muscle protein	6	2.10526	0.0061164	P09493, P24844, P07951, P17661, Q01995, P35749	285	12	2610	4.57895	0.886034	0.0982534	8.0616
GOTERM_MF_DIRECT	GO:0004601~peroxidase activity	6	2.10526	0.00616543	P05164, P69905, Q9BRA2, Q92626, P11678, P68871	275	12	2513	4.56909	0.961819	0.304292	8.58327
INTERPRO	IPR002048:EF-hand domain	14	4.91228	0.00619875	P06702, P06703, P05109, Q13938, Q9NZN4, P12814, P27482, Q96FQ6, P26447, P24844, P25815, O43852, P02549, P29034	277	57	2558	2.26816	0.985513	0.245952	8.9195
UP_KEYWORDS	EGF-like domain	9	3.15789	0.00620312	P35442, P24821, Q14112, P00740, O00468, P23142, P35555, Q08431, P13611	285	27	2610	3.05263	0.889501	0.0952755	8.17144
INTERPRO	IPR001881:EGF-like calcium-binding	7	2.45614	0.00660275	P35442, Q14112, P00740, O00468, P23142, P35555, P13611	277	17	2558	3.80251	0.989017	0.245697	9.47423
SMART	SM00210:TSPN	5	1.75439	0.00671881	P35442, P20908, Q99715, Q05707, P39059	171	7	1324	5.53049	0.616069	0.127817	7.66443
UP_SEQ_FEATURE	domain:Fibronectin type-III 7	5	1.75439	0.0067615	P02751, P24821, Q8WZ42, Q99715, Q05707	284	8	2598	5.71743	0.999988	0.403053	10.7933
UP_SEQ_FEATURE	domain:Fibronectin type-III 8	5	1.75439	0.0067615	P02751, P24821, Q8WZ42, Q99715, Q05707	284	8	2598	5.71743	0.999988	0.403053	10.7933
GOTERM_MF_DIRECT	GO:0016491~oxidoreductase activity	14	4.91228	0.00676435	Q13268, P37059, P52895, Q9Y6N5, Q8NBX0, P05091, P16435, Q9UHQ9, P15428, Q08257, P15121, O75891, P42330, P49419	275	57	2513	2.24447	0.972228	0.301186	9.37943
GOTERM_MF_DIRECT	GO:0050786~RAGE receptor binding	5	1.75439	0.00678153	P06702, P26447, P05109, P25815, Q99584	275	8	2513	5.71136	0.97248	0.278644	9.40217
GOTERM_MF_DIRECT	GO:0005518~collagen binding	8	2.80702	0.00682319	P02751, P07585, P51884, Q14112, P04275, Q05707, Q15582, P26006	275	22	2513	3.32298	0.973083	0.260107	9.45731
GOTERM_BP_DIRECT	GO:0006469~negative regulation of protein kinase activity	7	2.45614	0.00691723	P07585, P08575, P15090, P31947, P04792, Q99497, P10644	273	17	2497	3.76621	0.999981	0.565932	10.9441
GOTERM_BP_DIRECT	GO:0006805~xenobiotic metabolic process	7	2.45614	0.00691723	P07099, Q03154, Q6PIU2, P19224, P15559, Q16853, P16435	273	17	2497	3.76621	0.999981	0.565932	10.9441
UP_KEYWORDS	Oxidoreductase	28	9.82456	0.00695049	P37059, P52895, Q92626, P48735, Q8NBX0, O43175, P16435, P05091, Q9H845, P05164, Q08257, P18283, P15559, P49419, Q13268, O00625, Q9Y6N5, Q9UHQ9, P15428, O75874, P13674, P52209, P11413, P11678, P15121, O75891, P42330, Q16853	285	154	2610	1.66507	0.915336	0.101789	9.11302
INTERPRO	IPR018247:EF-Hand 1, calcium-binding site	12	4.21053	0.00795464	P12814, P06702, P27482, Q96FQ6, P26447, P24844, P06703, P05109, Q13938, Q9NZN4, O43852, P29034	277	46	2558	2.40904	0.995655	0.273798	11.3077
GOTERM_BP_DIRECT	GO:0055114~oxidation-reduction process	26	9.12281	0.00807098	Q13268, P37059, P52895, O00625, Q9BRA2, Q92626, Q8NBX0, O43175, Q9BRX8, P16435, P05164, Q9UHQ9, P15428, P13674, O43169, P11413, P52209, Q08257, P15121, P11678, P18283, O75891, P15559, Q16853, P42330, P49419	273	141	2497	1.68659	0.999997	0.595346	12.656
GOTERM_MF_DIRECT	GO:0042803~protein homodimerization activity	31	10.8772	0.00824414	O95994, P42224, Q03013, Q9HAW8, P02730, P08133, O75223, P12814, P21266, P80404, Q14376, P09488, P19224, P02652, Q99497, P35914, P04083, P02786, P06703, P14923, P15428, Q96FQ6, P14091, O75874, P11413, P04275, Q9BRG1, P43246, Q99584, Q16853, P78330	275	178	2513	1.59148	0.987361	0.285539	11.319
GOTERM_MF_DIRECT	GO:0005200~structural constituent of cytoskeleton	11	3.85965	0.00870265	P35900, P09493, P15924, Q04695, P08670, P08727, P13647, O00468, P17661, P11277, P02549	275	40	2513	2.513	0.990099	0.280825	11.912
KEGG_PATHWAY	hsa05410:Hypertrophic cardiomyopathy (HCM)	8	2.80702	0.00896786	P09493, P18564, P07951, Q8WZ42, P16144, P17661, P23229, P26006	166	22	1433	3.1391	0.84645	0.187949	10.7416
UP_SEQ_FEATURE	repeat:LRR 12	6	2.10526	0.00910951	P51888, P07585, Q8WXI7, P51884, P12111, Q06828	284	13	2598	4.2221	1	0.486063	14.2778
SMART	SM00181:EGF	10	3.50877	0.00987845	P35442, P24821, Q14112, P00740, O00468, P23142, Q16363, P35555, Q08431, P13611	171	30	1324	2.5809	0.755787	0.161562	11.0794
INTERPRO	IPR002957:Keratin, type I	5	1.75439	0.0107658	P35900, P13645, Q04695, P08727, P05783	277	9	2558	5.13037	0.999371	0.336028	15.0098
GOTERM_BP_DIRECT	GO:0018146~keratan sulfate biosynthetic process	4	1.40351	0.0108171	P51888, P51884, Q06828, P20774	273	5	2497	7.31722	1	0.678026	16.6072
UP_SEQ_FEATURE	domain:Fibronectin type-III 10	4	1.40351	0.0108203	P02751, P24821, Q8WZ42, Q99715	284	5	2598	7.31831	1	0.531575	16.7357
UP_SEQ_FEATURE	domain:Fibronectin type-III 14	4	1.40351	0.0108203	P02751, P24821, Q8WZ42, Q99715	284	5	2598	7.31831	1	0.531575	16.7357
UP_SEQ_FEATURE	domain:Fibronectin type-III 15	4	1.40351	0.0108203	P02751, P24821, Q8WZ42, Q99715	284	5	2598	7.31831	1	0.531575	16.7357
UP_SEQ_FEATURE	domain:Fibronectin type-III 13	4	1.40351	0.0108203	P02751, P24821, Q8WZ42, Q99715	284	5	2598	7.31831	1	0.531575	16.7357
UP_SEQ_FEATURE	domain:Fibronectin type-III 11	4	1.40351	0.0108203	P02751, P24821, Q8WZ42, Q99715	284	5	2598	7.31831	1	0.531575	16.7357
UP_KEYWORDS	Antimicrobial	5	1.75439	0.0110971	P06702, P02788, P12724, P05109, P13727	285	9	2610	5.08772	0.980752	0.151765	14.1767
GOTERM_BP_DIRECT	GO:0030049~muscle filament sliding	5	1.75439	0.0111333	P09493, P08670, P07951, Q8WZ42, P17661	273	9	2497	5.0814	1	0.665021	17.0513
GOTERM_BP_DIRECT	GO:0007597~blood coagulation, intrinsic pathway	5	1.75439	0.0111333	P00740, P02749, P04275, P42785, P01023	273	9	2497	5.0814	1	0.665021	17.0513
UP_SEQ_FEATURE	domain:Fibronectin type-III 5	5	1.75439	0.0111391	P02751, P24821, Q8WZ42, Q99715, Q05707	284	9	2598	5.08216	1	0.52745	17.1862
UP_SEQ_FEATURE	domain:Fibronectin type-III 6	5	1.75439	0.0111391	P02751, P24821, Q8WZ42, Q99715, Q05707	284	9	2598	5.08216	1	0.52745	17.1862
GOTERM_MF_DIRECT	GO:0005198~structural molecule activity	15	5.26316	0.0112201	P04083, P15924, Q04695, P05787, P05783, P14923, O00515, P39059, P08729, P13647, P08727, P08670, Q9BRG1, P17661, O75841	275	67	2513	2.04586	0.997414	0.327786	15.103
GOTERM_BP_DIRECT	GO:0006936~muscle contraction	8	2.80702	0.0113815	P09493, Q15746, P49023, P24844, P07951, Q8WZ42, P17661, P35749	273	24	2497	3.04884	1	0.65091	17.3981
UP_SEQ_FEATURE	repeat:LRR 6	8	2.80702	0.0113964	P51888, P07585, Q8WXI7, P51884, P12111, Q06828, P20774, Q92626	284	24	2598	3.0493	1	0.521704	17.5482
KEGG_PATHWAY	hsa04110:Cell cycle	8	2.80702	0.0116671	P33993, P33992, P33991, P31947, P49736, P12004, Q14566, P25205	166	23	1433	3.00262	0.912929	0.216593	13.7603
BIOCARTA	h_cskPathway:Activation of Csk by cAMP-dependent Protein Kinase Inhibits Signaling through the T Cell Receptor	4	1.40351	0.0118407	P01903, P62873, P08575, P10644	49	5	421	6.87347	0.766177	0.516448	12.8155
KEGG_PATHWAY	hsa00980:Metabolism of xenobiotics by cytochrome P450	7	2.45614	0.0121044	P07099, P21266, P52895, Q03013, P09488, Q9HAW8, P19224	166	18	1433	3.3571	0.920585	0.205688	14.2403
SMART	SM00327:VWA	8	2.80702	0.0122485	Q6PCB0, P12110, P12111, Q14CN2, P12109, P04275, Q99715, Q05707	171	21	1324	2.9496	0.82623	0.17671	13.5647
GOTERM_MF_DIRECT	GO:0005543~phospholipid binding	7	2.45614	0.0126318	P04083, P04114, P02749, P02656, P08758, P02652, P11277	275	19	2513	3.3667	0.998784	0.342628	16.8451
GOTERM_BP_DIRECT	GO:0016525~negative regulation of angiogenesis	6	2.10526	0.0129219	P35442, P07585, P36955, P42224, P02749, P08572	273	14	2497	3.91994	1	0.676763	19.5213
GOTERM_MF_DIRECT	GO:0008307~structural constituent of muscle	6	2.10526	0.0129742	P09493, P24844, P07951, Q8WZ42, P08727, P35749	275	14	2513	3.91636	0.998987	0.333422	17.2624
KEGG_PATHWAY	hsa00140:Steroid hormone biosynthesis	5	1.75439	0.0134183	P37059, P52895, Q9HAW8, P19224, P42330	166	9	1433	4.79585	0.939789	0.208764	15.6681
UP_SEQ_FEATURE	repeat:LRR 5	8	2.80702	0.0143923	P51888, P07585, Q8WXI7, P51884, P12111, Q06828, P20774, Q92626	284	25	2598	2.92732	1	0.592727	21.6552
KEGG_PATHWAY	hsa05412:Arrhythmogenic right ventricular cardiomyopathy (ARVC)	8	2.80702	0.0149098	P12814, P15924, P18564, P16144, P14923, P17661, P23229, P26006	166	24	1433	2.87751	0.956045	0.21365	17.2623
GOTERM_CC_DIRECT	GO:0042383~sarcolemma	8	2.80702	0.0149223	P04083, P12110, P12111, P12109, P08727, P05787, P17661, P05026	284	25	2580	2.90704	0.992784	0.296891	18.4246
SMART	SM00179:EGF_CA	7	2.45614	0.0150359	P35442, Q14112, P00740, O00468, P23142, P35555, P13611	171	17	1324	3.18817	0.883669	0.193565	16.4062
GOTERM_BP_DIRECT	GO:0098869~cellular oxidant detoxification	9	3.15789	0.015055	P06702, P69905, Q9BRA2, Q92626, P18283, P11678, P68871, Q99497, Q9BRX8	273	31	2497	2.65544	1	0.712891	22.3766
GOTERM_BP_DIRECT	GO:0000082~G1/S transition of mitotic cell cycle	7	2.45614	0.0163613	P33993, P33992, P33991, P49736, P12004, Q14566, P25205	273	20	2497	3.20128	1	0.724511	24.0778
GOTERM_BP_DIRECT	GO:0071560~cellular response to transforming growth factor beta stimulus	5	1.75439	0.0169898	P08572, P02452, Q15063, P08621, P35555	273	10	2497	4.57326	1	0.720678	24.8838
GOTERM_BP_DIRECT	GO:0045214~sarcomere organization	5	1.75439	0.0169898	P09493, Q8WZ42, P08727, P05787, P10644	273	10	2497	4.57326	1	0.720678	24.8838
UP_SEQ_FEATURE	repeat:LRR 11	6	2.10526	0.0177068	P51888, P07585, Q8WXI7, P51884, P12111, Q06828	284	15	2598	3.65915	1	0.656119	25.9744
GOTERM_BP_DIRECT	GO:0016337~single organismal cell-cell adhesion	8	2.80702	0.0178903	Q13835, P15924, P12931, Q8WUP2, P14923, Q05707, P23229, O60487	273	26	2497	2.81431	1	0.722666	26.0246
GOTERM_BP_DIRECT	GO:0007160~cell-matrix adhesion	9	3.15789	0.0182349	Q14112, P18564, P49023, P16144, P23229, P08962, P02461, P05107, P26006	273	32	2497	2.57246	1	0.713672	26.4568
GOTERM_BP_DIRECT	GO:0008360~regulation of cell shape	9	3.15789	0.0182349	P02751, P35580, O14745, P09493, P04083, Q8WUP2, Q99584, P05107, P02549	273	32	2497	2.57246	1	0.713672	26.4568
UP_SEQ_FEATURE	binding site:Substrate	19	6.66667	0.0182761	Q13268, P37059, P09467, P52895, P50135, P48735, Q9Y2T3, O94760, P15428, Q6NVY1, O75874, P09543, Q9UJ70, P11413, P09960, Q14376, P15121, P42330, P35914	284	99	2598	1.75566	1	0.654961	26.6934
INTERPRO	IPR000372:Leucine-rich repeat-containing N-terminal	4	1.40351	0.0193923	P51888, P07585, P51884, Q06828	277	6	2558	6.15644	0.999998	0.504351	25.4897
GOTERM_BP_DIRECT	GO:0034614~cellular response to reactive oxygen species	4	1.40351	0.0199038	P09493, P12931, P49023, P42330	273	6	2497	6.09768	1	0.729994	28.5167
UP_SEQ_FEATURE	domain:Fibronectin type-III 9	4	1.40351	0.0199091	P02751, P24821, Q8WZ42, Q99715	284	6	2598	6.09859	1	0.674199	28.7194
GOTERM_CC_DIRECT	GO:0030056~hemidesmosome	4	1.40351	0.0202919	P58107, P16144, P14923, P23229	284	6	2580	6.05634	0.998799	0.361274	24.2457
GOTERM_CC_DIRECT	GO:0005916~fascia adherens	4	1.40351	0.0202919	P12814, P15924, P14923, P17661	284	6	2580	6.05634	0.998799	0.361274	24.2457
KEGG_PATHWAY	hsa00983:Drug metabolism - other enzymes	5	1.75439	0.020386	P49915, P19971, Q9HAW8, P19224, P11172	166	10	1433	4.31627	0.986214	0.263618	22.8805
GOTERM_BP_DIRECT	GO:0042742~defense response to bacterium	7	2.45614	0.0208693	P05164, P01834, P06702, P01859, Q9HCY8, P05109, P13727	273	21	2497	3.04884	1	0.732479	29.6836
GOTERM_BP_DIRECT	GO:0050900~leukocyte migration	10	3.50877	0.0210844	P02751, P04233, P04114, P12931, P02452, P23229, P05107, P08123, P05026, P26006	273	39	2497	2.34526	1	0.722254	29.941
KEGG_PATHWAY	hsa00260:Glycine, serine and threonine metabolism	6	2.10526	0.0218586	Q9Y617, Q93088, O43175, Q16853, P49419, P78330	166	15	1433	3.45301	0.989918	0.263958	24.3303
INTERPRO	IPR003591:Leucine-rich repeat, typical subtype	6	2.10526	0.0226368	P51888, P07585, P51884, Q06828, P20774, Q92626	277	16	2558	3.463	1	0.541429	29.1091
KEGG_PATHWAY	hsa05310:Asthma	4	1.40351	0.0230525	P01903, P12724, P11678, P13727	166	6	1433	5.75502	0.99218	0.261542	25.4871
UP_SEQ_FEATURE	domain:EGF-like 1	6	2.10526	0.0235176	P35442, Q14112, O00468, P23142, P35555, P13611	284	16	2598	3.43046	1	0.723171	33.011
UP_SEQ_FEATURE	repeat:LRR 10	6	2.10526	0.0235176	P51888, P07585, Q8WXI7, P51884, P12111, Q06828	284	16	2598	3.43046	1	0.723171	33.011
INTERPRO	IPR009053:Prefoldin	5	1.75439	0.023687	P13645, Q04695, P08729, P08727, P05787	277	11	2558	4.19757	1	0.54039	30.245
KEGG_PATHWAY	hsa04611:Platelet activation	9	3.15789	0.0241926	P05997, Q15746, P50552, P12931, P20908, P02452, P04275, P02461, P08123	166	32	1433	2.4279	0.993866	0.258917	26.5767
UP_KEYWORDS	Iron	12	4.21053	0.0243133	P05164, P02788, P69905, P80404, O00625, P13674, O43169, P02792, Q92626, P11678, Q99798, P68871	285	53	2610	2.07349	0.999836	0.294276	28.6238
GOTERM_BP_DIRECT	GO:0018149~peptide cross-linking	5	1.75439	0.0244546	P02751, P04083, P15924, P21980, P02461	273	11	2497	4.15751	1	0.761467	33.8615
GOTERM_BP_DIRECT	GO:0035987~endodermal cell differentiation	5	1.75439	0.0244546	P02751, P12109, P08572, Q99715, P05107	273	11	2497	4.15751	1	0.761467	33.8615
UP_SEQ_FEATURE	site:Stutter	5	1.75439	0.0244653	P08729, P08727, P13647, P05783, P05787	284	11	2598	4.15813	1	0.726098	34.0971
UP_SEQ_FEATURE	topological domain:Extracellular	21	7.36842	0.0250086	P02786, P08575, P16144, P05107, P02730, P26006, Q5BJF2, P01903, Q8WXI7, P04233, P18564, Q96IQ7, P23229, P08962, Q14956, O60487, Q16853, B0FP48, O75841, O43493, P05026	284	117	2598	1.64193	1	0.723068	34.7123
UP_SEQ_FEATURE	repeat:LRR 7	7	2.45614	0.0261726	P51888, P07585, Q8WXI7, P51884, P12111, Q06828, P20774	284	22	2598	2.91069	1	0.728827	36.0121
UP_SEQ_FEATURE	repeat:LRR 4	8	2.80702	0.0266827	P51888, P07585, Q8WXI7, P51884, P12111, Q06828, P20774, Q92626	284	28	2598	2.61368	1	0.725487	36.574
KEGG_PATHWAY	hsa00280:Valine, leucine and isoleucine degradation	8	2.80702	0.0284077	Q9HCC0, P54868, P80404, Q6NVY1, P49419, Q96RQ3, P35914, P05091	166	27	1433	2.55779	0.997507	0.283244	30.4786
KEGG_PATHWAY	hsa05204:Chemical carcinogenesis	6	2.10526	0.0289051	P07099, P21266, Q03013, P09488, Q9HAW8, P19224	166	16	1433	3.2372	0.997759	0.274648	30.9262
GOTERM_CC_DIRECT	GO:0005764~lysosome	13	4.5614	0.0299467	P05164, Q5BJF2, P01903, P12931, Q6P4A8, O00584, P10153, Q9GZM7, Q9UN81, P08962, P42785, P53634, Q92820	284	61	2580	1.93604	0.999953	0.463822	33.7555
UP_KEYWORDS	Dwarfism	6	2.10526	0.030306	P36955, P02452, P35555, O75369, P12004, P08123	285	17	2610	3.2322	0.999981	0.342302	34.401
UP_KEYWORDS	Sulfation	6	2.10526	0.030306	P02751, P51884, P00740, P20908, Q07507, Q06828	285	17	2610	3.2322	0.999981	0.342302	34.401
UP_SEQ_FEATURE	repeat:LRR 9	6	2.10526	0.0304312	P51888, P07585, Q8WXI7, P51884, P12111, Q06828	284	17	2598	3.22867	1	0.762163	40.5632
SMART	SM00013:LRRNT	4	1.40351	0.0309805	P51888, P07585, P51884, Q06828	171	6	1324	5.16179	0.988539	0.333861	31.0815
GOTERM_BP_DIRECT	GO:0019433~triglyceride catabolic process	4	1.40351	0.032062	Q01469, P04114, P15090, P02656	273	7	2497	5.22658	1	0.837823	41.9661
GOTERM_BP_DIRECT	GO:0042178~xenobiotic catabolic process	4	1.40351	0.032062	P21266, Q03013, Q08257, P09488	273	7	2497	5.22658	1	0.837823	41.9661
UP_KEYWORDS	Nitration	7	2.45614	0.0321268	P05164, P12724, P08670, P50416, P10153, P11678, P13727	285	23	2610	2.78719	0.99999	0.348275	36.0686
INTERPRO	IPR011489:EMI domain	3	1.05263	0.0323243	Q9Y6C2, Q15063, Q15582	277	3	2558	9.23466	1	0.638363	38.9635
GOTERM_MF_DIRECT	GO:0020037~heme binding	7	2.45614	0.0323875	P05164, P69905, P12931, O43169, Q92626, P11678, P68871	275	23	2513	2.78119	1	0.619305	37.9819
GOTERM_CC_DIRECT	GO:0042627~chylomicron	4	1.40351	0.0326668	P04114, P02749, P02656, P02652	284	7	2580	5.19115	0.999981	0.47313	36.2277
UP_KEYWORDS	Serine biosynthesis	3	1.05263	0.0328563	Q9Y617, O43175, P78330	285	3	2610	9.15789	0.999993	0.344512	36.7256
GOTERM_BP_DIRECT	GO:0070293~renal absorption	3	1.05263	0.0329213	O14745, P68871, P42330	273	3	2497	9.14652	1	0.835395	42.8204
GOTERM_BP_DIRECT	GO:0071799~cellular response to prostaglandin D stimulus	3	1.05263	0.0329213	P24821, P52895, P42330	273	3	2497	9.14652	1	0.835395	42.8204
UP_SEQ_FEATURE	propeptide:N-terminal propeptide	3	1.05263	0.0329244	P02452, P02461, P08123	284	3	2598	9.14789	1	0.779922	43.0844
UP_SEQ_FEATURE	domain:EMI	3	1.05263	0.0329244	Q9Y6C2, Q15063, Q15582	284	3	2598	9.14789	1	0.779922	43.0844
UP_SEQ_FEATURE	region of interest:Necessary for interaction with PNN	3	1.05263	0.0329244	P08727, P05783, P05787	284	3	2598	9.14789	1	0.779922	43.0844
UP_SEQ_FEATURE	region of interest:Nonhelical region	3	1.05263	0.0329244	P12110, P12111, P20908	284	3	2598	9.14789	1	0.779922	43.0844
GOTERM_CC_DIRECT	GO:0001725~stress fiber	8	2.80702	0.0330982	P12814, P35580, P09493, Q15746, P49023, P24844, Q8WUP2, O75369	284	29	2580	2.50607	0.999984	0.458455	36.6118
GOTERM_CC_DIRECT	GO:0005859~muscle myosin complex	3	1.05263	0.0333674	P24844, Q8WZ42, P35749	284	3	2580	9.08451	0.999985	0.443371	36.8504
GOTERM_CC_DIRECT	GO:0005589~collagen type VI trimer	3	1.05263	0.0333674	P07585, P12111, P12109	284	3	2580	9.08451	0.999985	0.443371	36.8504
UP_KEYWORDS	Endonuclease	5	1.75439	0.0335083	P12724, Q9UQ84, O00584, P10153, P39748	285	12	2610	3.81579	0.999994	0.340347	37.3074
GOTERM_BP_DIRECT	GO:0009611~response to wounding	5	1.75439	0.0336122	P02751, Q01469, P24821, P16144, P04275	273	12	2497	3.81105	1	0.831581	43.4987
UP_SEQ_FEATURE	site:Transition state stabilizer	5	1.75439	0.0336257	P05164, Q92626, P11678, P49419, P05091	284	12	2598	3.81162	1	0.778178	43.7753
GOTERM_CC_DIRECT	GO:0008305~integrin complex	5	1.75439	0.0343984	P18564, P16144, P23229, P05107, P26006	284	12	2580	3.78521	0.99999	0.436768	37.7567
UP_KEYWORDS	NADP	11	3.85965	0.0345982	P52895, O75874, P11413, P52209, Q08257, P15121, O75891, P48735, P15559, P42330, P16435	285	49	2610	2.05585	0.999996	0.339983	38.2691
COG_ONTOLOGY	Lipid metabolism	5	1.75439	0.037371	Q9H845, Q9HCC0, Q9ULC5, Q6NVY1, Q96RQ3	30	14	296	3.52381	0.39051	0.39051	22.288
UP_SEQ_FEATURE	glycosylation site:O-linked (GalNAc...)	8	2.80702	0.0380001	P02751, P00740, P02786, P02749, P02656, P04275, P13727, Q16853	284	30	2598	2.43944	1	0.810219	47.9097
UP_SEQ_FEATURE	repeat:LRR 8	6	2.10526	0.0384982	P51888, P07585, Q8WXI7, P51884, P12111, Q06828	284	18	2598	3.0493	1	0.806408	48.3619
GOTERM_BP_DIRECT	GO:0006749~glutathione metabolic process	7	2.45614	0.0392068	P21266, Q9Y696, O75874, O95833, Q03013, P11413, P09488	273	24	2497	2.66774	1	0.86689	48.7193
GOTERM_CC_DIRECT	GO:0071944~cell periphery	6	2.10526	0.0395204	O14745, Q04695, P58107, P08727, P05783, P26006	284	18	2580	3.02817	0.999998	0.467301	42.0829
GOTERM_CC_DIRECT	GO:0009897~external side of plasma membrane	10	3.50877	0.0396895	P01834, P04233, P18564, P02786, P08575, P01859, P08758, P23229, Q08431, P26006	284	43	2580	2.11268	0.999998	0.453268	42.2209
INTERPRO	IPR018097:EGF-like calcium-binding, conserved site	5	1.75439	0.0431794	Q14112, P00740, P23142, P35555, P13611	277	13	2558	3.55179	1	0.729344	48.4798
INTERPRO	IPR000152:EGF-type aspartate/asparagine hydroxylation site	5	1.75439	0.0431794	Q14112, P00740, P23142, P35555, P13611	277	13	2558	3.55179	1	0.729344	48.4798
GOTERM_BP_DIRECT	GO:0006955~immune response	10	3.50877	0.0435462	P01834, P01903, P04233, P50453, P02747, Q9Y3Z3, Q92626, Q9GZM7, P13727, P53634	273	44	2497	2.07875	1	0.886353	52.4526
SMART	SM00369:LRR_TYP	6	2.10526	0.0439428	P51888, P07585, P51884, Q06828, P20774, Q92626	171	16	1324	2.90351	0.998307	0.412431	41.2299
UP_KEYWORDS	Integrin	5	1.75439	0.0443704	P18564, P16144, P23229, P05107, P26006	285	13	2610	3.52227	1	0.404448	46.3006
GOTERM_BP_DIRECT	GO:0071230~cellular response to amino acid stimulus	5	1.75439	0.0445055	P05997, P12109, P02452, P02461, P08123	273	13	2497	3.51789	1	0.884246	53.2427
GOTERM_BP_DIRECT	GO:0042744~hydrogen peroxide catabolic process	5	1.75439	0.0445055	P05164, P69905, Q92626, P11678, P68871	273	13	2497	3.51789	1	0.884246	53.2427
GOTERM_BP_DIRECT	GO:0007229~integrin-mediated signaling pathway	8	2.80702	0.0446459	P12931, P18564, P16144, P23142, P23229, P02461, P05107, P26006	273	31	2497	2.36039	1	0.877498	53.3573
UP_SEQ_FEATURE	repeat:LRR 2	8	2.80702	0.0446857	P51888, P07585, Q8WXI7, P51884, P12111, Q06828, P20774, Q92626	284	31	2598	2.36075	1	0.845165	53.68
UP_SEQ_FEATURE	repeat:LRR 1	8	2.80702	0.0446857	P51888, P07585, Q8WXI7, P51884, P12111, Q06828, P20774, Q92626	284	31	2598	2.36075	1	0.845165	53.68
UP_SEQ_FEATURE	repeat:LRR 3	8	2.80702	0.0446857	P51888, P07585, Q8WXI7, P51884, P12111, Q06828, P20774, Q92626	284	31	2598	2.36075	1	0.845165	53.68
UP_KEYWORDS	Angiogenesis	7	2.45614	0.0468725	P02751, Q03169, P08572, P19971, Q08431, P23381, P39059	285	25	2610	2.56421	1	0.412026	48.1951
UP_KEYWORDS	Chloride	4	1.40351	0.0471242	Q14CN2, Q9Y696, O95833, P53634	285	8	2610	4.57895	1	0.404178	48.3822
UP_KEYWORDS	Palmoplantar keratoderma	4	1.40351	0.0471242	P15924, Q04695, P14923, P53634	285	8	2610	4.57895	1	0.404178	48.3822
UP_KEYWORDS	tRNA-binding	4	1.40351	0.0471242	Q08J23, O43592, Q9HAV4, P54577	285	8	2610	4.57895	1	0.404178	48.3822
GOTERM_MF_DIRECT	GO:0002020~protease binding	7	2.45614	0.0472395	P02751, P50453, Q8WZ42, P01008, P04275, P01023, P26006	275	25	2513	2.55869	1	0.739403	50.4505
GOTERM_BP_DIRECT	GO:0006401~RNA catabolic process	4	1.40351	0.0472445	Q7KZF4, P12724, O00584, P10153	273	8	2497	4.57326	1	0.884821	55.4311
GOTERM_BP_DIRECT	GO:0006268~DNA unwinding involved in DNA replication	4	1.40351	0.0472445	P33993, P33991, P49736, Q14566	273	8	2497	4.57326	1	0.884821	55.4311
GOTERM_BP_DIRECT	GO:0042340~keratan sulfate catabolic process	4	1.40351	0.0472445	P51888, P51884, Q06828, P20774	273	8	2497	4.57326	1	0.884821	55.4311
UP_SEQ_FEATURE	domain:EGF-like 3	4	1.40351	0.0472545	P35442, P24821, O00468, P35555	284	8	2598	4.57394	1	0.854595	55.7327
UP_SEQ_FEATURE	domain:GST N-terminal	4	1.40351	0.0472545	P21266, O95833, Q03013, P09488	284	8	2598	4.57394	1	0.854595	55.7327
KEGG_PATHWAY	hsa00053:Ascorbate and aldarate metabolism	4	1.40351	0.0542493	Q9HAW8, P19224, P49419, P05091	166	8	1433	4.31627	0.999991	0.440143	50.5192
KEGG_PATHWAY	hsa04976:Bile secretion	4	1.40351	0.0542493	P07099, Q6PIU2, P00918, P05026	166	8	1433	4.31627	0.999991	0.440143	50.5192
UP_SEQ_FEATURE	active site:Proton acceptor	19	6.66667	0.0555859	Q13268, P12931, Q8WZ42, Q03154, Q92626, P05091, P05164, Q9H845, P15428, Q15746, P09543, P12724, P50416, P11413, Q14376, P10153, P11678, Q16853, P49419	284	112	2598	1.55187	1	0.891944	61.8172
GOTERM_BP_DIRECT	GO:0030168~platelet activation	7	2.45614	0.0557961	P12814, P62873, P12931, P02452, P04275, P02461, P08123	273	26	2497	2.46252	1	0.917312	61.6604
GOTERM_CC_DIRECT	GO:0043202~lysosomal lumen	9	3.15789	0.0566711	P51888, P07585, P04233, P51884, Q06828, O00584, P20774, O00468, P13611	284	39	2580	2.09642	1	0.564815	54.6248
GOTERM_BP_DIRECT	GO:0042632~cholesterol homeostasis	5	1.75439	0.0571389	Q5BJF2, P04114, P15090, P02656, P02652	273	14	2497	3.26661	1	0.916711	62.5608
UP_SEQ_FEATURE	domain:EGF-like 2	5	1.75439	0.0571579	P24821, Q14112, P00740, O00468, P35555	284	14	2598	3.2671	1	0.893316	62.8731
UP_KEYWORDS	Heme	6	2.10526	0.0579878	P05164, P69905, O43169, Q92626, P11678, P68871	285	20	2610	2.74737	1	0.463113	55.8859
GOTERM_BP_DIRECT	GO:0007409~axonogenesis	6	2.10526	0.0581833	P51888, P51884, P09543, P06703, Q06828, P20774	273	20	2497	2.74396	1	0.915043	63.2473
GOTERM_MF_DIRECT	GO:0005506~iron ion binding	6	2.10526	0.0583855	P02788, P69905, P13674, P02792, Q99798, P68871	275	20	2513	2.74145	1	0.795708	58.2284
GOTERM_MF_DIRECT	GO:0048306~calcium-dependent protein binding	6	2.10526	0.0583855	P04083, P26447, P06703, P25815, P01023, P08133	275	20	2513	2.74145	1	0.795708	58.2284
GOTERM_CC_DIRECT	GO:0045095~keratin filament	5	1.75439	0.0584002	P58107, P08729, P13647, P05783, P05787	284	14	2580	3.24447	1	0.56062	55.7385
INTERPRO	IPR003081:Glutathione S-transferase, Mu class	3	1.05263	0.0600717	P21266, Q03013, P09488	277	4	2558	6.92599	1	0.82759	60.5772
INTERPRO	IPR010255:Haem peroxidase	3	1.05263	0.0600717	P05164, Q92626, P11678	277	4	2558	6.92599	1	0.82759	60.5772
INTERPRO	IPR019791:Haem peroxidase, animal, subgroup	3	1.05263	0.0600717	P05164, Q92626, P11678	277	4	2558	6.92599	1	0.82759	60.5772
UP_KEYWORDS	Hydrogen peroxide	3	1.05263	0.0610204	P05164, Q92626, P11678	285	4	2610	6.86842	1	0.471023	57.7923
GOTERM_BP_DIRECT	GO:0006937~regulation of muscle contraction	3	1.05263	0.0611372	P09493, P24844, P08133	273	4	2497	6.85989	1	0.920205	65.1254
GOTERM_BP_DIRECT	GO:0001816~cytokine production	3	1.05263	0.0611372	P06702, P15090, P05109	273	4	2497	6.85989	1	0.920205	65.1254
GOTERM_BP_DIRECT	GO:0002523~leukocyte migration involved in inflammatory response	3	1.05263	0.0611372	P06702, P05109, P05107	273	4	2497	6.85989	1	0.920205	65.1254
GOTERM_BP_DIRECT	GO:0006552~leucine catabolic process	3	1.05263	0.0611372	Q9HCC0, Q96RQ3, P35914	273	4	2497	6.85989	1	0.920205	65.1254
GOTERM_BP_DIRECT	GO:0048565~digestive tract development	3	1.05263	0.0611372	P16144, P23229, P02461	273	4	2497	6.85989	1	0.920205	65.1254
GOTERM_BP_DIRECT	GO:0006564~L-serine biosynthetic process	3	1.05263	0.0611372	Q9Y617, O43175, P78330	273	4	2497	6.85989	1	0.920205	65.1254
GOTERM_BP_DIRECT	GO:0018916~nitrobenzene metabolic process	3	1.05263	0.0611372	P21266, Q03013, P09488	273	4	2497	6.85989	1	0.920205	65.1254
GOTERM_BP_DIRECT	GO:0044597~daunorubicin metabolic process	3	1.05263	0.0611372	P52895, P15121, P42330	273	4	2497	6.85989	1	0.920205	65.1254
GOTERM_BP_DIRECT	GO:0044598~doxorubicin metabolic process	3	1.05263	0.0611372	P52895, P15121, P42330	273	4	2497	6.85989	1	0.920205	65.1254
UP_SEQ_FEATURE	domain:Fibronectin type-III 16	3	1.05263	0.0611419	P02751, Q8WZ42, Q99715	284	4	2598	6.86092	1	0.904208	65.4276
UP_SEQ_FEATURE	domain:Fibronectin type-III 12	3	1.05263	0.0611419	P24821, Q8WZ42, Q99715	284	4	2598	6.86092	1	0.904208	65.4276
GOTERM_MF_DIRECT	GO:0031994~insulin-like growth factor I binding	3	1.05263	0.0612443	P16144, P23229, P17936	275	4	2513	6.85364	1	0.795876	60.0314
GOTERM_CC_DIRECT	GO:0042629~mast cell granule	3	1.05263	0.0619315	P04083, P15121, Q99584	284	4	2580	6.81338	1	0.567768	57.9347
GOTERM_BP_DIRECT	GO:0001525~angiogenesis	9	3.15789	0.0622206	P02751, Q03169, Q9Y696, P08572, P19971, Q15582, Q08431, P23381, P39059	273	40	2497	2.05797	1	0.918748	65.7913
GOTERM_BP_DIRECT	GO:0007568~aging	9	3.15789	0.0622206	P05164, P07585, P36955, P80404, P09543, P15559, P02461, P05107, P53634	273	40	2497	2.05797	1	0.918748	65.7913
INTERPRO	IPR004045:Glutathione S-transferase, N-terminal	4	1.40351	0.0637715	P21266, O95833, Q03013, P09488	277	9	2558	4.10429	1	0.833872	62.8456
GOTERM_CC_DIRECT	GO:0000784~nuclear chromosome, telomeric region	9	3.15789	0.0643988	P33993, P33992, P33991, P49736, P43246, P12004, P39748, Q14566, P25205	284	40	2580	2.04401	1	0.568184	59.4088
GOTERM_BP_DIRECT	GO:0001568~blood vessel development	4	1.40351	0.0653001	P20908, P02452, Q16363, P08123	273	9	2497	4.06512	1	0.923798	67.6195
GOTERM_BP_DIRECT	GO:0090502~RNA phosphodiester bond hydrolysis, endonucleolytic	4	1.40351	0.0653001	Q9UQ84, O00584, P10153, P39748	273	9	2497	4.06512	1	0.923798	67.6195
UP_SEQ_FEATURE	nucleotide phosphate-binding region:NADP	7	2.45614	0.0654998	P52895, O75874, P11413, P15121, P48735, P42330, P16435	284	27	2598	2.37167	1	0.914889	68.0321
BIOCARTA	h_slrpPathway:Small Leucine-rich Proteoglycan (SLRP) molecules	3	1.05263	0.065799	P07585, P51884, Q06828	49	4	421	6.44388	0.999752	0.937208	54.327
GOTERM_CC_DIRECT	GO:0031594~neuromuscular junction	4	1.40351	0.0664513	P35580, Q15063, P17661, P10644	284	9	2580	4.03756	1	0.56627	60.5984
GOTERM_CC_DIRECT	GO:0034361~very-low-density lipoprotein particle	4	1.40351	0.0664513	P04114, P02749, P02656, P02652	284	9	2580	4.03756	1	0.56627	60.5984
KEGG_PATHWAY	hsa00410:beta-Alanine metabolism	5	1.75439	0.0673703	P80404, Q6NVY1, Q16853, P49419, P05091	166	14	1433	3.08305	0.999999	0.498839	58.5142
UP_KEYWORDS	Hereditary hemolytic anemia	6	2.10526	0.0696129	P69905, P11413, P68871, P11277, P02549, P02730	285	21	2610	2.61654	1	0.50812	62.7869
OMIM_DISEASE	254090~Ullrich congenital muscular dystrophy 1	3	1.05263	0.0729048	P12110, P12111, P12109	119	3	712	5.98319	1	1	62.4793
OMIM_DISEASE	158810~Bethlem myopathy 1	3	1.05263	0.0729048	P12110, P12111, P12109	119	3	712	5.98319	1	1	62.4793
GOTERM_BP_DIRECT	GO:0042493~response to drug	14	4.91228	0.0753097	P17812, P04083, P42224, P12931, P11387, P02452, Q92820, P26006, Q16555, P16435, P33993, P80404, P50416, P02652	273	78	2497	1.64168	1	0.945728	72.9477
GOTERM_BP_DIRECT	GO:0030154~cell differentiation	10	3.50877	0.0782273	O95994, Q03169, Q15847, Q9Y696, Q9Y6E2, P19971, Q96AQ6, O75369, Q9UN36, P39059	273	49	2497	1.86664	1	0.948225	74.3382
GOTERM_BP_DIRECT	GO:0001649~osteoblast differentiation	9	3.15789	0.0790784	Q7KZF4, P24821, P12109, O75643, P02452, O76021, Q14956, P17936, P13611	273	42	2497	1.95997	1	0.946409	74.731
INTERPRO	IPR001781:Zinc finger, LIM-type	6	2.10526	0.0800481	O00151, P49023, Q96HC4, Q8WUP2, Q14847, Q93052	277	22	2558	2.51854	1	0.887559	71.4525
UP_KEYWORDS	LIM domain	6	2.10526	0.0824258	O00151, P49023, Q96HC4, Q8WUP2, Q14847, Q93052	285	22	2610	2.49761	1	0.560896	69.2257
KEGG_PATHWAY	hsa00982:Drug metabolism - cytochrome P450	5	1.75439	0.0839201	P21266, Q03013, P09488, Q9HAW8, P19224	166	15	1433	2.87751	1	0.563386	66.9013
KEGG_PATHWAY	hsa03320:PPAR signaling pathway	6	2.10526	0.0840413	Q01469, Q9ULC5, P50416, P15090, P02656, P02652	166	21	1433	2.46644	1	0.54791	66.9565
INTERPRO	IPR016187:C-type lectin fold	4	1.40351	0.0840552	P08572, P13727, P13611, P39059	277	10	2558	3.69386	1	0.890791	73.2648
INTERPRO	IPR001464:Annexin	4	1.40351	0.0840552	P04083, Q9UJ72, P08758, P08133	277	10	2558	3.69386	1	0.890791	73.2648
INTERPRO	IPR018502:Annexin repeat	4	1.40351	0.0840552	P04083, Q9UJ72, P08758, P08133	277	10	2558	3.69386	1	0.890791	73.2648
INTERPRO	IPR018252:Annexin repeat, conserved site	4	1.40351	0.0840552	P04083, Q9UJ72, P08758, P08133	277	10	2558	3.69386	1	0.890791	73.2648
UP_KEYWORDS	Chemotaxis	4	1.40351	0.0857959	P06702, P10153, P05109, P19971	285	10	2610	3.66316	1	0.566403	70.7386
UP_KEYWORDS	Annexin	4	1.40351	0.0857959	P04083, Q9UJ72, P08758, P08133	285	10	2610	3.66316	1	0.566403	70.7386
GOTERM_BP_DIRECT	GO:0006541~glutamine metabolic process	4	1.40351	0.0860045	P17812, P49915, O43175, Q92820	273	10	2497	3.65861	1	0.956	77.7237
GOTERM_BP_DIRECT	GO:0050729~positive regulation of inflammatory response	4	1.40351	0.0860045	P06702, P21980, P15090, P05109	273	10	2497	3.65861	1	0.956	77.7237
GOTERM_BP_DIRECT	GO:0043542~endothelial cell migration	4	1.40351	0.0860045	P42224, P25815, P05107, P29034	273	10	2497	3.65861	1	0.956	77.7237
GOTERM_BP_DIRECT	GO:1902476~chloride transmembrane transport	4	1.40351	0.0860045	Q14CN2, Q9Y696, O95833, P02730	273	10	2497	3.65861	1	0.956	77.7237
UP_SEQ_FEATURE	repeat:Annexin 2	4	1.40351	0.0860182	P04083, Q9UJ72, P08758, P08133	284	10	2598	3.65915	1	0.959305	78.0014
UP_SEQ_FEATURE	repeat:Annexin 1	4	1.40351	0.0860182	P04083, Q9UJ72, P08758, P08133	284	10	2598	3.65915	1	0.959305	78.0014
UP_SEQ_FEATURE	repeat:Annexin 4	4	1.40351	0.0860182	P04083, Q9UJ72, P08758, P08133	284	10	2598	3.65915	1	0.959305	78.0014
UP_SEQ_FEATURE	repeat:Annexin 3	4	1.40351	0.0860182	P04083, Q9UJ72, P08758, P08133	284	10	2598	3.65915	1	0.959305	78.0014
UP_KEYWORDS	Basement membrane	5	1.75439	0.087225	Q6PCB0, Q14112, P08572, Q16363, O00515	285	16	2610	2.86184	1	0.563258	71.359
UP_KEYWORDS	Nuclease	5	1.75439	0.087225	P12724, Q9UQ84, O00584, P10153, P39748	285	16	2610	2.86184	1	0.563258	71.359
UP_KEYWORDS	S-nitrosylation	7	2.45614	0.0872292	O94760, P06702, P08670, P05109, P08758, P68871, Q16555	285	29	2610	2.21053	1	0.554137	71.3608
GOTERM_BP_DIRECT	GO:0030216~keratinocyte differentiation	5	1.75439	0.0874757	P04083, P15924, P13645, Q9Y696, P42330	273	16	2497	2.85829	1	0.955416	78.315
UP_SEQ_FEATURE	compositionally biased region:Cys-rich	5	1.75439	0.0874991	P51888, P07585, P51884, Q06828, P20774	284	16	2598	2.85871	1	0.958888	78.5938
UP_SEQ_FEATURE	domain:GST C-terminal	5	1.75439	0.0874991	P21266, Q9Y696, O95833, Q03013, P09488	284	16	2598	2.85871	1	0.958888	78.5938
GOTERM_BP_DIRECT	GO:0007596~blood coagulation	9	3.15789	0.0884369	P00740, P01008, P02452, P04275, P08758, Q9NZN4, P68871, P08123, P10644	273	43	2497	1.91439	1	0.954007	78.6932
INTERPRO	IPR020471:Aldo/keto reductase subgroup	3	1.05263	0.093099	P52895, P15121, P42330	277	5	2558	5.54079	1	0.907147	76.9678
INTERPRO	IPR015812:Integrin beta subunit	3	1.05263	0.093099	P18564, P16144, P05107	277	5	2558	5.54079	1	0.907147	76.9678
INTERPRO	IPR018170:Aldo/keto reductase, conserved site	3	1.05263	0.093099	P52895, P15121, P42330	277	5	2558	5.54079	1	0.907147	76.9678
INTERPRO	IPR012896:Integrin beta subunit, tail	3	1.05263	0.093099	P18564, P16144, P05107	277	5	2558	5.54079	1	0.907147	76.9678
INTERPRO	IPR002369:Integrin beta subunit, N-terminal	3	1.05263	0.093099	P18564, P16144, P05107	277	5	2558	5.54079	1	0.907147	76.9678
INTERPRO	IPR000557:Calponin repeat	3	1.05263	0.093099	Q15417, P51911, Q01995	277	5	2558	5.54079	1	0.907147	76.9678
INTERPRO	IPR013111:EGF, extracellular	3	1.05263	0.093099	P24821, P18564, P16144	277	5	2558	5.54079	1	0.907147	76.9678
UP_KEYWORDS	Elliptocytosis	3	1.05263	0.0945089	P11277, P02549, P02730	285	5	2610	5.49474	1	0.575643	74.3364
GOTERM_BP_DIRECT	GO:0034374~low-density lipoprotein particle remodeling	3	1.05263	0.0946839	P05164, P04114, P02652	273	5	2497	5.48791	1	0.960798	81.0046
GOTERM_BP_DIRECT	GO:0014002~astrocyte development	3	1.05263	0.0946839	P06702, P08670, P05109	273	5	2497	5.48791	1	0.960798	81.0046
GOTERM_BP_DIRECT	GO:0006102~isocitrate metabolic process	3	1.05263	0.0946839	O75874, P48735, Q99798	273	5	2497	5.48791	1	0.960798	81.0046
UP_SEQ_FEATURE	region of interest:Cysteine-rich tandem repeats	3	1.05263	0.0946895	P18564, P16144, P05107	284	5	2598	5.48873	1	0.966508	81.263
UP_SEQ_FEATURE	site:Lowers pKa of active site Tyr	3	1.05263	0.0946895	P52895, P15121, P42330	284	5	2598	5.48873	1	0.966508	81.263
GOTERM_MF_DIRECT	GO:0004540~ribonuclease activity	3	1.05263	0.0948428	P12724, O00584, P10153	275	5	2513	5.48291	1	0.908509	76.4476
GOTERM_MF_DIRECT	GO:0004032~alditol:NADP+ 1-oxidoreductase activity	3	1.05263	0.0948428	P52895, P15121, P42330	275	5	2513	5.48291	1	0.908509	76.4476
GOTERM_MF_DIRECT	GO:0004128~cytochrome-b5 reductase activity, acting on NAD(P)H	3	1.05263	0.0948428	Q9UHQ9, P15559, P16435	275	5	2513	5.48291	1	0.908509	76.4476
UP_SEQ_FEATURE	active site:Proton donor	10	3.50877	0.0958754	P52895, P09543, P12724, P09960, P10153, P15121, O75891, O43175, Q92820, P42330	284	51	2598	1.7937	1	0.965692	81.6719
KEGG_PATHWAY	hsa05144:Malaria	4	1.40351	0.0979272	P35442, P69905, P05107, P68871	166	10	1433	3.45301	1	0.590651	72.748

[truncated: 18 more sheets: Bracht_Tide_q5, Bracht_Tide_q10, Bracht_Tide_q20, Bracht_MODa_q5, Bracht_MODa_q10, Bracht_MODa_q20, Bracht_cascad_q5, Bracht_cascad_q10, Bracht_cascad_q20, Zhu_Tide_q5, Zhu_Tide_q10, Zhu_Tide_q20, MODa_q5, MODa_q10, Zhu_MODa_q20, Zhu_cascad_q5, Zhu_cascad_q10, Zhu_cascad_q20]
